# Supplementary material for: New Insights on Arabidopsis thaliana Root Adaption to Ammonium Nutrition by the Use of a Quantitative Proteomic Approach
Source: Int J Mol Sci. 2019 Feb 14;20(4):814. doi: 10.3390/ijms20040814 (PMC6412517; doi:10.3390/ijms20040814)
Supplement: Supplementary file 1 [file ijms-20-00814-s001.zip]

Archive with 3 entries (3 files):
- Supplementary Dataset S1_ijms-415403r1.xlsx
- Supplementary Dataset S3_ijms-415403r1.xlsx
- Supplementary Dataset S2_ijms-415403r1.xls
