# Supplementary material for: New Insights on Arabidopsis thaliana Root Adaption to Ammonium Nutrition by the Use of a Quantitative Proteomic Approach
Source: Int J Mol Sci. 2019 Feb 14;20(4):814. doi: 10.3390/ijms20040814 (PMC6412517; doi:10.3390/ijms20040814)
Supplement: Supplementary file 1 [file ijms-20-00814-s001.zip › Supplementary Dataset S1_ijms-415403r1.xlsx]

## Sheet: Identified proteins
Protein name	Gene name	UniProt code	Fasta headers						Peptides	Unique peptides	Sequence coverage (%)	Molecular weight (kDa)	Sequence length	Q value	Score
V-type proton ATPase catalytic subunit A	VHA-A	O23654	>sp|O23654|VATA_ARATH V-type proton ATPase catalytic subunit A OS=Arabidopsis thaliana GN=VHA-A PE=1 SV=1						35	35	68.2	68.812	623	0	323.31
	T6H22.13	Q9ASR1	>tr|Q9ASR1|Q9ASR1_ARATH At1g56070/T6H22_13 OS=Arabidopsis thaliana GN=LOS1 PE=1 SV=1						33	33	48.5	93.89	843	0	323.31
	At2g32240	F4ISU2	>tr|F4ISU2|F4ISU2_ARATH Uncharacterized protein OS=Arabidopsis thaliana GN=At2g32240 PE=1 SV=1						26	26	23.7	148.61	1333	0	246.56
5-methyltetrahydropteroyltriglutamate--homocysteine methyltransferase 1	MS1	O50008	>sp|O50008|METE1_ARATH 5-methyltetrahydropteroyltriglutamate--homocysteine methyltransferase 1 OS=Arabidopsis thaliana GN=MS1 PE=1 SV=1						40	24	53.3	84.356	765	0	323.31
Coatomer subunit gamma		Q0WW26	>sp|Q0WW26|COPG_ARATH Coatomer subunit gamma OS=Arabidopsis thaliana GN=At4g34450 PE=1 SV=2						24	24	34.1	98.49	886	0	211.88
Jacalin-related lectin 34	JAL34	O04310	>sp|O04310|JAL34_ARATH Jacalin-related lectin 34 OS=Arabidopsis thaliana GN=JAL34 PE=1 SV=1						23	23	38.6	72.473	705	0	323.31
ATP synthase subunit beta-2, mitochondrial;ATP synthase subunit beta-1, mitochondrial;ATP synthase subunit beta-3, mitochondrial		P83484	>sp|P83484|ATPBN_ARATH ATP synthase subunit beta-2, mitochondrial OS=Arabidopsis thaliana GN=At5g08690 PE=1 SV=1;>sp|P83483|ATPBM_ARATH ATP synthase subunit beta-1, mitochondrial OS=Arabidopsis thaliana GN=At5g08670 PE=1 SV=1;>sp|Q9C5A9|ATPBO_ARATH ATP syn	ATPBM_ARATH ATP synthase subunit beta-1, mitochondrial OS=Arabidopsis thaliana GN=At5g08670 PE=1 SV=1;>sp	Q9C5A9	ATPBO_ARATH ATP syn			24	23	57.7	59.712	556	0	323.31
Ferredoxin-dependent glutamate synthase 2, chloroplastic	GLU2	Q9T0P4	>sp|Q9T0P4|GLTB2_ARATH Ferredoxin-dependent glutamate synthase 2, chloroplastic OS=Arabidopsis thaliana GN=GLU2 PE=1 SV=2						23	21	22.4	177.75	1629	0	260.99
Ubiquitin-activating enzyme E1 1	UBA1	P93028	>sp|P93028|UBE11_ARATH Ubiquitin-activating enzyme E1 1 OS=Arabidopsis thaliana GN=UBA1 PE=1 SV=1						22	20	32.9	120.25	1080	0	193.88
	Tudor2	Q9FLT0	>tr|Q9FLT0|Q9FLT0_ARATH 100 kDa coactivator-like protein OS=Arabidopsis thaliana GN=Tudor2 PE=1 SV=1						24	19	36.9	107.74	985	0	251.8
Cytosolic isocitrate dehydrogenase [NADP]	CICDH	Q9SRZ6	>sp|Q9SRZ6|ICDHC_ARATH Cytosolic isocitrate dehydrogenase [NADP] OS=Arabidopsis thaliana GN=CICDH PE=2 SV=1						21	19	49.3	45.746	410	0	186.57
Aminopeptidase M1	APM1	Q8VZH2	>sp|Q8VZH2|APM1_ARATH Aminopeptidase M1 OS=Arabidopsis thaliana GN=APM1 PE=1 SV=1						19	19	27.4	98.178	879	0	176.51
TSA1-like protein	NAI2	Q9LSB4	>sp|Q9LSB4|NAI2_ARATH TSA1-like protein OS=Arabidopsis thaliana GN=NAI2 PE=1 SV=1;>sp|Q9LSB4-2|NAI2_ARATH Isoform 2 of TSA1-like protein OS=Arabidopsis thaliana GN=NAI2	NAI2_ARATH Isoform 2 of TSA1-like protein OS=Arabidopsis thaliana GN=NAI2					20	19	35	85.015	772	0	141.29
Beta-glucosidase 23	BGLU23	Q9SR37	>sp|Q9SR37|BGL23_ARATH Beta-glucosidase 23 OS=Arabidopsis thaliana GN=BGLU23 PE=1 SV=1						21	18	60.9	59.72	524	0	302.01
Probable monodehydroascorbate reductase, cytoplasmic isoform 4		Q93WJ8	>sp|Q93WJ8|MDAR4_ARATH Probable monodehydroascorbate reductase, cytoplasmic isoform 4 OS=Arabidopsis thaliana GN=At5g03630 PE=2 SV=1						19	18	64.4	47.479	435	0	278.87
Phosphoglycerate kinase	T8K14.3	Q9SAJ4	>tr|Q9SAJ4|Q9SAJ4_ARATH Phosphoglycerate kinase OS=Arabidopsis thaliana GN=T8K14.3 PE=1 SV=1						20	17	62.6	42.131	401	0	240.81
D-3-phosphoglycerate dehydrogenase 1, chloroplastic	PGDH1	O49485	>sp|O49485|SERA1_ARATH D-3-phosphoglycerate dehydrogenase 1, chloroplastic OS=Arabidopsis thaliana GN=PGDH1 PE=1 SV=1						19	17	34.7	63.324	603	0	184.14
Acetyl-CoA carboxylase 1;Biotin carboxylase	ACC1	Q38970	>sp|Q38970|ACC1_ARATH Acetyl-CoA carboxylase 1 OS=Arabidopsis thaliana GN=ACC1 PE=1 SV=1						17	17	10.7	251.38	2254	0	183.53
Tripeptidyl-peptidase 2	TPP2	F4JVN6	>sp|F4JVN6|TPPII_ARATH Tripeptidyl-peptidase 2 OS=Arabidopsis thaliana GN=TPP2 PE=1 SV=1						17	17	14.9	152.37	1380	0	175.61
Bifunctional enolase 2/transcriptional activator	ENO2	P25696	>sp|P25696|ENO2_ARATH Bifunctional enolase 2/transcriptional activator OS=Arabidopsis thaliana GN=ENO2 PE=1 SV=1						17	16	52.9	47.719	444	0	321.39
Elongation factor Tu, mitochondrial	TUFA	Q9ZT91	>sp|Q9ZT91|EFTM_ARATH Elongation factor Tu, mitochondrial OS=Arabidopsis thaliana GN=TUFA PE=1 SV=1						16	16	45.4	49.409	454	0	217.4
Probable monodehydroascorbate reductase, cytoplasmic isoform 3	MDAR1	Q9LFA3	>sp|Q9LFA3|MDAR3_ARATH Probable monodehydroascorbate reductase, cytoplasmic isoform 3 OS=Arabidopsis thaliana GN=At3g52880 PE=1 SV=1;>tr|F4J849|F4J849_ARATH Monodehydroascorbate reductase (NADH) OS=Arabidopsis thaliana GN=MDAR1 PE=1 SV=1	F4J849_ARATH Monodehydroascorbate reductase (NADH) OS=Arabidopsis thaliana GN=MDAR1 PE=1 SV=1					16	16	52.8	46.487	434	0	201.66
	F9H16.5	Q9SYP1	>tr|Q9SYP1|Q9SYP1_ARATH F9H16.5 protein OS=Arabidopsis thaliana GN=F9H16.5 PE=4 SV=1						17	16	11.2	247.1	2171	0	178.25
	At5g11560	F4JXW9	>tr|F4JXW9|F4JXW9_ARATH PQQ_DH domain-containing protein OS=Arabidopsis thaliana GN=At5g11560 PE=4 SV=1						16	16	22.9	108.87	982	0	150.19
Probable phosphoribosylformylglycinamidine synthase, chloroplastic/mitochondrial		Q9M8D3	>sp|Q9M8D3|PUR4_ARATH Probable phosphoribosylformylglycinamidine synthase, chloroplastic/mitochondrial OS=Arabidopsis thaliana GN=At1g74260 PE=2 SV=3						16	16	18.8	153.95	1407	0	99.409
	F26K24.12	Q9SF16	>sp|Q9SF16|TCPH_ARATH T-complex protein 1 subunit eta OS=Arabidopsis thaliana GN=CCT7 PE=1 SV=1;>sp|Q9SF16-2|TCPH_ARATH Isoform 2 of T-complex protein 1 subunit eta OS=Arabidopsis thaliana GN=CCT7	TCPH_ARATH Isoform 2 of T-complex protein 1 subunit eta OS=Arabidopsis thaliana GN=CCT7					16	16	36.4	59.776	557	0	97.924
Probable mitochondrial-processing peptidase subunit beta		Q42290	>sp|Q42290|MPPB_ARATH Probable mitochondrial-processing peptidase subunit beta OS=Arabidopsis thaliana GN=At3g02090 PE=2 SV=2;>sp|Q42290-2|MPPB_ARATH Isoform 2 of Probable mitochondrial-processing peptidase subunit beta OS=Arabidopsis thaliana GN=At3g02090	MPPB_ARATH Isoform 2 of Probable mitochondrial-processing peptidase subunit beta OS=Arabidopsis thaliana GN=At3g02090					15	15	43.5	59.159	531	0	218.58
	Tudor1	Q8VZG7	>tr|Q8VZG7|Q8VZG7_ARATH AT5g07350/T2I1_60 OS=Arabidopsis thaliana GN=Tudor1 PE=1 SV=1;>tr|F4K6N0|F4K6N0_ARATH TUDOR-SN protein 1 OS=Arabidopsis thaliana GN=Tudor1 PE=1 SV=1	F4K6N0_ARATH TUDOR-SN protein 1 OS=Arabidopsis thaliana GN=Tudor1 PE=1 SV=1					20	15	30.4	108.23	991	0	217.6
	T22N19_70	Q9LYR4	>tr|Q9LYR4|Q9LYR4_ARATH Aldolase-type TIM barrel family protein OS=Arabidopsis thaliana GN=T22N19_70 PE=1 SV=1						15	15	45.2	47.698	438	0	215.34
Pectinesterase/pectinesterase inhibitor 18;Pectinesterase inhibitor 18;Bifunctional pectinesterase 18/rRNA N-glycosylase	PME18	Q1JPL7	>sp|Q1JPL7|PME18_ARATH Pectinesterase/pectinesterase inhibitor 18 OS=Arabidopsis thaliana GN=PME18 PE=1 SV=3						15	15	31.1	61.687	557	0	173.97
	At5g20890	Q940P8	>sp|Q940P8|TCPB_ARATH T-complex protein 1 subunit beta OS=Arabidopsis thaliana GN=CCT2 PE=1 SV=1						15	15	41.4	57.285	527	0	166.78
Heat shock 70 kDa protein 9, mitochondrial	HSP70-9	Q8GUM2	>sp|Q8GUM2|HSP7I_ARATH Heat shock 70 kDa protein 9, mitochondrial OS=Arabidopsis thaliana GN=HSP70-9 PE=2 SV=1						19	15	34.2	73.074	682	0	151.34
Endoplasmin homolog	SHD	F4JQ55	>tr|F4JQ55|F4JQ55_ARATH HSP90-like protein GRP94 OS=Arabidopsis thaliana GN=SHD PE=3 SV=1;>sp|Q9STX5|ENPL_ARATH Endoplasmin homolog OS=Arabidopsis thaliana GN=SHD PE=1 SV=1	ENPL_ARATH Endoplasmin homolog OS=Arabidopsis thaliana GN=SHD PE=1 SV=1					16	15	22	94.148	823	0	137.53
5-methyltetrahydropteroyltriglutamate--homocysteine methyltransferase 2	MS2	Q9SRV5	>sp|Q9SRV5|METE2_ARATH 5-methyltetrahydropteroyltriglutamate--homocysteine methyltransferase 2 OS=Arabidopsis thaliana GN=MS2 PE=1 SV=1						31	15	44.1	84.583	765	0	116.93
Elongation factor 1-alpha 2;Elongation factor 1-alpha 4;Elongation factor 1-alpha 3;Elongation factor 1-alpha 1;Elongation factor 1-alpha	A2;A4;A3;A1;At1g07930;At5g60390	Q8W4H7	>sp|Q8W4H7|EF1A2_ARATH Elongation factor 1-alpha 2 OS=Arabidopsis thaliana GN=A2 PE=1 SV=2;>sp|Q8GTY0|EF1A4_ARATH Elongation factor 1-alpha 4 OS=Arabidopsis thaliana GN=A4 PE=1 SV=2;>sp|Q0WL56|EF1A3_ARATH Elongation factor 1-alpha 3 OS=Arabidopsis thaliana	EF1A4_ARATH Elongation factor 1-alpha 4 OS=Arabidopsis thaliana GN=A4 PE=1 SV=2;>sp	Q0WL56	EF1A3_ARATH Elongation factor 1-alpha 3 OS=Arabidopsis thaliana			15	15	36.1	49.502	449	0	110.28
	F8J2_100	Q9LF98	>tr|Q9LF98|Q9LF98_ARATH Fructose-bisphosphate aldolase OS=Arabidopsis thaliana GN=F8J2_100 PE=1 SV=1						24	14	72.9	38.539	358	0	323.31
	At2g22125	F4IIM1	>tr|F4IIM1|F4IIM1_ARATH Cellulose synthase-interactive protein 1 OS=Arabidopsis thaliana GN=At2g22125 PE=4 SV=1						14	14	9.1	230.7	2150	0	234.42
Heat shock 70 kDa protein 10, mitochondrial	HSP70-10	Q9LDZ0	>sp|Q9LDZ0|HSP7J_ARATH Heat shock 70 kDa protein 10, mitochondrial OS=Arabidopsis thaliana GN=HSP70-10 PE=2 SV=1						18	14	31.1	72.99	682	0	232.59
Protein TIC110, chloroplastic	TIC110	Q8LPR9	>sp|Q8LPR9|TI110_ARATH Protein TIC110, chloroplastic OS=Arabidopsis thaliana GN=TIC110 PE=1 SV=1						14	14	20.5	112.12	1016	0	224.07
Serine hydroxymethyltransferase 4	SHM4	O23254	>sp|O23254|GLYC4_ARATH Serine hydroxymethyltransferase 4 OS=Arabidopsis thaliana GN=SHM4 PE=1 SV=1						14	14	35.7	51.717	471	0	187.52
	At1g09620	F4I116	>tr|F4I116|F4I116_ARATH ATP binding/leucine-tRNA ligases/aminoacyl-tRNA ligases OS=Arabidopsis thaliana GN=At1g09620 PE=1 SV=1						14	14	19.1	123.45	1091	0	180.93
Alpha-dioxygenase 1	DOX1	Q9SGH6	>sp|Q9SGH6|DOX1_ARATH Alpha-dioxygenase 1 OS=Arabidopsis thaliana GN=DOX1 PE=1 SV=1						14	14	31	73.157	639	0	165.98
	T12C14_60	Q9LZQ4	>tr|Q9LZQ4|Q9LZQ4_ARATH Carbohydrate-binding-like fold-containing protein OS=Arabidopsis thaliana GN=T12C14_60 PE=4 SV=1						14	14	18.7	132.94	1227	0	158.44
Chaperonin CPN60-like 2, mitochondrial		Q93ZM7	>sp|Q93ZM7|CH60C_ARATH Chaperonin CPN60-like 2, mitochondrial OS=Arabidopsis thaliana GN=At3g13860 PE=2 SV=2						15	14	31.8	60.466	572	0	152.08
Dynamin-related protein 1A	DRP1A;DL1	P42697	>sp|P42697|DRP1A_ARATH Dynamin-related protein 1A OS=Arabidopsis thaliana GN=DRP1A PE=1 SV=3;>tr|F4K015|F4K015_ARATH Dynamin-related protein 1A OS=Arabidopsis thaliana GN=DL1 PE=1 SV=1;>sp|P42697-2|DRP1A_ARATH Isoform 2 of Dynamin-related protein 1A OS=Ara	F4K015_ARATH Dynamin-related protein 1A OS=Arabidopsis thaliana GN=DL1 PE=1 SV=1;>sp	P42697-2	DRP1A_ARATH Isoform 2 of Dynamin-related protein 1A OS=Ara			14	14	27.7	68.171	610	0	139.36
	At5g40450	F4KHD5	>tr|F4KHD5|F4KHD5_ARATH Uncharacterized protein OS=Arabidopsis thaliana GN=At5g40450 PE=1 SV=1						14	14	7	323	2889	0	130.76
Protein disulfide-isomerase;Protein disulfide isomerase-like 1-1	PDIL1-1	F4HZN9	>tr|F4HZN9|F4HZN9_ARATH Protein disulfide-isomerase OS=Arabidopsis thaliana GN=PDIL1-1 PE=3 SV=1;>sp|Q9XI01|PDI11_ARATH Protein disulfide isomerase-like 1-1 OS=Arabidopsis thaliana GN=PDIL1-1 PE=1 SV=1	PDI11_ARATH Protein disulfide isomerase-like 1-1 OS=Arabidopsis thaliana GN=PDIL1-1 PE=1 SV=1					15	13	36.1	54.158	487	0	245.96
Aconitate hydratase 3, mitochondrial	ACO3	Q94A28	>sp|Q94A28|ACO3M_ARATH Aconitate hydratase 3, mitochondrial OS=Arabidopsis thaliana GN=ACO3 PE=2 SV=3						15	13	22.2	108.48	995	0	217.67
Phospholipase D alpha 1	PLDALPHA1	Q38882	>sp|Q38882|PLDA1_ARATH Phospholipase D alpha 1 OS=Arabidopsis thaliana GN=PLDALPHA1 PE=1 SV=2						18	13	32.3	91.847	810	0	215.89
2,3-bisphosphoglycerate-independent phosphoglycerate mutase 1	PGM1	O04499	>sp|O04499|PMG1_ARATH 2,3-bisphosphoglycerate-independent phosphoglycerate mutase 1 OS=Arabidopsis thaliana GN=PGM1 PE=2 SV=3						19	13	42	60.579	557	0	184.94
At2g44060	At2g44060	O80576	>tr|O80576|O80576_ARATH At2g44060 OS=Arabidopsis thaliana GN=At2g44060 PE=2 SV=1						13	13	40	36.036	325	0	184.81
T-complex protein 1 subunit delta	At3g18190	Q9LV21	>sp|Q9LV21|TCPD_ARATH T-complex protein 1 subunit delta OS=Arabidopsis thaliana GN=CCT4 PE=1 SV=1						13	13	33.8	57.775	536	0	178.17
DEAD-box ATP-dependent RNA helicase 56;DEAD-box ATP-dependent RNA helicase 15	RH56;RH15;At5g11170;At5g11200	Q9LFN6	>sp|Q9LFN6|RH56_ARATH DEAD-box ATP-dependent RNA helicase 56 OS=Arabidopsis thaliana GN=RH56 PE=1 SV=2;>sp|Q56XG6|RH15_ARATH DEAD-box ATP-dependent RNA helicase 15 OS=Arabidopsis thaliana GN=RH15 PE=1 SV=3;>tr|F4JWF3|F4JWF3_ARATH DEAD-box ATP-dependent RNA	RH15_ARATH DEAD-box ATP-dependent RNA helicase 15 OS=Arabidopsis thaliana GN=RH15 PE=1 SV=3;>tr	F4JWF3	F4JWF3_ARATH DEAD-box ATP-dependent RNA			13	13	33.7	48.337	427	0	168.74
Glutathione S-transferase F8, chloroplastic	GSTF8	Q96266-2	>sp|Q96266-2|GSTF8_ARATH Isoform 2 of Glutathione S-transferase F8, chloroplastic OS=Arabidopsis thaliana GN=GSTF8;>sp|Q96266|GSTF8_ARATH Glutathione S-transferase F8, chloroplastic OS=Arabidopsis thaliana GN=GSTF8 PE=1 SV=3	GSTF8_ARATH Glutathione S-transferase F8, chloroplastic OS=Arabidopsis thaliana GN=GSTF8 PE=1 SV=3					14	13	81.4	24.076	215	0	163.44
T-complex protein 1 subunit alpha	CCT1	P28769	>sp|P28769|TCPA_ARATH T-complex protein 1 subunit alpha OS=Arabidopsis thaliana GN=CCT1 PE=1 SV=1						13	13	33	59.229	545	0	141.42
Bifunctional 3-dehydroquinate dehydratase/shikimate dehydrogenase, chloroplastic;Dehydroquinate dehydratase;Shikimate dehydrogenase	EMB3004	Q9SQT8	>sp|Q9SQT8|DHQSD_ARATH Bifunctional 3-dehydroquinate dehydratase/shikimate dehydrogenase, chloroplastic OS=Arabidopsis thaliana GN=EMB3004 PE=1 SV=1						13	13	30.8	65.795	603	0	116.9
Ribulose bisphosphate carboxylase large chain	rbcL	O03042	>sp|O03042|RBL_ARATH Ribulose bisphosphate carboxylase large chain OS=Arabidopsis thaliana GN=rbcL PE=1 SV=1						13	13	25.9	52.954	479	0	90.017
Protein disulfide isomerase-like 1-3	PDIL1-3	Q8VX13	>sp|Q8VX13|PDI13_ARATH Protein disulfide isomerase-like 1-3 OS=Arabidopsis thaliana GN=PDIL1-3 PE=2 SV=1;>sp|Q8VX13-2|PDI13_ARATH Isoform 2 of Protein disulfide isomerase-like 1-3 OS=Arabidopsis thaliana GN=PDIL1-3	PDI13_ARATH Isoform 2 of Protein disulfide isomerase-like 1-3 OS=Arabidopsis thaliana GN=PDIL1-3					13	13	24	64.211	579	0	84.488
Auxin transport protein BIG	BIG	Q9SRU2	>sp|Q9SRU2|BIG_ARATH Auxin transport protein BIG OS=Arabidopsis thaliana GN=BIG PE=1 SV=2						13	13	4.1	567.88	5098	0	83.555
Aspartate aminotransferase;Aspartate aminotransferase, chloroplastic	ASP5	F4JTH0	>tr|F4JTH0|F4JTH0_ARATH Aspartate aminotransferase OS=Arabidopsis thaliana GN=ASP5 PE=3 SV=1;>tr|B9DG21|B9DG21_ARATH Aspartate aminotransferase OS=Arabidopsis thaliana GN=ASP5 PE=2 SV=1;>sp|P46248|AAT5_ARATH Aspartate aminotransferase, chloroplastic OS=Ara	B9DG21_ARATH Aspartate aminotransferase OS=Arabidopsis thaliana GN=ASP5 PE=2 SV=1;>sp	P46248	AAT5_ARATH Aspartate aminotransferase, chloroplastic OS=Ara			14	13	42.2	49.324	448	0	81.92
	F18B13.15;At4g38780	Q9SSD2	>tr|Q9SSD2|Q9SSD2_ARATH F18B13.15 protein OS=Arabidopsis thaliana GN=F18B13.15 PE=4 SV=1;>tr|F4JUG5|F4JUG5_ARATH Pre-mRNA-processing-splicing factor OS=Arabidopsis thaliana GN=At4g38780 PE=4 SV=1	F4JUG5_ARATH Pre-mRNA-processing-splicing factor OS=Arabidopsis thaliana GN=At4g38780 PE=4 SV=1					13	13	6.6	275.42	2359	0	74.593
T-complex protein 1 subunit epsilon		O04450	>sp|O04450|TCPE_ARATH T-complex protein 1 subunit epsilon OS=Arabidopsis thaliana GN=CCT5 PE=1 SV=1;>sp|O04450-2|TCPE_ARATH Isoform 2 of T-complex protein 1 subunit epsilon OS=Arabidopsis thaliana GN=CCT5	TCPE_ARATH Isoform 2 of T-complex protein 1 subunit epsilon OS=Arabidopsis thaliana GN=CCT5					13	13	37.6	59.384	535	0	74.456
60S ribosomal protein L3-1	ARP1;RP1	P17094	>sp|P17094|RL31_ARATH 60S ribosomal protein L3-1 OS=Arabidopsis thaliana GN=ARP1 PE=2 SV=5;>tr|A8MQQ1|A8MQQ1_ARATH 60S ribosomal protein L3-1 OS=Arabidopsis thaliana GN=RP1 PE=1 SV=1	A8MQQ1_ARATH 60S ribosomal protein L3-1 OS=Arabidopsis thaliana GN=RP1 PE=1 SV=1					13	13	35.5	44.559	389	0	50.122
Probable mediator of RNA polymerase II transcription subunit 37e	MED37E;HSC70-1	P22953	>sp|P22953|MD37E_ARATH Probable mediator of RNA polymerase II transcription subunit 37e OS=Arabidopsis thaliana GN=MED37E PE=1 SV=3;>tr|F4KCE5|F4KCE5_ARATH Heat shock cognate protein 70-1 OS=Arabidopsis thaliana GN=HSC70-1 PE=1 SV=1	F4KCE5_ARATH Heat shock cognate protein 70-1 OS=Arabidopsis thaliana GN=HSC70-1 PE=1 SV=1					29	12	58.7	71.357	651	0	323.31
T-complex protein 1 subunit theta	T11I18.7	Q94K05	>sp|Q94K05|TCPQ_ARATH T-complex protein 1 subunit theta OS=Arabidopsis thaliana GN=CCT8 PE=1 SV=1						12	12	27.1	58.939	549	0	314.34
Enolase 1, chloroplastic	ENO1	Q9C9C4	>sp|Q9C9C4|ENO1_ARATH Enolase 1, chloroplastic OS=Arabidopsis thaliana GN=ENO1 PE=1 SV=1						13	12	35.2	51.474	477	0	294.72
Probable fructokinase-1		Q9SID0	>sp|Q9SID0|SCRK1_ARATH Probable fructokinase-1 OS=Arabidopsis thaliana GN=At2g31390 PE=2 SV=1						13	12	56.3	35.275	325	0	282.49
Leucine aminopeptidase 1	PM25;At2g24200	P30184	>sp|P30184|AMPL1_ARATH Leucine aminopeptidase 1 OS=Arabidopsis thaliana GN=PM25 PE=1 SV=1;>tr|F4INR3|F4INR3_ARATH Aminopeptidase family protein OS=Arabidopsis thaliana GN=At2g24200 PE=1 SV=1	F4INR3_ARATH Aminopeptidase family protein OS=Arabidopsis thaliana GN=At2g24200 PE=1 SV=1					17	12	39.4	54.509	520	0	263.03
Chaperonin 60 subunit alpha 1, chloroplastic	CPN60A1	P21238	>sp|P21238|CPNA1_ARATH Chaperonin 60 subunit alpha 1, chloroplastic OS=Arabidopsis thaliana GN=CPN60A1 PE=1 SV=2						12	12	27.8	62.071	586	0	235.11
Annexin D1	ANN1	Q9SYT0	>sp|Q9SYT0|ANXD1_ARATH Annexin D1 OS=Arabidopsis thaliana GN=ANN1 PE=1 SV=1						12	12	43.5	36.203	317	0	221.13
14-3-3-like protein GF14 epsilon	GRF10	P48347-2	>sp|P48347-2|14310_ARATH Isoform 2 of 14-3-3-like protein GF14 epsilon OS=Arabidopsis thaliana GN=GRF10;>sp|P48347|14310_ARATH 14-3-3-like protein GF14 epsilon OS=Arabidopsis thaliana GN=GRF10 PE=1 SV=1;>tr|F4I1C1|F4I1C1_ARATH 14-3-3-like protein GF14 epsi	14310_ARATH 14-3-3-like protein GF14 epsilon OS=Arabidopsis thaliana GN=GRF10 PE=1 SV=1;>tr	F4I1C1	F4I1C1_ARATH 14-3-3-like protein GF14 epsi			15	12	60.6	28.9	254	0	187.01
Aspartic proteinase A1	APA1	O65390	>sp|O65390|APA1_ARATH Aspartic proteinase A1 OS=Arabidopsis thaliana GN=APA1 PE=1 SV=1						12	12	36.2	54.613	506	0	161.06
Glutathione reductase, cytosolic		P48641	>sp|P48641|GSHRC_ARATH Glutathione reductase, cytosolic OS=Arabidopsis thaliana GN=At3g24170 PE=2 SV=1						12	12	29.7	53.87	499	0	159.27
Heat shock 70 kDa protein 3	HSP70-3	O65719	>sp|O65719|HSP7C_ARATH Heat shock 70 kDa protein 3 OS=Arabidopsis thaliana GN=HSP70-3 PE=1 SV=1						27	12	45.5	71.147	649	0	140.37
Brefeldin A-inhibited guanine nucleotide-exchange protein 5	BIG5	F4IXW2	>sp|F4IXW2|BIG5_ARATH Brefeldin A-inhibited guanine nucleotide-exchange protein 5 OS=Arabidopsis thaliana GN=BIG5 PE=1 SV=2						12	12	10.9	192.88	1739	0	136.39
Synaptotagmin-1	SYTA;SYT1	F4IFM6	>tr|F4IFM6|F4IFM6_ARATH Synaptotagmin A OS=Arabidopsis thaliana GN=SYTA PE=4 SV=1;>sp|Q9SKR2|SYT1_ARATH Synaptotagmin-1 OS=Arabidopsis thaliana GN=SYT1 PE=1 SV=2;>tr|F4IFM7|F4IFM7_ARATH Synaptotagmin A OS=Arabidopsis thaliana GN=SYTA PE=4 SV=1	SYT1_ARATH Synaptotagmin-1 OS=Arabidopsis thaliana GN=SYT1 PE=1 SV=2;>tr	F4IFM7	F4IFM7_ARATH Synaptotagmin A OS=Arabidopsis thaliana GN=SYTA PE=4 SV=1			12	12	27.6	66.259	579	0	124.54
NAD-dependent malic enzyme 2, mitochondrial	NAD-ME2	Q8L7K9	>sp|Q8L7K9|MAO2_ARATH NAD-dependent malic enzyme 2, mitochondrial OS=Arabidopsis thaliana GN=NAD-ME2 PE=1 SV=1						12	12	26	66.64	607	0	117.37
Linoleate 9S-lipoxygenase 1	LOX1	Q06327	>sp|Q06327|LOX1_ARATH Linoleate 9S-lipoxygenase 1 OS=Arabidopsis thaliana GN=LOX1 PE=1 SV=1						12	12	20.7	98.044	859	0	108.58
Protease Do-like 7	DEGP7	Q8RY22	>sp|Q8RY22|DEGP7_ARATH Protease Do-like 7 OS=Arabidopsis thaliana GN=DEGP7 PE=2 SV=1						12	12	14.3	119.88	1097	0	96.256
Peroxisomal fatty acid beta-oxidation multifunctional protein MFP2;Enoyl-CoA hydratase/3-2-trans-enoyl-CoA isomerase/3-hydroxybutyryl-CoA epimerase;3-hydroxyacyl-CoA dehydrogenase	MFP2	Q9ZPI5	>sp|Q9ZPI5|MFP2_ARATH Peroxisomal fatty acid beta-oxidation multifunctional protein MFP2 OS=Arabidopsis thaliana GN=MFP2 PE=1 SV=1						12	12	21.8	78.839	725	0	95.62
5-oxoprolinase	OXP1	Q9FIZ7	>sp|Q9FIZ7|OPLA_ARATH 5-oxoprolinase OS=Arabidopsis thaliana GN=OXP1 PE=2 SV=1						12	12	13.1	137.53	1266	0	93.758
Serine/threonine-protein phosphatase 5	PAPP5	Q84XU2-2	>sp|Q84XU2-2|PPP5_ARATH Isoform 2 of Serine/threonine-protein phosphatase 5 OS=Arabidopsis thaliana GN=PAPP5;>sp|Q84XU2|PPP5_ARATH Serine/threonine-protein phosphatase 5 OS=Arabidopsis thaliana GN=PAPP5 PE=1 SV=1	PPP5_ARATH Serine/threonine-protein phosphatase 5 OS=Arabidopsis thaliana GN=PAPP5 PE=1 SV=1					12	12	28.3	54.702	484	0	89.574
Indole-3-acetaldehyde oxidase	AAO1	Q7G193	>sp|Q7G193|ALDO1_ARATH Indole-3-acetaldehyde oxidase OS=Arabidopsis thaliana GN=AAO1 PE=1 SV=2						12	12	13.3	149.55	1368	0	85.394
ATP synthase subunit gamma, mitochondrial	ATPC	Q96250	>sp|Q96250|ATPG3_ARATH ATP synthase subunit gamma, mitochondrial OS=Arabidopsis thaliana GN=ATPC PE=2 SV=1						12	12	39.4	35.448	325	0	78.43
Probable disease resistance protein At5g45510		Q8VZC7-2	>sp|Q8VZC7-2|DRL36_ARATH Isoform 2 of Probable disease resistance protein At5g45510 OS=Arabidopsis thaliana GN=At5g45510;>sp|Q8VZC7|DRL36_ARATH Probable disease resistance protein At5g45510 OS=Arabidopsis thaliana GN=At5g45510 PE=1 SV=2	DRL36_ARATH Probable disease resistance protein At5g45510 OS=Arabidopsis thaliana GN=At5g45510 PE=1 SV=2					12	12	12.7	136.47	1210	0	71.77
	dl3740c	O23392	>tr|O23392|O23392_ARATH HSR201 like protein OS=Arabidopsis thaliana GN=dl3740c PE=2 SV=1						12	12	35.2	48.767	446	0	61.726
Acetyl-coenzyme A carboxylase carboxyl transferase subunit alpha, chloroplastic	CAC3	Q9LD43	>sp|Q9LD43|ACCA_ARATH Acetyl-coenzyme A carboxylase carboxyl transferase subunit alpha, chloroplastic OS=Arabidopsis thaliana GN=CAC3 PE=1 SV=1						12	12	20.9	85.305	769	0	42.757
Aconitate hydratase 1	ACO1	Q42560	>sp|Q42560|ACO1_ARATH Aconitate hydratase 1 OS=Arabidopsis thaliana GN=ACO1 PE=1 SV=2;>tr|B3H5Y0|B3H5Y0_ARATH Aconitate hydratase 1 OS=Arabidopsis thaliana GN=ACO1 PE=1 SV=1	B3H5Y0_ARATH Aconitate hydratase 1 OS=Arabidopsis thaliana GN=ACO1 PE=1 SV=1					17	11	25.7	98.151	898	0	289.02
Triosephosphate isomerase, cytosolic	CTIMC	P48491	>sp|P48491|TPIS_ARATH Triosephosphate isomerase, cytosolic OS=Arabidopsis thaliana GN=CTIMC PE=1 SV=2						12	11	52.8	27.169	254	0	274.82
	At4g16260	Q8VZJ2	>tr|Q8VZJ2|Q8VZJ2_ARATH AT4g16260/dl4170c OS=Arabidopsis thaliana GN=At4g16260 PE=2 SV=1						11	11	46.5	37.711	344	0	251.08
Protein ROOT HAIR DEFECTIVE 3	RHD3	P93042-2	>sp|P93042-2|RHD3_ARATH Isoform 2 of Protein ROOT HAIR DEFECTIVE 3 OS=Arabidopsis thaliana GN=RHD3;>sp|P93042|RHD3_ARATH Protein ROOT HAIR DEFECTIVE 3 OS=Arabidopsis thaliana GN=RHD3 PE=1 SV=1	RHD3_ARATH Protein ROOT HAIR DEFECTIVE 3 OS=Arabidopsis thaliana GN=RHD3 PE=1 SV=1					12	11	20.6	82.253	738	0	213.58
	At3g63460	F4J109	>tr|F4J109|F4J109_ARATH Transport protein SEC31 OS=Arabidopsis thaliana GN=At3g63460 PE=1 SV=1;>sp|Q8L611|SC31B_ARATH Protein transport protein SEC31 homolog B OS=Arabidopsis thaliana GN=SEC31B PE=1 SV=1;>tr|F4J110|F4J110_ARATH Transport protein SEC31 OS=A	SC31B_ARATH Protein transport protein SEC31 homolog B OS=Arabidopsis thaliana GN=SEC31B PE=1 SV=1;>tr	F4J110	F4J110_ARATH Transport protein SEC31 OS=A			11	11	13.6	119.72	1102	0	213.34
	CR88	F4IU89	>tr|F4IU89|F4IU89_ARATH Chaperone protein htpG family protein OS=Arabidopsis thaliana GN=CR88 PE=1 SV=1;>tr|Q9SIF2|Q9SIF2_ARATH At2g04030/F3C11.14 OS=Arabidopsis thaliana GN=CR88 PE=1 SV=1	Q9SIF2_ARATH At2g04030/F3C11.14 OS=Arabidopsis thaliana GN=CR88 PE=1 SV=1					14	11	24.6	88.255	777	0	193.18
NADP-dependent malic enzyme 2	NADP-ME2	Q9LYG3	>sp|Q9LYG3|MAOP2_ARATH NADP-dependent malic enzyme 2 OS=Arabidopsis thaliana GN=NADP-ME2 PE=1 SV=1						12	11	30.6	64.412	588	0	192.33
Mitochondrial outer membrane protein porin 3	VDAC3	Q9SMX3	>sp|Q9SMX3|VDAC3_ARATH Mitochondrial outer membrane protein porin 3 OS=Arabidopsis thaliana GN=VDAC3 PE=1 SV=3						14	11	56.9	29.21	274	0	189.99
NAD-dependent malic enzyme 1, mitochondrial	NAD-ME1	Q9SIU0	>sp|Q9SIU0|MAO1_ARATH NAD-dependent malic enzyme 1, mitochondrial OS=Arabidopsis thaliana GN=NAD-ME1 PE=1 SV=1						11	11	27.8	69.655	623	0	186.46
6-phosphogluconate dehydrogenase, decarboxylating 3		Q9FWA3	>sp|Q9FWA3|6GPD3_ARATH 6-phosphogluconate dehydrogenase, decarboxylating 3 OS=Arabidopsis thaliana GN=At3g02360 PE=2 SV=1						13	11	37.2	53.577	486	0	179.45
Succinate dehydrogenase [ubiquinone] flavoprotein subunit 1, mitochondrial	SDH1-1	O82663	>sp|O82663|SDHA1_ARATH Succinate dehydrogenase [ubiquinone] flavoprotein subunit 1, mitochondrial OS=Arabidopsis thaliana GN=SDH1-1 PE=1 SV=1						11	11	24.1	69.656	634	0	178.24
Monodehydroascorbate reductase, chloroplastic	MDAR6	P92947-2	>sp|P92947-2|MDARP_ARATH Isoform 2 of Monodehydroascorbate reductase, chloroplastic OS=Arabidopsis thaliana GN=At1g63940;>sp|P92947|MDARP_ARATH Monodehydroascorbate reductase, chloroplastic OS=Arabidopsis thaliana GN=At1g63940 PE=2 SV=3;>tr|F4I576|F4I576_A	MDARP_ARATH Monodehydroascorbate reductase, chloroplastic OS=Arabidopsis thaliana GN=At1g63940 PE=2 SV=3;>tr	F4I576	F4I576_A			11	11	37	52.501	486	0	177.79
Phosphoenolpyruvate carboxylase 3	PPC3	Q84VW9	>sp|Q84VW9|CAPP3_ARATH Phosphoenolpyruvate carboxylase 3 OS=Arabidopsis thaliana GN=PPC3 PE=2 SV=2						27	11	36.9	110.16	968	0	157.59
Mitochondrial outer membrane protein porin 1	VDAC1	Q9SRH5	>sp|Q9SRH5|VDAC1_ARATH Mitochondrial outer membrane protein porin 1 OS=Arabidopsis thaliana GN=VDAC1 PE=1 SV=3						14	11	55.4	29.425	276	0	151.65
L-ascorbate peroxidase 1, cytosolic	APX1	Q05431	>sp|Q05431|APX1_ARATH L-ascorbate peroxidase 1, cytosolic OS=Arabidopsis thaliana GN=APX1 PE=1 SV=2;>tr|F4HU93|F4HU93_ARATH L-ascorbate peroxidase 1 OS=Arabidopsis thaliana GN=APX1 PE=1 SV=1	F4HU93_ARATH L-ascorbate peroxidase 1 OS=Arabidopsis thaliana GN=APX1 PE=1 SV=1					11	11	52.4	27.561	250	0	129.91
Acetyl-coenzyme A synthetase, chloroplastic/glyoxysomal	ACS	B9DGD6-2	>sp|B9DGD6-2|ACS_ARATH Isoform 2 of Acetyl-coenzyme A synthetase, chloroplastic/glyoxysomal OS=Arabidopsis thaliana GN=ACS;>sp|B9DGD6|ACS_ARATH Acetyl-coenzyme A synthetase, chloroplastic/glyoxysomal OS=Arabidopsis thaliana GN=ACS PE=1 SV=1	ACS_ARATH Acetyl-coenzyme A synthetase, chloroplastic/glyoxysomal OS=Arabidopsis thaliana GN=ACS PE=1 SV=1					11	11	25	76.732	693	0	116.91
	At5g36210	F4K2Y3	>tr|F4K2Y3|F4K2Y3_ARATH Putative S9 Tyrosyl aminopeptidase OS=Arabidopsis thaliana GN=At5g36210 PE=4 SV=1						11	11	22.9	81.305	730	0	116.25
	At5g46070	F4KG14	>tr|F4KG14|F4KG14_ARATH Guanylate-binding protein OS=Arabidopsis thaliana GN=At5g46070 PE=4 SV=1						11	11	11.2	122.78	1082	0	114.48
	At5g66420	Q9FJZ7	>tr|Q9FJZ7|Q9FJZ7_ARATH AT5G66420 protein OS=Arabidopsis thaliana GN=At5g66420 PE=2 SV=1;>tr|Q94JM0|Q94JM0_ARATH AT5g66420/K1F13_7 OS=Arabidopsis thaliana GN=At5g66420 PE=2 SV=1	Q94JM0_ARATH AT5g66420/K1F13_7 OS=Arabidopsis thaliana GN=At5g66420 PE=2 SV=1					11	11	19.5	80.718	754	0	104.12
T-complex protein 1 subunit gamma	At5g26360	Q84WV1	>sp|Q84WV1|TCPG_ARATH T-complex protein 1 subunit gamma OS=Arabidopsis thaliana GN=CCT3 PE=1 SV=1						11	11	28.1	60.339	555	0	99.27
Methionine S-methyltransferase	MMT1	Q9LTB2	>sp|Q9LTB2|MMT1_ARATH Methionine S-methyltransferase OS=Arabidopsis thaliana GN=MMT1 PE=1 SV=1						11	11	13	118.71	1071	0	96.287
Probable ATP synthase 24 kDa subunit, mitochondrial	MGP1	F4III4	>tr|F4III4|F4III4_ARATH Mitochondrial F1F0-ATP synthase subunit Fad OS=Arabidopsis thaliana GN=MGP1 PE=4 SV=1;>sp|Q9SJ12|ATP7_ARATH Probable ATP synthase 24 kDa subunit, mitochondrial OS=Arabidopsis thaliana GN=At2g21870 PE=1 SV=1	ATP7_ARATH Probable ATP synthase 24 kDa subunit, mitochondrial OS=Arabidopsis thaliana GN=At2g21870 PE=1 SV=1					11	11	40.5	25.16	220	0	94.526
Aldehyde dehydrogenase family 2 member C4	ALDH2C4	Q56YU0	>sp|Q56YU0|AL2C4_ARATH Aldehyde dehydrogenase family 2 member C4 OS=Arabidopsis thaliana GN=ALDH2C4 PE=1 SV=2						11	11	29.3	54.36	501	0	93.708
Sucrose synthase 1	SUS1	P49040	>sp|P49040|SUSY1_ARATH Sucrose synthase 1 OS=Arabidopsis thaliana GN=SUS1 PE=1 SV=3						15	11	21.9	92.996	808	0	93.225
Flavone 3-O-methyltransferase 1	OMT1	Q9FK25	>sp|Q9FK25|OMT1_ARATH Flavone 3-O-methyltransferase 1 OS=Arabidopsis thaliana GN=OMT1 PE=1 SV=1						11	11	48.8	39.618	363	0	93.219
Vesicle-fusing ATPase	NSF	Q9M0Y8	>sp|Q9M0Y8|NSF_ARATH Vesicle-fusing ATPase OS=Arabidopsis thaliana GN=NSF PE=2 SV=2						11	11	22.8	81.486	742	0	69.436
Long chain acyl-CoA synthetase 4	LACS4	Q9T0A0	>sp|Q9T0A0|LACS4_ARATH Long chain acyl-CoA synthetase 4 OS=Arabidopsis thaliana GN=LACS4 PE=2 SV=1						11	11	21.6	74.507	666	0	62.372
Succinyl-CoA ligase [ADP-forming] subunit beta, mitochondrial		O82662	>sp|O82662|SUCB_ARATH Succinyl-CoA ligase [ADP-forming] subunit beta, mitochondrial OS=Arabidopsis thaliana GN=At2g20420 PE=1 SV=1						11	11	26.1	45.345	421	0	61.637
	At4g10320	F4JLM5	>tr|F4JLM5|F4JLM5_ARATH Isoleucyl-tRNA synthetase OS=Arabidopsis thaliana GN=At4g10320 PE=3 SV=1						11	11	11.6	135.48	1190	0	60.143
Protein disulfide isomerase-like 1-4;Protein disulfide-isomerase	PDIL1-4	Q9FF55	>sp|Q9FF55|PDI14_ARATH Protein disulfide isomerase-like 1-4 OS=Arabidopsis thaliana GN=PDIL1-4 PE=1 SV=1;>tr|F4K0F7|F4K0F7_ARATH Protein disulfide-isomerase OS=Arabidopsis thaliana GN=PDIL1-4 PE=3 SV=1;>tr|F4K0F5|F4K0F5_ARATH Protein disulfide isomerase-li	F4K0F7_ARATH Protein disulfide-isomerase OS=Arabidopsis thaliana GN=PDIL1-4 PE=3 SV=1;>tr	F4K0F5	F4K0F5_ARATH Protein disulfide isomerase-li			11	11	22.8	66.356	597	0	33.427
Chaperone protein ClpC1, chloroplastic	CLPC1	Q9FI56	>sp|Q9FI56|CLPC1_ARATH Chaperone protein ClpC1, chloroplastic OS=Arabidopsis thaliana GN=CLPC1 PE=1 SV=1						20	10	28.5	103.45	929	0	323.31
Coatomer subunit alpha-2		Q9SJT9	>sp|Q9SJT9|COPA2_ARATH Coatomer subunit alpha-2 OS=Arabidopsis thaliana GN=At2g21390 PE=2 SV=1						21	10	21.8	136.47	1218	0	284.55
Probable mitochondrial-processing peptidase subunit alpha-1	At1g51980	Q9ZU25	>sp|Q9ZU25|MPPA1_ARATH Probable mitochondrial-processing peptidase subunit alpha-1 OS=Arabidopsis thaliana GN=At1g51980 PE=2 SV=1;>tr|A8MQE5|A8MQE5_ARATH Putative mitochondrial-processing peptidase subunit alpha-1 OS=Arabidopsis thaliana GN=At1g51980 PE=4	A8MQE5_ARATH Putative mitochondrial-processing peptidase subunit alpha-1 OS=Arabidopsis thaliana GN=At1g51980 PE=4					17	10	35.4	54.401	503	0	272.8
NADH dehydrogenase [ubiquinone] iron-sulfur protein 1, mitochondrial	EMB1467	B9DFQ9	>tr|B9DFQ9|B9DFQ9_ARATH AT5G37510 protein OS=Arabidopsis thaliana GN=EMB1467 PE=2 SV=1;>sp|Q9FGI6|NDUS1_ARATH NADH dehydrogenase [ubiquinone] iron-sulfur protein 1, mitochondrial OS=Arabidopsis thaliana GN=EMB1467 PE=1 SV=2	NDUS1_ARATH NADH dehydrogenase [ubiquinone] iron-sulfur protein 1, mitochondrial OS=Arabidopsis thaliana GN=EMB1467 PE=1 SV=2					10	10	19.2	81.181	745	0	244.67
Aconitate hydratase 2, mitochondrial	ACO2	Q9SIB9	>sp|Q9SIB9|ACO2M_ARATH Aconitate hydratase 2, mitochondrial OS=Arabidopsis thaliana GN=ACO2 PE=1 SV=2						16	10	21.5	108.2	990	0	240.61
Caffeoyl-CoA O-methyltransferase 1	CCOAOMT1	O49499	>sp|O49499|CAMT4_ARATH Caffeoyl-CoA O-methyltransferase 1 OS=Arabidopsis thaliana GN=CCOAOMT1 PE=1 SV=1						10	10	46.3	29.155	259	0	238.56
S-adenosylmethionine synthase 4	METK4	Q9LUT2	>sp|Q9LUT2|METK4_ARATH S-adenosylmethionine synthase 4 OS=Arabidopsis thaliana GN=METK4 PE=1 SV=1						17	10	60.6	42.795	393	0	222.96
Malate dehydrogenase, chloroplastic		Q9SN86	>sp|Q9SN86|MDHP_ARATH Malate dehydrogenase, chloroplastic OS=Arabidopsis thaliana GN=At3g47520 PE=1 SV=1						12	10	38.2	42.405	403	0	222.59
	At4g31180	Q9M084	>tr|Q9M084|Q9M084_ARATH AT4G31180 protein OS=Arabidopsis thaliana GN=At4g31180 PE=1 SV=1						10	10	25.1	62.917	558	0	206.4
Pyrophosphate--fructose 6-phosphate 1-phosphotransferase subunit beta 1	PFP-BETA1	Q8W4M5	>sp|Q8W4M5|PFPB1_ARATH Pyrophosphate--fructose 6-phosphate 1-phosphotransferase subunit beta 1 OS=Arabidopsis thaliana GN=PFP-BETA1 PE=1 SV=1						14	10	34.5	61.459	566	0	205.78
Probable phosphoglucomutase, cytoplasmic 1		O49299	>sp|O49299|PGMC1_ARATH Probable phosphoglucomutase, cytoplasmic 1 OS=Arabidopsis thaliana GN=At1g23190 PE=2 SV=2						15	10	34	63.17	583	0	205.39
ATP synthase subunit beta, chloroplastic	atpB	P19366	>sp|P19366|ATPB_ARATH ATP synthase subunit beta, chloroplastic OS=Arabidopsis thaliana GN=atpB PE=1 SV=2						11	10	34.1	53.933	498	0	187.94
	At3g55410	F4IWV2	>tr|F4IWV2|F4IWV2_ARATH 2-oxoglutarate dehydrogenase, E1 component OS=Arabidopsis thaliana GN=At3g55410 PE=4 SV=1						12	10	20	115.16	1017	0	187.04
Phosphoenolpyruvate carboxykinase [ATP]	PCKA	Q9T074	>sp|Q9T074|PCKA_ARATH Phosphoenolpyruvate carboxykinase [ATP] OS=Arabidopsis thaliana GN=PCKA PE=1 SV=1						10	10	23.2	73.404	671	0	184.34
Adenosylhomocysteinase 1;Adenosylhomocysteinase	SAHH1;MEE58	O23255	>sp|O23255|SAHH1_ARATH Adenosylhomocysteinase 1 OS=Arabidopsis thaliana GN=SAHH1 PE=1 SV=1;>tr|F4JTV4|F4JTV4_ARATH Adenosylhomocysteinase OS=Arabidopsis thaliana GN=MEE58 PE=3 SV=1;>tr|F4JTV5|F4JTV5_ARATH Adenosylhomocysteinase OS=Arabidopsis thaliana GN=M	F4JTV4_ARATH Adenosylhomocysteinase OS=Arabidopsis thaliana GN=MEE58 PE=3 SV=1;>tr	F4JTV5	F4JTV5_ARATH Adenosylhomocysteinase OS=Arabidopsis thaliana GN=M			22	10	47.2	53.378	485	0	184.28
Transketolase-1, chloroplastic	At3g60750;TKL-1	F4JBY2	>tr|F4JBY2|F4JBY2_ARATH Transketolase OS=Arabidopsis thaliana GN=At3g60750 PE=1 SV=1;>sp|Q8RWV0|TKTC1_ARATH Transketolase-1, chloroplastic OS=Arabidopsis thaliana GN=TKL-1 PE=1 SV=1	TKTC1_ARATH Transketolase-1, chloroplastic OS=Arabidopsis thaliana GN=TKL-1 PE=1 SV=1					14	10	24.6	79.838	740	0	167.65
	At1g18270	Q8VYC5	>tr|Q8VYC5|Q8VYC5_ARATH Ketose-bisphosphate aldolase class-II family protein OS=Arabidopsis thaliana GN=At1g18270 PE=2 SV=1;>tr|B3H739|B3H739_ARATH Ketose-bisphosphate aldolase class-II family protein OS=Arabidopsis thaliana GN=At1g18270 PE=4 SV=1;>tr|F4IA	B3H739_ARATH Ketose-bisphosphate aldolase class-II family protein OS=Arabidopsis thaliana GN=At1g18270 PE=4 SV=1;>tr	F4IA				10	10	9.1	147.04	1373	0	149.97
Pyruvate dehydrogenase E1 component subunit beta-1, mitochondrial	PDH2	Q38799	>sp|Q38799|ODPB1_ARATH Pyruvate dehydrogenase E1 component subunit beta-1, mitochondrial OS=Arabidopsis thaliana GN=PDH2 PE=1 SV=2						10	10	32	39.175	363	0	148.16
Jacalin-related lectin 35	JAL35	O04309	>sp|O04309|JAL35_ARATH Jacalin-related lectin 35 OS=Arabidopsis thaliana GN=JAL35 PE=1 SV=1;>sp|O04309-2|JAL35_ARATH Isoform 2 of Jacalin-related lectin 35 OS=Arabidopsis thaliana GN=JAL35	JAL35_ARATH Isoform 2 of Jacalin-related lectin 35 OS=Arabidopsis thaliana GN=JAL35					10	10	39.7	48.496	451	0	141.04
GDSL esterase/lipase 22	GLL22	Q1H583	>sp|Q1H583|GDL18_ARATH GDSL esterase/lipase 22 OS=Arabidopsis thaliana GN=GLL22 PE=1 SV=1						10	10	36.3	43.194	391	0	140.83
Ketol-acid reductoisomerase, chloroplastic		Q05758	>sp|Q05758|ILV5_ARATH Ketol-acid reductoisomerase, chloroplastic OS=Arabidopsis thaliana GN=At3g58610 PE=2 SV=2						10	10	19.6	63.812	591	0	129.97
Probable monodehydroascorbate reductase, cytoplasmic isoform 1	MDHAR	Q9SR59	>sp|Q9SR59|MDAR1_ARATH Probable monodehydroascorbate reductase, cytoplasmic isoform 1 OS=Arabidopsis thaliana GN=At3g09940 PE=2 SV=1;>tr|B3H5M0|B3H5M0_ARATH Monodehydroascorbate reductase (NADH) OS=Arabidopsis thaliana GN=MDHAR PE=4 SV=1	B3H5M0_ARATH Monodehydroascorbate reductase (NADH) OS=Arabidopsis thaliana GN=MDHAR PE=4 SV=1					11	10	36.5	48.362	441	0	125.3
26S proteasome non-ATPase regulatory subunit 8 homolog A	RPN12A	Q9SGW3	>sp|Q9SGW3|PSD8A_ARATH 26S proteasome non-ATPase regulatory subunit 8 homolog A OS=Arabidopsis thaliana GN=RPN12A PE=1 SV=1						10	10	54.3	30.706	267	0	121.47
Aspartate aminotransferase, cytoplasmic isozyme 1	ASP2	P46645	>sp|P46645|AAT2_ARATH Aspartate aminotransferase, cytoplasmic isozyme 1 OS=Arabidopsis thaliana GN=ASP2 PE=1 SV=2						11	10	36	44.266	405	0	119.76
Carbamoyl-phosphate synthase large chain, chloroplastic	CARB	Q42601	>sp|Q42601|CARB_ARATH Carbamoyl-phosphate synthase large chain, chloroplastic OS=Arabidopsis thaliana GN=CARB PE=1 SV=1						10	10	11	129.96	1187	0	119.63
Translocase of chloroplast 159, chloroplastic	TOC159	O81283	>sp|O81283|TC159_ARATH Translocase of chloroplast 159, chloroplastic OS=Arabidopsis thaliana GN=TOC159 PE=1 SV=1						10	10	10.1	160.82	1503	0	114.93
Protein TOC75-3, chloroplastic	TOC75-3	Q9STE8	>sp|Q9STE8|TC753_ARATH Protein TOC75-3, chloroplastic OS=Arabidopsis thaliana GN=TOC75-3 PE=1 SV=1						10	10	18.2	89.188	818	0	113.3
Cysteine synthase, chloroplastic/chromoplastic	OASB	P47999	>sp|P47999|CYSKP_ARATH Cysteine synthase, chloroplastic/chromoplastic OS=Arabidopsis thaliana GN=OASB PE=1 SV=2						10	10	39.8	41.656	392	0	109.96
	At4g39690	Q9ASV5	>tr|Q9ASV5|Q9ASV5_ARATH AT4g39690/T19P19_80 OS=Arabidopsis thaliana GN=At4g39690 PE=2 SV=1						10	10	21.4	70.552	650	0	109.8
Biotin carboxylase, chloroplastic	CAC2	F4JYE0	>tr|F4JYE0|F4JYE0_ARATH Biotin carboxylase subunit CAC2 OS=Arabidopsis thaliana GN=CAC2 PE=4 SV=1;>sp|O04983|ACCC_ARATH Biotin carboxylase, chloroplastic OS=Arabidopsis thaliana GN=CAC2 PE=1 SV=1;>tr|F4JYE1|F4JYE1_ARATH Biotin carboxylase subunit CAC2 OS=A	ACCC_ARATH Biotin carboxylase, chloroplastic OS=Arabidopsis thaliana GN=CAC2 PE=1 SV=1;>tr	F4JYE1	F4JYE1_ARATH Biotin carboxylase subunit CAC2 OS=A			10	10	24	60.77	555	0	106.82
Cysteine synthase;Cysteine synthase, mitochondrial	OASC	F4J9F7	>tr|F4J9F7|F4J9F7_ARATH Cysteine synthase OS=Arabidopsis thaliana GN=OASC PE=3 SV=1;>tr|B9DFR6|B9DFR6_ARATH Cysteine synthase OS=Arabidopsis thaliana GN=OASC PE=2 SV=1;>sp|Q43725|CYSKM_ARATH Cysteine synthase, mitochondrial OS=Arabidopsis thaliana GN=OASC	B9DFR6_ARATH Cysteine synthase OS=Arabidopsis thaliana GN=OASC PE=2 SV=1;>sp	Q43725	CYSKM_ARATH Cysteine synthase, mitochondrial OS=Arabidopsis thaliana GN=OASC			10	10	33.1	46.087	432	0	104.53
Glutathione S-transferase F2;Glutathione S-transferase F3	GSTF2;GSTF3	P46422	>sp|P46422|GSTF2_ARATH Glutathione S-transferase F2 OS=Arabidopsis thaliana GN=GSTF2 PE=1 SV=3;>sp|Q9SLM6|GSTF3_ARATH Glutathione S-transferase F3 OS=Arabidopsis thaliana GN=GSTF3 PE=2 SV=1	GSTF3_ARATH Glutathione S-transferase F3 OS=Arabidopsis thaliana GN=GSTF3 PE=2 SV=1					13	10	65.1	24.128	212	0	101.12
Ubiquitin carboxyl-terminal hydrolase;Ubiquitin carboxyl-terminal hydrolase 13	UBP13	F4J7I2	>tr|F4J7I2|F4J7I2_ARATH Ubiquitin carboxyl-terminal hydrolase OS=Arabidopsis thaliana GN=UBP13 PE=3 SV=1;>sp|Q84WU2|UBP13_ARATH Ubiquitin carboxyl-terminal hydrolase 13 OS=Arabidopsis thaliana GN=UBP13 PE=1 SV=1	UBP13_ARATH Ubiquitin carboxyl-terminal hydrolase 13 OS=Arabidopsis thaliana GN=UBP13 PE=1 SV=1					15	10	15.2	130.52	1114	0	94.384
Imidazole glycerol phosphate synthase hisHF, chloroplastic;Glutamine amidotransferase;Cyclase	HISN4	Q9SZ30	>sp|Q9SZ30|HIS4_ARATH Imidazole glycerol phosphate synthase hisHF, chloroplastic OS=Arabidopsis thaliana GN=HISN4 PE=2 SV=1						10	10	22.5	64.192	592	0	91.585
Threonine--tRNA ligase, mitochondrial	THRRS	O04630-2	>sp|O04630-2|SYTM_ARATH Isoform Cytoplasmic of Threonine--tRNA ligase, mitochondrial OS=Arabidopsis thaliana GN=THRRS;>sp|O04630|SYTM_ARATH Threonine--tRNA ligase, mitochondrial OS=Arabidopsis thaliana GN=THRRS PE=2 SV=3	SYTM_ARATH Threonine--tRNA ligase, mitochondrial OS=Arabidopsis thaliana GN=THRRS PE=2 SV=3					10	10	19.5	77.336	676	0	90.902
Lysine--tRNA ligase		Q9ZPI1	>sp|Q9ZPI1|SYK_ARATH Lysine--tRNA ligase OS=Arabidopsis thaliana GN=At3g11710 PE=1 SV=1						10	10	17.6	70.887	626	0	81.698
Calcium-dependent protein kinase 3	CPK3	Q42479	>sp|Q42479|CDPK3_ARATH Calcium-dependent protein kinase 3 OS=Arabidopsis thaliana GN=CPK3 PE=1 SV=1						10	10	21.2	59.336	529	0	73.087
Polyadenylate-binding protein 2	PAB2	P42731	>sp|P42731|PABP2_ARATH Polyadenylate-binding protein 2 OS=Arabidopsis thaliana GN=PAB2 PE=1 SV=1						10	10	25.6	68.672	629	0	70.431
	At5g13980	Q8LPJ3	>tr|Q8LPJ3|Q8LPJ3_ARATH Alpha-mannosidase OS=Arabidopsis thaliana GN=At5g13980 PE=2 SV=1;>tr|F4K5E7|F4K5E7_ARATH Alpha-mannosidase OS=Arabidopsis thaliana GN=At5g13980 PE=3 SV=1	F4K5E7_ARATH Alpha-mannosidase OS=Arabidopsis thaliana GN=At5g13980 PE=3 SV=1					10	10	9.8	115.9	1024	0	62.848
Eukaryotic translation initiation factor 3 subunit B	TIF3B1;EIF3B-2	F4K4D5	>tr|F4K4D5|F4K4D5_ARATH Eukaryotic translation initiation factor 3 subunit B OS=Arabidopsis thaliana GN=TIF3B1 PE=1 SV=1;>sp|Q9C5Z1|EIF3B_ARATH Eukaryotic translation initiation factor 3 subunit B OS=Arabidopsis thaliana GN=TIF3B1 PE=1 SV=1;>tr|Q8GUM1|Q8GU	EIF3B_ARATH Eukaryotic translation initiation factor 3 subunit B OS=Arabidopsis thaliana GN=TIF3B1 PE=1 SV=1;>tr	Q8GUM1	Q8GU			10	10	17.2	84.913	738	0	62.194
Glutamate synthase 1 [NADH], chloroplastic	GLT1	Q9LV03	>sp|Q9LV03|GLUT1_ARATH Glutamate synthase 1 [NADH], chloroplastic OS=Arabidopsis thaliana GN=GLT1 PE=2 SV=2						10	10	5.6	241.9	2208	0	53.352
	ILA	F4I894	>tr|F4I894|F4I894_ARATH Protein ILITYHIA OS=Arabidopsis thaliana GN=ILA PE=1 SV=1;>tr|F4I893|F4I893_ARATH Protein ILITYHIA OS=Arabidopsis thaliana GN=ILA PE=1 SV=1	F4I893_ARATH Protein ILITYHIA OS=Arabidopsis thaliana GN=ILA PE=1 SV=1					10	10	5.1	284.78	2610	0	48.558
Puromycin-sensitive aminopeptidase	At1g63770;MPA1	F4I3R0	>tr|F4I3R0|F4I3R0_ARATH Peptidase M1 family protein OS=Arabidopsis thaliana GN=At1g63770 PE=4 SV=1;>sp|Q8H0S9|PSA_ARATH Puromycin-sensitive aminopeptidase OS=Arabidopsis thaliana GN=MPA1 PE=1 SV=1;>tr|B3H621|B3H621_ARATH Peptidase M1 family protein OS=Arab	PSA_ARATH Puromycin-sensitive aminopeptidase OS=Arabidopsis thaliana GN=MPA1 PE=1 SV=1;>tr	B3H621	B3H621_ARATH Peptidase M1 family protein OS=Arab			10	10	16.3	110.81	987	0	43.759
Glutathione S-transferase U19	GSTU19	Q9ZRW8	>sp|Q9ZRW8|GSTUJ_ARATH Glutathione S-transferase U19 OS=Arabidopsis thaliana GN=GSTU19 PE=2 SV=1						11	10	28.8	25.65	219	0	43.471
Translationally-controlled tumor protein homolog	TCTP	P31265	>sp|P31265|TCTP_ARATH Translationally-controlled tumor protein homolog OS=Arabidopsis thaliana GN=TCTP PE=2 SV=2						10	10	84.5	18.91	168	0	42.809
Nuclear-pore anchor	NUA	A4GSN8	>sp|A4GSN8|NUA_ARATH Nuclear-pore anchor OS=Arabidopsis thaliana GN=NUA PE=1 SV=1;>sp|A4GSN8-3|NUA_ARATH Isoform 3 of Nuclear-pore anchor OS=Arabidopsis thaliana GN=NUA;>sp|A4GSN8-2|NUA_ARATH Isoform 2 of Nuclear-pore anchor OS=Arabidopsis thaliana GN=NUA	NUA_ARATH Isoform 3 of Nuclear-pore anchor OS=Arabidopsis thaliana GN=NUA;>sp	A4GSN8-2	NUA_ARATH Isoform 2 of Nuclear-pore anchor OS=Arabidopsis thaliana GN=NUA			10	10	6.4	237.04	2093	0	40.288
Phosphoenolpyruvate carboxylase 1	PPC1	Q9MAH0	>sp|Q9MAH0|CAPP1_ARATH Phosphoenolpyruvate carboxylase 1 OS=Arabidopsis thaliana GN=PPC1 PE=1 SV=1						28	9	34.4	110.28	967	0	323.31
Bifunctional L-3-cyanoalanine synthase/cysteine synthase C1, mitochondrial	CYSC1	Q9S757	>sp|Q9S757|CYSC1_ARATH Bifunctional L-3-cyanoalanine synthase/cysteine synthase C1, mitochondrial OS=Arabidopsis thaliana GN=CYSC1 PE=1 SV=1;>sp|Q9S757-2|CYSC1_ARATH Isoform 2 of Bifunctional L-3-cyanoalanine synthase/cysteine synthase C1, mitochondrial OS	CYSC1_ARATH Isoform 2 of Bifunctional L-3-cyanoalanine synthase/cysteine synthase C1, mitochondrial OS					9	9	30.2	39.927	368	0	253.95
3-isopropylmalate dehydrogenase;3-isopropylmalate dehydrogenase 3, chloroplastic	IMD1;IMDH3	B9DHH9	>tr|B9DHH9|B9DHH9_ARATH 3-isopropylmalate dehydrogenase OS=Arabidopsis thaliana GN=IMD1 PE=1 SV=1;>sp|Q9FMT1|LEU33_ARATH 3-isopropylmalate dehydrogenase 3, chloroplastic OS=Arabidopsis thaliana GN=IMDH3 PE=1 SV=1;>tr|F4K5H6|F4K5H6_ARATH Isopropylmalate deh	LEU33_ARATH 3-isopropylmalate dehydrogenase 3, chloroplastic OS=Arabidopsis thaliana GN=IMDH3 PE=1 SV=1;>tr	F4K5H6	F4K5H6_ARATH Isopropylmalate deh			11	9	46.9	41.892	388	0	223.32
S-adenosylmethionine synthase 3	METK3	Q9SJL8	>sp|Q9SJL8|METK3_ARATH S-adenosylmethionine synthase 3 OS=Arabidopsis thaliana GN=METK3 PE=1 SV=1						14	9	46.2	42.497	390	0	201.59
Chaperonin CPN60, mitochondrial	CPN60	P29197	>sp|P29197|CH60A_ARATH Chaperonin CPN60, mitochondrial OS=Arabidopsis thaliana GN=CPN60 PE=2 SV=2						21	9	44	61.28	577	0	192.95
	At5g07030	F4K5B9	>tr|F4K5B9|F4K5B9_ARATH Aspartyl protease family protein OS=Arabidopsis thaliana GN=At5g07030 PE=4 SV=1						9	9	21.8	48.694	455	0	179.59
Dolichyl-diphosphooligosaccharide--protein glycosyltransferase 48 kDa subunit	OST48	Q944K2	>sp|Q944K2|OST48_ARATH Dolichyl-diphosphooligosaccharide--protein glycosyltransferase 48 kDa subunit OS=Arabidopsis thaliana GN=OST48 PE=2 SV=1						9	9	27	48.744	437	0	176.57
Citrate synthase 4, mitochondrial	CSY4	P20115-2	>sp|P20115-2|CISY4_ARATH Isoform 2 of Citrate synthase 4, mitochondrial OS=Arabidopsis thaliana GN=CSY4;>sp|P20115|CISY4_ARATH Citrate synthase 4, mitochondrial OS=Arabidopsis thaliana GN=CSY4 PE=1 SV=3	CISY4_ARATH Citrate synthase 4, mitochondrial OS=Arabidopsis thaliana GN=CSY4 PE=1 SV=3					9	9	31.1	52.654	473	0	159.98
3-ketoacyl-CoA thiolase 2, peroxisomal	PED1	Q56WD9	>sp|Q56WD9|THIK2_ARATH 3-ketoacyl-CoA thiolase 2, peroxisomal OS=Arabidopsis thaliana GN=PED1 PE=1 SV=2						9	9	29	48.578	462	0	150.72
Plastidial pyruvate kinase 1, chloroplastic	PKP1	Q9LIK0	>sp|Q9LIK0|PKP1_ARATH Plastidial pyruvate kinase 1, chloroplastic OS=Arabidopsis thaliana GN=PKP1 PE=1 SV=1						9	9	23.7	65.13	596	0	149.5
Argininosuccinate synthase, chloroplastic	At4g24830	Q9SZX3	>sp|Q9SZX3|ASSY_ARATH Argininosuccinate synthase, chloroplastic OS=Arabidopsis thaliana GN=At4g24830 PE=2 SV=3;>tr|B3H778|B3H778_ARATH Argininosuccinate synthase OS=Arabidopsis thaliana GN=At4g24830 PE=3 SV=1	B3H778_ARATH Argininosuccinate synthase OS=Arabidopsis thaliana GN=At4g24830 PE=3 SV=1					9	9	28.7	53.845	494	0	148.12
Uncharacterized protein 2	At5g23890	Q9FF91	>tr|Q9FF91|Q9FF91_ARATH Uncharacterized protein OS=Arabidopsis thaliana GN=At5g23890 PE=1 SV=1						9	9	12.4	103.93	946	0	137.59
	CYP706A1;T12H17.100	F4JLY4	>tr|F4JLY4|F4JLY4_ARATH Cytochrome P450, family 706, subfamily A, polypeptide 1 OS=Arabidopsis thaliana GN=CYP706A1 PE=3 SV=1;>tr|O49652|O49652_ARATH Cytochrome P450 - like protein OS=Arabidopsis thaliana GN=T12H17.100 PE=2 SV=1	O49652_ARATH Cytochrome P450 - like protein OS=Arabidopsis thaliana GN=T12H17.100 PE=2 SV=1					9	9	21.4	63.116	557	0	132.56
Dynamin-related protein 1E	DRP1E	Q9FNX5	>sp|Q9FNX5|DRP1E_ARATH Dynamin-related protein 1E OS=Arabidopsis thaliana GN=DRP1E PE=1 SV=1						9	9	18.9	69.803	624	0	123.16
	T21B14.13;At3g12050	Q9LHL7	>tr|Q9LHL7|Q9LHL7_ARATH Aha1 domain-containing protein OS=Arabidopsis thaliana GN=T21B14.13 PE=1 SV=1;>tr|F4J8L7|F4J8L7_ARATH Aha1 domain-containing protein OS=Arabidopsis thaliana GN=At3g12050 PE=1 SV=1	F4J8L7_ARATH Aha1 domain-containing protein OS=Arabidopsis thaliana GN=At3g12050 PE=1 SV=1					9	9	29.4	40.184	360	0	116.48
40S ribosomal protein S7-3	RPS7C	Q8LD03	>sp|Q8LD03|RS73_ARATH 40S ribosomal protein S7-3 OS=Arabidopsis thaliana GN=RPS7C PE=1 SV=2						12	9	62.6	22.06	190	0	107.83
Dolichyl-diphosphooligosaccharide--protein glycosyltransferase subunit 2	RPN2;HAP6	Q93Z16	>sp|Q93Z16|RPN2_ARATH Dolichyl-diphosphooligosaccharide--protein glycosyltransferase subunit 2 OS=Arabidopsis thaliana GN=RPN2 PE=2 SV=1;>tr|F4JIM7|F4JIM7_ARATH Ribophorin II (RPN2) family protein OS=Arabidopsis thaliana GN=HAP6 PE=4 SV=1	F4JIM7_ARATH Ribophorin II (RPN2) family protein OS=Arabidopsis thaliana GN=HAP6 PE=4 SV=1					9	9	15.8	74.667	691	0	106.03
Phosphoenolpyruvate carboxylase 2	PPC2	Q5GM68	>sp|Q5GM68|CAPP2_ARATH Phosphoenolpyruvate carboxylase 2 OS=Arabidopsis thaliana GN=PPC2 PE=1 SV=2						19	9	24.3	109.75	963	0	105.49
AT5g04430/T32M21_30	T32M21_30;BTR1L	Q9LZ82	>tr|Q9LZ82|Q9LZ82_ARATH AT5g04430/T32M21_30 OS=Arabidopsis thaliana GN=T32M21_30 PE=1 SV=1;>tr|F4JW99|F4JW99_ARATH TOMV RNA binding protein OS=Arabidopsis thaliana GN=BTR1L PE=1 SV=1	F4JW99_ARATH TOMV RNA binding protein OS=Arabidopsis thaliana GN=BTR1L PE=1 SV=1					9	9	31.9	33.82	313	0	102.62
Urease accessory protein G	UREG	F4IHW4	>tr|F4IHW4|F4IHW4_ARATH Urease accessory protein G OS=Arabidopsis thaliana GN=UREG PE=3 SV=1;>sp|O64700|UREG_ARATH Urease accessory protein G OS=Arabidopsis thaliana GN=UREG PE=1 SV=1	UREG_ARATH Urease accessory protein G OS=Arabidopsis thaliana GN=UREG PE=1 SV=1					9	9	38.8	30.225	276	0	100.28
ATP synthase subunit O, mitochondrial	ATP5	Q96251	>sp|Q96251|ATPO_ARATH ATP synthase subunit O, mitochondrial OS=Arabidopsis thaliana GN=At5g13450 PE=1 SV=2;>tr|B9DGP8|B9DGP8_ARATH AT5G13450 protein OS=Arabidopsis thaliana GN=ATP5 PE=2 SV=1	B9DGP8_ARATH AT5G13450 protein OS=Arabidopsis thaliana GN=ATP5 PE=2 SV=1					9	9	37.4	26.321	238	0	100.11
Patellin-2	PATL2	Q56ZI2	>sp|Q56ZI2|PATL2_ARATH Patellin-2 OS=Arabidopsis thaliana GN=PATL2 PE=1 SV=2						10	9	17.6	76.007	683	0	99.572
Obg-like ATPase 1	T5I8.3	Q9SA73	>tr|Q9SA73|Q9SA73_ARATH Obg-like ATPase 1 OS=Arabidopsis thaliana GN=T5I8.3 PE=2 SV=1						9	9	32.2	44.471	394	0	99.03
26S protease regulatory subunit 8 homolog A;26S protease regulatory subunit 8 homolog B	RPT6A;RPT6B	Q9C5U3	>sp|Q9C5U3|PRS8A_ARATH 26S protease regulatory subunit 8 homolog A OS=Arabidopsis thaliana GN=RPT6A PE=1 SV=1;>sp|Q94BQ2|PRS8B_ARATH 26S protease regulatory subunit 8 homolog B OS=Arabidopsis thaliana GN=RPT6B PE=1 SV=1	PRS8B_ARATH 26S protease regulatory subunit 8 homolog B OS=Arabidopsis thaliana GN=RPT6B PE=1 SV=1					9	9	32	47.247	419	0	97.954
Asparagine--tRNA ligase, cytoplasmic 1	SYNC1	Q9SW96	>sp|Q9SW96|SYNC1_ARATH Asparagine--tRNA ligase, cytoplasmic 1 OS=Arabidopsis thaliana GN=SYNC1 PE=1 SV=1						9	9	20.8	63.782	572	0	92.921
Glycine--tRNA ligase 1, mitochondrial	GLYRS-1	O23627-2	>sp|O23627-2|SYGM1_ARATH Isoform Cytoplasmic of Glycine--tRNA ligase 1, mitochondrial OS=Arabidopsis thaliana GN=GLYRS-1;>sp|O23627|SYGM1_ARATH Glycine--tRNA ligase 1, mitochondrial OS=Arabidopsis thaliana GN=GLYRS-1 PE=2 SV=1	SYGM1_ARATH Glycine--tRNA ligase 1, mitochondrial OS=Arabidopsis thaliana GN=GLYRS-1 PE=2 SV=1					9	9	16.8	77.23	690	0	89.323
	At5g63190	Q94BR1	>tr|Q94BR1|Q94BR1_ARATH MA3 domain-containing protein OS=Arabidopsis thaliana GN=At5g63190 PE=1 SV=1						9	9	19.8	77.555	702	0	89.28
Probable glycerophosphoryl diester phosphodiesterase 1	GPDL1	Q9FJ62	>sp|Q9FJ62|GPDL4_ARATH Glycerophosphodiester phosphodiesterase GDPDL4 OS=Arabidopsis thaliana GN=GDPDL4 PE=1 SV=1						9	9	15	84.164	766	0	88.549
Glucose-6-phosphate isomerase 1, chloroplastic	PGI1	Q8H103-2	>sp|Q8H103-2|G6PIP_ARATH Isoform 2 of Glucose-6-phosphate isomerase 1, chloroplastic OS=Arabidopsis thaliana GN=PGI1;>sp|Q8H103|G6PIP_ARATH Glucose-6-phosphate isomerase 1, chloroplastic OS=Arabidopsis thaliana GN=PGI1 PE=1 SV=1	G6PIP_ARATH Glucose-6-phosphate isomerase 1, chloroplastic OS=Arabidopsis thaliana GN=PGI1 PE=1 SV=1					9	9	20.5	62.307	570	0	87.082
Eukaryotic translation initiation factor isoform 4G-1	EIF(ISO)4G1	Q93ZT6-2	>sp|Q93ZT6-2|IF4G1_ARATH Isoform 2 of Eukaryotic translation initiation factor isoform 4G-1 OS=Arabidopsis thaliana GN=EIF(ISO)4G1;>sp|Q93ZT6|IF4G1_ARATH Eukaryotic translation initiation factor isoform 4G-1 OS=Arabidopsis thaliana GN=EIF(ISO)4G1 PE=1 SV=1	IF4G1_ARATH Eukaryotic translation initiation factor isoform 4G-1 OS=Arabidopsis thaliana GN=EIF(ISO)4G1 PE=1 SV=1					9	9	13.9	85.157	776	0	82.151
	At5g36230	Q93ZC2	>tr|Q93ZC2|Q93ZC2_ARATH AT5g36230/T30G6_9 OS=Arabidopsis thaliana GN=At5g36230 PE=2 SV=1						10	9	34.8	47.215	411	0	81.678
	F24D7.15;At1g63660	Q9CAD1	>tr|Q9CAD1|Q9CAD1_ARATH At1g63660 OS=Arabidopsis thaliana GN=F24D7.15 PE=2 SV=1;>tr|F4I3P5|F4I3P5_ARATH GMP-synthase-C and glutamine amidotransferase domain-containing protein OS=Arabidopsis thaliana GN=At1g63660 PE=4 SV=1	F4I3P5_ARATH GMP-synthase-C and glutamine amidotransferase domain-containing protein OS=Arabidopsis thaliana GN=At1g63660 PE=4 SV=1					9	9	22.8	59.314	534	0	78.91
Alkaline/neutral invertase CINV1	CINV1	Q9LQF2	>sp|Q9LQF2|CINV1_ARATH Alkaline/neutral invertase CINV1 OS=Arabidopsis thaliana GN=CINV1 PE=1 SV=1;>tr|F4HZY9|F4HZY9_ARATH Alkaline/neutral invertase CINV1 OS=Arabidopsis thaliana GN=CINV1 PE=1 SV=1	F4HZY9_ARATH Alkaline/neutral invertase CINV1 OS=Arabidopsis thaliana GN=CINV1 PE=1 SV=1					9	9	21.8	62.834	551	0	77.263
Uridine 5-monophosphate synthase;Orotate phosphoribosyltransferase;Orotidine 5-phosphate decarboxylase	PYRE-F	Q42586	>sp|Q42586|UMPS_ARATH Uridine 5-monophosphate synthase OS=Arabidopsis thaliana GN=PYRE-F PE=2 SV=2						9	9	24.2	51.85	476	0	75.485
Fumarate hydratase 1, mitochondrial	FUM1	P93033	>sp|P93033|FUM1_ARATH Fumarate hydratase 1, mitochondrial OS=Arabidopsis thaliana GN=FUM1 PE=2 SV=2						9	9	32.9	52.999	492	0	75.436
Superoxide dismutase [Mn] 1, mitochondrial;Superoxide dismutase	MSD1	O81235	>sp|O81235|SODM1_ARATH Superoxide dismutase [Mn] 1, mitochondrial OS=Arabidopsis thaliana GN=MSD1 PE=1 SV=2;>tr|F4J504|F4J504_ARATH Superoxide dismutase OS=Arabidopsis thaliana GN=MSD1 PE=1 SV=1	F4J504_ARATH Superoxide dismutase OS=Arabidopsis thaliana GN=MSD1 PE=1 SV=1					9	9	41.1	25.444	231	0	69.678
Alanine--tRNA ligase	ALATS	F4I4Z2	>tr|F4I4Z2|F4I4Z2_ARATH Alanine--tRNA ligase OS=Arabidopsis thaliana GN=ALATS PE=1 SV=1;>sp|P36428-2|SYA_ARATH Isoform Cytoplasmic of Alanine--tRNA ligase OS=Arabidopsis thaliana GN=ALATS;>sp|P36428|SYA_ARATH Alanine--tRNA ligase OS=Arabidopsis thaliana GN	SYA_ARATH Isoform Cytoplasmic of Alanine--tRNA ligase OS=Arabidopsis thaliana GN=ALATS;>sp	P36428	SYA_ARATH Alanine--tRNA ligase OS=Arabidopsis thaliana GN			9	9	12.7	106.01	963	0	69.423
Delta(24)-sterol reductase	DIM	Q39085	>sp|Q39085|DIM_ARATH Delta(24)-sterol reductase OS=Arabidopsis thaliana GN=DIM PE=1 SV=2						9	9	21.9	65.393	561	0	67.469
Spliceosomal associated protein 130A	T26I12.100	Q9LD60	>tr|Q9LD60|Q9LD60_ARATH Spliceosomal associated protein 130A OS=Arabidopsis thaliana GN=T26I12.100 PE=4 SV=1						9	9	10	134.97	1214	0	65.63
Phospholipase D delta;Phospholipase D	PLDDELTA	Q9C5Y0-2	>sp|Q9C5Y0-2|PLDD1_ARATH Isoform 2 of Phospholipase D delta OS=Arabidopsis thaliana GN=PLDDELTA;>sp|Q9C5Y0|PLDD1_ARATH Phospholipase D delta OS=Arabidopsis thaliana GN=PLDDELTA PE=1 SV=2;>tr|F4JNU6|F4JNU6_ARATH Phospholipase D OS=Arabidopsis thaliana GN=PL	PLDD1_ARATH Phospholipase D delta OS=Arabidopsis thaliana GN=PLDDELTA PE=1 SV=2;>tr	F4JNU6	F4JNU6_ARATH Phospholipase D OS=Arabidopsis thaliana GN=PL			9	9	13.2	97.778	857	0	63.936
26S protease regulatory subunit 7 homolog A	RPT1A	Q9SSB5	>sp|Q9SSB5|PRS7A_ARATH 26S protease regulatory subunit 7 homolog A OS=Arabidopsis thaliana GN=RPT1A PE=1 SV=1						9	9	25.8	47.803	426	0	60.517
Probable methionine--tRNA ligase		Q9SVN5	>sp|Q9SVN5|SYM_ARATH Probable methionine--tRNA ligase OS=Arabidopsis thaliana GN=At4g13780 PE=2 SV=1						9	9	17.6	89.853	797	0	59.898
Nudix hydrolase 3	NUDT3	Q8L831	>sp|Q8L831|NUDT3_ARATH Nudix hydrolase 3 OS=Arabidopsis thaliana GN=NUDT3 PE=1 SV=1						9	9	14.9	86.856	772	0	56.927
DEAD-box ATP-dependent RNA helicase 38	RH38	Q93ZG7	>sp|Q93ZG7|RH38_ARATH DEAD-box ATP-dependent RNA helicase 38 OS=Arabidopsis thaliana GN=RH38 PE=1 SV=2						9	9	26.6	55.383	496	0	56.9
Eukaryotic translation initiation factor 3 subunit E	TIF3E1	Q9C5Z3	>tr|Q9C5Z3|Q9C5Z3_ARATH Eukaryotic translation initiation factor 3 subunit E OS=Arabidopsis thaliana GN=TIF3E1 PE=2 SV=1						9	9	27	51.749	441	0	56.872
Mitochondrial phosphate carrier protein 3, mitochondrial	MPT3	Q9FMU6	>sp|Q9FMU6|MPCP3_ARATH Mitochondrial phosphate carrier protein 3, mitochondrial OS=Arabidopsis thaliana GN=MPT3 PE=1 SV=1						9	9	24.3	40.089	375	0	55.665
Indole-3-glycerol phosphate synthase, chloroplastic		P49572	>sp|P49572|TRPC_ARATH Indole-3-glycerol phosphate synthase, chloroplastic OS=Arabidopsis thaliana GN=At2g04400 PE=2 SV=2						9	9	27.1	44.577	402	0	55.348
Bifunctional aspartokinase/homoserine dehydrogenase 1, chloroplastic;Aspartokinase;Homoserine dehydrogenase	AKHSDH1	Q9SA18	>sp|Q9SA18|AKH1_ARATH Bifunctional aspartokinase/homoserine dehydrogenase 1, chloroplastic OS=Arabidopsis thaliana GN=AKHSDH1 PE=1 SV=1						10	9	16.5	99.403	911	0	50.973
Hexokinase-like 1 protein		Q9FZG4	>sp|Q9FZG4|HXKL1_ARATH Hexokinase-like 1 protein OS=Arabidopsis thaliana GN=At1g47840 PE=2 SV=2						10	9	28.6	53.879	493	0	47.281
Sulfite reductase [ferredoxin], chloroplastic	SIR	Q9LZ66	>sp|Q9LZ66|SIR_ARATH Sulfite reductase [ferredoxin], chloroplastic OS=Arabidopsis thaliana GN=SIR PE=1 SV=1						9	9	18.1	71.949	642	0	46.873
Patellin-4	PATL4	Q94C59	>sp|Q94C59|PATL4_ARATH Patellin-4 OS=Arabidopsis thaliana GN=PATL4 PE=1 SV=2						9	9	20.2	61.189	540	0	43.73
	At3g26720	P94078	>tr|P94078|P94078_ARATH Alpha-mannosidase OS=Arabidopsis thaliana GN=At3g26720 PE=2 SV=1;>tr|B3H6B8|B3H6B8_ARATH Alpha-mannosidase OS=Arabidopsis thaliana GN=At3g26720 PE=3 SV=1	B3H6B8_ARATH Alpha-mannosidase OS=Arabidopsis thaliana GN=At3g26720 PE=3 SV=1					9	9	12.8	115.22	1019	0	42.535
Protein disulfide-isomerase like 2-1	UNE5;PDIL2-1	A8MSC5	>tr|A8MSC5|A8MSC5_ARATH AT2G47470 protein OS=Arabidopsis thaliana GN=UNE5 PE=2 SV=1;>sp|O22263|PDI21_ARATH Protein disulfide-isomerase like 2-1 OS=Arabidopsis thaliana GN=PDIL2-1 PE=1 SV=1;>tr|F4IL52|F4IL52_ARATH Protein disulfide-isomerase like 2-1 OS=Ara	PDI21_ARATH Protein disulfide-isomerase like 2-1 OS=Arabidopsis thaliana GN=PDIL2-1 PE=1 SV=1;>tr	F4IL52	F4IL52_ARATH Protein disulfide-isomerase like 2-1 OS=Ara			10	9	31	36.564	335	0	39.964
Peptidyl-prolyl cis-trans isomerase FKBP62	ROF1;FKBP62	B3H746	>tr|B3H746|B3H746_ARATH Rotamase FKBP 1 OS=Arabidopsis thaliana GN=ROF1 PE=1 SV=1;>sp|Q38931|FKB62_ARATH Peptidyl-prolyl cis-trans isomerase FKBP62 OS=Arabidopsis thaliana GN=FKBP62 PE=1 SV=2	FKB62_ARATH Peptidyl-prolyl cis-trans isomerase FKBP62 OS=Arabidopsis thaliana GN=FKBP62 PE=1 SV=2					9	9	14.6	62.911	562	0	38.534
Proteasome subunit alpha type-2-B;Proteasome subunit alpha type-2-A	PAB2;PAB1	Q8L4A7	>sp|Q8L4A7|PSA2B_ARATH Proteasome subunit alpha type-2-B OS=Arabidopsis thaliana GN=PAB2 PE=1 SV=1;>sp|O23708|PSA2A_ARATH Proteasome subunit alpha type-2-A OS=Arabidopsis thaliana GN=PAB1 PE=1 SV=1	PSA2A_ARATH Proteasome subunit alpha type-2-A OS=Arabidopsis thaliana GN=PAB1 PE=1 SV=1					9	9	59.6	25.733	235	0	37.297
Beta-glucosidase 21	BGLU21	Q9C525-2	>sp|Q9C525-2|BGL21_ARATH Isoform 2 of Beta-glucosidase 21 OS=Arabidopsis thaliana GN=BGLU21;>sp|Q9C525|BGL21_ARATH Beta-glucosidase 21 OS=Arabidopsis thaliana GN=BGLU21 PE=1 SV=1	BGL21_ARATH Beta-glucosidase 21 OS=Arabidopsis thaliana GN=BGLU21 PE=1 SV=1					15	8	38.3	59.493	522	0	267.64
6-phosphogluconate dehydrogenase, decarboxylating 2, chloroplastic		Q9FFR3	>sp|Q9FFR3|6PGD2_ARATH 6-phosphogluconate dehydrogenase, decarboxylating 2, chloroplastic OS=Arabidopsis thaliana GN=At5g41670 PE=1 SV=1						14	8	37.4	53.317	487	0	235.16
Catalase-3	CAT3	Q42547	>sp|Q42547|CATA3_ARATH Catalase-3 OS=Arabidopsis thaliana GN=CAT3 PE=1 SV=3;>tr|B9DG18|B9DG18_ARATH AT1G20620 protein OS=Arabidopsis thaliana GN=CAT3 PE=1 SV=1;>tr|Q2V4M4|Q2V4M4_ARATH Catalase 3 OS=Arabidopsis thaliana GN=CAT3 PE=1 SV=3;>tr|F4HUL6|F4HUL6_A	B9DG18_ARATH AT1G20620 protein OS=Arabidopsis thaliana GN=CAT3 PE=1 SV=1;>tr	Q2V4M4	Q2V4M4_ARATH Catalase 3 OS=Arabidopsis thaliana GN=CAT3 PE=1 SV=3;>tr	F4HUL6	F4HUL6_A	11	8	30.3	56.695	492	0	189.3
Enhancer of mRNA-decapping protein 4	VCS	Q9LTT8-2	>sp|Q9LTT8-2|VCS_ARATH Isoform 2 of Enhancer of mRNA-decapping protein 4 OS=Arabidopsis thaliana GN=VCS;>sp|Q9LTT8|VCS_ARATH Enhancer of mRNA-decapping protein 4 OS=Arabidopsis thaliana GN=VCS PE=1 SV=1	VCS_ARATH Enhancer of mRNA-decapping protein 4 OS=Arabidopsis thaliana GN=VCS PE=1 SV=1					10	8	10.3	142.03	1309	0	187
Villin-4	VLN4	O65570	>sp|O65570|VILI4_ARATH Villin-4 OS=Arabidopsis thaliana GN=VLN4 PE=1 SV=1;>sp|O65570-2|VILI4_ARATH Isoform 2 of Villin-4 OS=Arabidopsis thaliana GN=VLN4	VILI4_ARATH Isoform 2 of Villin-4 OS=Arabidopsis thaliana GN=VLN4					10	8	15	109.33	974	0	173
Guanine nucleotide-binding protein subunit beta-like protein A	RACK1A	O24456	>sp|O24456|GBLPA_ARATH Guanine nucleotide-binding protein subunit beta-like protein A OS=Arabidopsis thaliana GN=RACK1A PE=1 SV=2;>sp|O24456-2|GBLPA_ARATH Isoform 2 of Guanine nucleotide-binding protein subunit beta-like protein A OS=Arabidopsis thaliana G	GBLPA_ARATH Isoform 2 of Guanine nucleotide-binding protein subunit beta-like protein A OS=Arabidopsis thaliana G					13	8	36.4	35.747	327	0	171.14
Malate dehydrogenase, cytoplasmic 1		P93819	>sp|P93819|MDHC1_ARATH Malate dehydrogenase, cytoplasmic 1 OS=Arabidopsis thaliana GN=MDH1 PE=1 SV=2						10	8	43.4	35.571	332	0	167.65
PYK10-binding protein 1	PBP1	O04314	>sp|O04314|JAL30_ARATH PYK10-binding protein 1 OS=Arabidopsis thaliana GN=PBP1 PE=1 SV=1;>sp|O04314-2|JAL30_ARATH Isoform 2 of PYK10-binding protein 1 OS=Arabidopsis thaliana GN=PBP1	JAL30_ARATH Isoform 2 of PYK10-binding protein 1 OS=Arabidopsis thaliana GN=PBP1					11	8	47.7	32.158	298	0	161.1
Pectinesterase/pectinesterase inhibitor 3;Pectinesterase inhibitor 3;Pectinesterase 3	PME3	O49006	>sp|O49006|PME3_ARATH Pectinesterase/pectinesterase inhibitor 3 OS=Arabidopsis thaliana GN=PME3 PE=2 SV=2						10	8	23	64.255	592	0	151.89
Chaperonin 60 subunit beta 3, chloroplastic	CPN60B3	C0Z361	>sp|C0Z361|CPNB3_ARATH Chaperonin 60 subunit beta 3, chloroplastic OS=Arabidopsis thaliana GN=CPN60B3 PE=1 SV=1						20	8	38.7	63.324	597	0	149.42
Chaperone protein ClpB3, chloroplastic	CLPB3	Q9LF37	>sp|Q9LF37|CLPB3_ARATH Chaperone protein ClpB3, chloroplastic OS=Arabidopsis thaliana GN=CLPB3 PE=2 SV=1						8	8	12.1	108.94	968	0	146.85
WD40 domain-containing protein	At5g24710	F4KIH8	>tr|F4KIH8|F4KIH8_ARATH WD40 domain-containing protein OS=Arabidopsis thaliana GN=At5g24710 PE=4 SV=1						8	8	8.7	148.07	1377	0	133.31
Villin-2	VLN2	O81644	>sp|O81644|VILI2_ARATH Villin-2 OS=Arabidopsis thaliana GN=VLN2 PE=1 SV=2						9	8	14.4	107.84	976	0	129.88
Aminoacylase-1	At4g38220	Q8S9L3	>tr|Q8S9L3|Q8S9L3_ARATH Aminoacylase-1 OS=Arabidopsis thaliana GN=At4g38220 PE=1 SV=1;>tr|F4JTK8|F4JTK8_ARATH Aminoacylase-1 OS=Arabidopsis thaliana GN=At4g38220 PE=3 SV=1	F4JTK8_ARATH Aminoacylase-1 OS=Arabidopsis thaliana GN=At4g38220 PE=3 SV=1					8	8	31.2	47.739	430	0	129.04
Phosphoserine aminotransferase 1, chloroplastic	PSAT1	Q96255	>sp|Q96255|SERB1_ARATH Phosphoserine aminotransferase 1, chloroplastic OS=Arabidopsis thaliana GN=PSAT1 PE=1 SV=1						13	8	37.7	47.359	430	0	129
SEC12-like protein 2	STL2P	Q39221	>sp|Q39221|STLP2_ARATH SEC12-like protein 2 OS=Arabidopsis thaliana GN=STL2P PE=1 SV=4						8	8	32.6	42.793	393	0	127.45
Formate--tetrahydrofolate ligase	THFS	Q9SPK5	>sp|Q9SPK5|FTHS_ARATH Formate--tetrahydrofolate ligase OS=Arabidopsis thaliana GN=THFS PE=1 SV=1						8	8	20.3	67.801	634	0	126.44
3-isopropylmalate dehydratase large subunit	IIL1	Q94AR8	>sp|Q94AR8|LEUC_ARATH 3-isopropylmalate dehydratase large subunit OS=Arabidopsis thaliana GN=IIL1 PE=1 SV=1						8	8	21.6	55.013	509	0	119.62
Mitochondrial outer membrane protein porin 2	VDAC2	Q9FJX3	>sp|Q9FJX3|VDAC2_ARATH Mitochondrial outer membrane protein porin 2 OS=Arabidopsis thaliana GN=VDAC2 PE=1 SV=1;>tr|F4K3R8|F4K3R8_ARATH Voltage dependent anion channel 2 OS=Arabidopsis thaliana GN=VDAC2 PE=4 SV=1	F4K3R8_ARATH Voltage dependent anion channel 2 OS=Arabidopsis thaliana GN=VDAC2 PE=4 SV=1					8	8	42.8	29.594	276	0	118.27
V-type proton ATPase subunit E1	VHA-E1	Q39258	>sp|Q39258|VATE1_ARATH V-type proton ATPase subunit E1 OS=Arabidopsis thaliana GN=VHA-E1 PE=1 SV=2						12	8	45.7	26.06	230	0	117.68
	At1g18070;T10F20.8	Q8L835	>tr|Q8L835|Q8L835_ARATH At1g18070 OS=Arabidopsis thaliana GN=At1g18070 PE=1 SV=1;>tr|Q9LMS7|Q9LMS7_ARATH T10F20.8 protein OS=Arabidopsis thaliana GN=T10F20.8 PE=1 SV=1	Q9LMS7_ARATH T10F20.8 protein OS=Arabidopsis thaliana GN=T10F20.8 PE=1 SV=1					8	8	19.2	59.242	532	0	116.59
	At1g02080	F4HVV7	>tr|F4HVV7|F4HVV7_ARATH CCR4-NOT transcription complex subunit 1 domain protein OS=Arabidopsis thaliana GN=At1g02080 PE=4 SV=1;>tr|F4HVV6|F4HVV6_ARATH CCR4-NOT transcription complex subunit 1 domain protein OS=Arabidopsis thaliana GN=At1g02080 PE=4 SV=1	F4HVV6_ARATH CCR4-NOT transcription complex subunit 1 domain protein OS=Arabidopsis thaliana GN=At1g02080 PE=4 SV=1					8	8	4.9	263.76	2377	0	112.92
COP9 signalosome complex subunit 4	CSN4	Q8L5U0	>sp|Q8L5U0|CSN4_ARATH COP9 signalosome complex subunit 4 OS=Arabidopsis thaliana GN=CSN4 PE=1 SV=2						8	8	28.7	44.957	397	0	111.66
Nicotinate-nucleotide pyrophosphorylase [carboxylating];Nicotinate-nucleotide pyrophosphorylase [carboxylating], chloroplastic	QPT	F4INA0	>tr|F4INA0|F4INA0_ARATH Nicotinate-nucleotide pyrophosphorylase [carboxylating] OS=Arabidopsis thaliana GN=QPT PE=3 SV=1;>tr|A8MS71|A8MS71_ARATH Nicotinate-nucleotide pyrophosphorylase [carboxylating] OS=Arabidopsis thaliana GN=QPT PE=3 SV=1;>tr|A8MRX1|A8M	A8MS71_ARATH Nicotinate-nucleotide pyrophosphorylase [carboxylating] OS=Arabidopsis thaliana GN=QPT PE=3 SV=1;>tr	A8MRX1	A8M			8	8	37.4	30.845	281	0	108.56
Probable 2,3-bisphosphoglycerate-independent phosphoglycerate mutase 2		Q9M9K1	>sp|Q9M9K1|PMG2_ARATH Probable 2,3-bisphosphoglycerate-independent phosphoglycerate mutase 2 OS=Arabidopsis thaliana GN=At3g08590 PE=1 SV=1						14	8	33.6	60.763	560	0	105
40S ribosomal protein S7-2	RPS7B	Q9M885	>sp|Q9M885|RS72_ARATH 40S ribosomal protein S7-2 OS=Arabidopsis thaliana GN=RPS7B PE=2 SV=1						11	8	48.2	22.196	191	0	103.57
Alanine--glyoxylate aminotransferase 2 homolog 1, mitochondrial	AGT2	Q940M2	>sp|Q940M2|AGT21_ARATH Alanine--glyoxylate aminotransferase 2 homolog 1, mitochondrial OS=Arabidopsis thaliana GN=AGT2 PE=2 SV=1						8	8	21.4	51.952	476	0	102.26
Dihydrolipoyllysine-residue acetyltransferase component 5 of pyruvate dehydrogenase complex, chloroplastic	EMB3003	Q9C8P0	>sp|Q9C8P0|ODP25_ARATH Dihydrolipoyllysine-residue acetyltransferase component 5 of pyruvate dehydrogenase complex, chloroplastic OS=Arabidopsis thaliana GN=EMB3003 PE=2 SV=1						10	8	32.5	48.306	465	0	100.61
Coatomer subunit delta		Q93Y22	>sp|Q93Y22|COPD_ARATH Coatomer subunit delta OS=Arabidopsis thaliana GN=At5g05010 PE=1 SV=2						8	8	20.9	57.718	527	0	96.436
Nicalin	T22K7_10	Q9M292	>tr|Q9M292|Q9M292_ARATH Nicalin OS=Arabidopsis thaliana GN=T22K7_10 PE=2 SV=1						8	8	20.4	62.202	565	0	94.78
Aldehyde dehydrogenase family 7 member B4	ALDH7B4	Q9SYG7	>sp|Q9SYG7|AL7B4_ARATH Aldehyde dehydrogenase family 7 member B4 OS=Arabidopsis thaliana GN=ALDH7B4 PE=2 SV=3						8	8	22.4	54.208	508	0	94.312
	At4g02480	Q0WM93	>tr|Q0WM93|Q0WM93_ARATH AAA-type ATPase family protein OS=Arabidopsis thaliana GN=At4g02480 PE=2 SV=1						8	8	10.4	136.52	1265	0	92.821
ABC transporter C family member 1	ABCC1	Q9C8G9	>sp|Q9C8G9|AB1C_ARATH ABC transporter C family member 1 OS=Arabidopsis thaliana GN=ABCC1 PE=1 SV=1						11	8	10.3	181.92	1622	0	91.809
	At3g50590	F4J0P2	>tr|F4J0P2|F4J0P2_ARATH Transducin/WD40 domain-containing protein OS=Arabidopsis thaliana GN=At3g50590 PE=4 SV=1						8	8	7.6	176.3	1614	0	88.661
Nuclear pore complex protein NUP155	NUP155	F4HXV6	>sp|F4HXV6|NU155_ARATH Nuclear pore complex protein NUP155 OS=Arabidopsis thaliana GN=NUP155 PE=1 SV=1						8	8	8.3	160.01	1464	0	87.198
		O82462	>tr|O82462|O82462_ARATH Glutamyl-tRNA synthetase OS=Arabidopsis thaliana GN=At5g26707 PE=2 SV=1						8	8	13.1	81.064	719	0	83.927
Protein EMBRYO DEFECTIVE 2734	emb2734	Q93VS8	>tr|Q93VS8|Q93VS8_ARATH Protein EMBRYO DEFECTIVE 2734 OS=Arabidopsis thaliana GN=emb2734 PE=1 SV=1						8	8	8.6	123.82	1116	0	83.468
Enoyl-[acyl-carrier-protein] reductase [NADH], chloroplastic	MOD1	Q9SLA8	>sp|Q9SLA8|FABI_ARATH Enoyl-[acyl-carrier-protein] reductase [NADH], chloroplastic OS=Arabidopsis thaliana GN=MOD1 PE=1 SV=1						8	8	31.5	41.213	390	0	81.869
S-alkyl-thiohydroximate lyase SUR1	SUR1	Q9SIV0	>sp|Q9SIV0|SUR1_ARATH S-alkyl-thiohydroximate lyase SUR1 OS=Arabidopsis thaliana GN=SUR1 PE=1 SV=1;>sp|Q9SIV0-2|SUR1_ARATH Isoform 2 of S-alkyl-thiohydroximate lyase SUR1 OS=Arabidopsis thaliana GN=SUR1	SUR1_ARATH Isoform 2 of S-alkyl-thiohydroximate lyase SUR1 OS=Arabidopsis thaliana GN=SUR1					8	8	20.8	51.087	462	0	80.88
Methylenetetrahydrofolate reductase 1;Methylenetetrahydrofolate reductase	MTHFR1	Q9SE60	>sp|Q9SE60|MTHR1_ARATH Methylenetetrahydrofolate reductase 1 OS=Arabidopsis thaliana GN=MTHFR1 PE=1 SV=1;>tr|F4JAK1|F4JAK1_ARATH Methylenetetrahydrofolate reductase OS=Arabidopsis thaliana GN=MTHFR1 PE=3 SV=1;>sp|Q9SE60-2|MTHR1_ARATH Isoform 2 of Methylene	F4JAK1_ARATH Methylenetetrahydrofolate reductase OS=Arabidopsis thaliana GN=MTHFR1 PE=3 SV=1;>sp	Q9SE60-2	MTHR1_ARATH Isoform 2 of Methylene			11	8	26.2	66.288	592	0	76.707
Lactoylglutathione lyase	F12F1.32;GLX1	O65398	>tr|O65398|O65398_ARATH Lactoylglutathione lyase OS=Arabidopsis thaliana GN=F12F1.32 PE=1 SV=1;>tr|F4IAH9|F4IAH9_ARATH Lactoylglutathione lyase OS=Arabidopsis thaliana GN=GLX1 PE=1 SV=1;>tr|B9DFN6|B9DFN6_ARATH Lactoylglutathione lyase OS=Arabidopsis thalia	F4IAH9_ARATH Lactoylglutathione lyase OS=Arabidopsis thaliana GN=GLX1 PE=1 SV=1;>tr	B9DFN6	B9DFN6_ARATH Lactoylglutathione lyase OS=Arabidopsis thalia			9	8	30.7	31.928	283	0	76.374
La protein 1	LA1	Q93ZV7-2	>sp|Q93ZV7-2|LA1_ARATH Isoform 2 of La protein 1 OS=Arabidopsis thaliana GN=LA1;>sp|Q93ZV7|LA1_ARATH La protein 1 OS=Arabidopsis thaliana GN=LA1 PE=1 SV=1	LA1_ARATH La protein 1 OS=Arabidopsis thaliana GN=LA1 PE=1 SV=1					8	8	27	44.968	404	0	72.299
Eukaryotic translation initiation factor 3 subunit M	F14P3.15;At3g02200	Q8W4A0	>tr|Q8W4A0|Q8W4A0_ARATH Eukaryotic translation initiation factor 3 subunit M OS=Arabidopsis thaliana GN=F14P3.15 PE=1 SV=1;>tr|F4J2B4|F4J2B4_ARATH Proteasome component (PCI) domain protein OS=Arabidopsis thaliana GN=At3g02200 PE=1 SV=1	F4J2B4_ARATH Proteasome component (PCI) domain protein OS=Arabidopsis thaliana GN=At3g02200 PE=1 SV=1					9	8	31.4	46.784	417	0	70.992
	T15B16.14	Q9SBB2	>tr|Q9SBB2|Q9SBB2_ARATH ABC transporter 1 OS=Arabidopsis thaliana GN=T15B16.14 PE=4 SV=1						8	8	19.9	68.627	623	0	70.794
Inositol-tetrakisphosphate 1-kinase 1	ITPK1	Q9SBA5	>sp|Q9SBA5|ITPK1_ARATH Inositol-tetrakisphosphate 1-kinase 1 OS=Arabidopsis thaliana GN=ITPK1 PE=1 SV=1						8	8	33.9	36.219	319	0	68.501
ACT domain-containing protein ACR12	T1E3_100	Q9LZ23	>sp|Q9LZ23|ACR12_ARATH ACT domain-containing protein ACR12 OS=Arabidopsis thaliana GN=ACR12 PE=2 SV=1						8	8	40.5	33.242	301	0	68.437
	F14I3.4	Q9SX53	>tr|Q9SX53|Q9SX53_ARATH At1g50380/F14I3_27 OS=Arabidopsis thaliana GN=F14I3.4 PE=2 SV=1						8	8	15.4	80.938	710	0	67.9
	At1g24460	F4I9A2	>tr|F4I9A2|F4I9A2_ARATH TGN-localized SYP41 interacting protein OS=Arabidopsis thaliana GN=At1g24460 PE=1 SV=1;>tr|F4I9A1|F4I9A1_ARATH TGN-localized SYP41 interacting protein OS=Arabidopsis thaliana GN=At1g24460 PE=1 SV=1	F4I9A1_ARATH TGN-localized SYP41 interacting protein OS=Arabidopsis thaliana GN=At1g24460 PE=1 SV=1					8	8	6.4	193.59	1732	0	67.687
	Hsp89.1	F4JFN3	>tr|F4JFN3|F4JFN3_ARATH HEAT SHOCK PROTEIN 89.1 OS=Arabidopsis thaliana GN=Hsp89.1 PE=3 SV=1						11	8	18.6	90.566	799	0	66.87
Eukaryotic translation initiation factor 3 subunit C	TIF3C1	O49160	>sp|O49160|EIF3C_ARATH Eukaryotic translation initiation factor 3 subunit C OS=Arabidopsis thaliana GN=TIF3C1 PE=1 SV=2						8	8	10.8	102.95	900	0	65.708
	T17J13.80	Q9M1R2	>tr|Q9M1R2|Q9M1R2_ARATH Class II aaRS and biotin synthetases superfamily protein OS=Arabidopsis thaliana GN=T17J13.80 PE=2 SV=1						8	8	19.6	60.755	530	0	65.668
40S ribosomal protein S8-1	RPS8A	Q93VG5	>sp|Q93VG5|RS81_ARATH 40S ribosomal protein S8-1 OS=Arabidopsis thaliana GN=RPS8A PE=2 SV=1						8	8	38.3	24.993	222	0	65.598
Protein disulfide isomerase-like 1-2	PDIL1-2	Q9SRG3	>sp|Q9SRG3|PDI12_ARATH Protein disulfide isomerase-like 1-2 OS=Arabidopsis thaliana GN=PDIL1-2 PE=2 SV=1						11	8	26.4	56.364	508	0	64.987
Phosphatidylinositol 4-kinase alpha 1	PI4KA1	Q9SXA1	>sp|Q9SXA1|P4KA1_ARATH Phosphatidylinositol 4-kinase alpha 1 OS=Arabidopsis thaliana GN=PI4KA1 PE=1 SV=2						8	8	6.5	224.01	2028	0	64.458
Tryptophan synthase beta chain 1, chloroplastic;Tryptophan synthase beta chain 2, chloroplastic	TSB1;TSB2	P14671	>sp|P14671|TRPB1_ARATH Tryptophan synthase beta chain 1, chloroplastic OS=Arabidopsis thaliana GN=TSB1 PE=2 SV=1;>sp|P25269|TRBP2_ARATH Tryptophan synthase beta chain 2, chloroplastic OS=Arabidopsis thaliana GN=TSB2 PE=2 SV=2	TRBP2_ARATH Tryptophan synthase beta chain 2, chloroplastic OS=Arabidopsis thaliana GN=TSB2 PE=2 SV=2					8	8	20.6	50.925	470	0	63.913
	At3g23940	Q9LIR4-2	>sp|Q9LIR4-2|ILVD_ARATH Isoform 2 of Dihydroxy-acid dehydratase, chloroplastic OS=Arabidopsis thaliana GN=DHAD;>sp|Q9LIR4|ILVD_ARATH Dihydroxy-acid dehydratase, chloroplastic OS=Arabidopsis thaliana GN=DHAD PE=2 SV=1	ILVD_ARATH Dihydroxy-acid dehydratase, chloroplastic OS=Arabidopsis thaliana GN=DHAD PE=2 SV=1					8	8	19.1	64.713	606	0	63.764
Probable alpha,alpha-trehalose-phosphate synthase [UDP-forming] 7	TPS7	Q9LMI0	>sp|Q9LMI0|TPS7_ARATH Probable alpha,alpha-trehalose-phosphate synthase [UDP-forming] 7 OS=Arabidopsis thaliana GN=TPS7 PE=1 SV=1						8	8	12.2	96.687	851	0	63.087
NADH dehydrogenase [ubiquinone] iron-sulfur protein 2	NAD7	P93306	>sp|P93306|NDUS2_ARATH NADH dehydrogenase [ubiquinone] iron-sulfur protein 2 OS=Arabidopsis thaliana GN=NAD7 PE=2 SV=2						8	8	29.4	44.961	394	0	62.896
	At3g02760	F4IYF8	>tr|F4IYF8|F4IYF8_ARATH Histidyl-tRNA synthetase OS=Arabidopsis thaliana GN=At3g02760 PE=3 SV=1						8	8	11.4	97.536	883	0	61.263
	ATG2;AtG2	F4J4J3	>tr|F4J4J3|F4J4J3_ARATH Putative nuclear DNA-binding protein G2p OS=Arabidopsis thaliana GN=ATG2 PE=4 SV=1;>tr|Q96327|Q96327_ARATH Cell cycle-related nuclear binding protein OS=Arabidopsis thaliana GN=AtG2 PE=2 SV=1;>tr|F4J4J5|F4J4J5_ARATH Putative nuclear	Q96327_ARATH Cell cycle-related nuclear binding protein OS=Arabidopsis thaliana GN=AtG2 PE=2 SV=1;>tr	F4J4J5	F4J4J5_ARATH Putative nuclear			8	8	19	42.295	385	0	60.24
E3 ubiquitin-protein ligase KEG	KEG	F4K3Z6	>tr|F4K3Z6|F4K3Z6_ARATH E3 ubiquitin-protein ligase KEG OS=Arabidopsis thaliana GN=KEG PE=4 SV=1;>sp|Q9FY48|KEG_ARATH E3 ubiquitin-protein ligase KEG OS=Arabidopsis thaliana GN=KEG PE=1 SV=2	KEG_ARATH E3 ubiquitin-protein ligase KEG OS=Arabidopsis thaliana GN=KEG PE=1 SV=2					8	8	7.7	178.08	1624	0	55.754
Alcohol dehydrogenase class-P	ADH1	P06525	>sp|P06525|ADH1_ARATH Alcohol dehydrogenase class-P OS=Arabidopsis thaliana GN=ADH1 PE=1 SV=2						8	8	25.9	41.178	379	0	50.846
	CIP1	F4JZY1	>tr|F4JZY1|F4JZY1_ARATH COP1-interactive protein 1 OS=Arabidopsis thaliana GN=CIP1 PE=4 SV=1						8	8	7.4	181.98	1586	0	47.346
Mannosylglycoprotein endo-beta-mannosidase;Mannosylglycoprotein endo-beta-mannosidase 31 kDa subunit;Mannosylglycoprotein endo-beta-mannosidase 28 kDa subunit;Mannosylglycoprotein endo-beta-mannosidase 42 kDa subunit	EBM	Q75W54	>sp|Q75W54|EBM_ARATH Mannosylglycoprotein endo-beta-mannosidase OS=Arabidopsis thaliana GN=EBM PE=1 SV=3						8	8	13.9	107.66	944	0	46.28
20 kDa chaperonin, chloroplastic	CPN21	O65282	>sp|O65282|CH10C_ARATH 20 kDa chaperonin, chloroplastic OS=Arabidopsis thaliana GN=CPN21 PE=1 SV=2						8	8	49.8	26.802	253	0	45.222
Probable phosphoglucomutase, cytoplasmic 2	At1g70730	F4I6W3	>tr|F4I6W3|F4I6W3_ARATH Phosphoglucomutase OS=Arabidopsis thaliana GN=At1g70730 PE=4 SV=1;>tr|F4I6W4|F4I6W4_ARATH Phosphoglucomutase OS=Arabidopsis thaliana GN=At1g70730 PE=4 SV=1;>sp|Q9SGC1|PGMC2_ARATH Probable phosphoglucomutase, cytoplasmic 2 OS=Arabido	F4I6W4_ARATH Phosphoglucomutase OS=Arabidopsis thaliana GN=At1g70730 PE=4 SV=1;>sp	Q9SGC1	PGMC2_ARATH Probable phosphoglucomutase, cytoplasmic 2 OS=Arabido			13	8	31.6	65.566	605	0	45.135
	At3g18860	Q9LHN3	>tr|Q9LHN3|Q9LHN3_ARATH AT3g18860/MCB22_3 OS=Arabidopsis thaliana GN=At3g18860 PE=2 SV=1;>tr|F4J9W8|F4J9W8_ARATH Transducin family protein / WD-40 repeat family protein OS=Arabidopsis thaliana GN=At3g18860 PE=4 SV=1	F4J9W8_ARATH Transducin family protein / WD-40 repeat family protein OS=Arabidopsis thaliana GN=At3g18860 PE=4 SV=1					8	8	10.9	84.273	760	0	44.727
Dolichyl-diphosphooligosaccharide--protein glycosyltransferase subunit 1A	OST1A	Q9SFX3	>sp|Q9SFX3|OST1A_ARATH Dolichyl-diphosphooligosaccharide--protein glycosyltransferase subunit 1A OS=Arabidopsis thaliana GN=OST1A PE=2 SV=1						8	8	14.2	68.641	614	0	44.627
Thioredoxin H3	TRX3	Q42403	>sp|Q42403|TRXH3_ARATH Thioredoxin H3 OS=Arabidopsis thaliana GN=TRX3 PE=1 SV=1						8	8	56.8	13.109	118	0	43.485
Leukotriene A-4 hydrolase homolog	LKHA4	Q9FY49	>sp|Q9FY49|LKHA4_ARATH Leukotriene A-4 hydrolase homolog OS=Arabidopsis thaliana GN=LKHA4 PE=2 SV=1						8	8	24	69.265	616	0	42.508
Mitochondrial Rho GTPase	MIRO1	Q8RXF8	>tr|Q8RXF8|Q8RXF8_ARATH Mitochondrial Rho GTPase OS=Arabidopsis thaliana GN=MIRO1 PE=1 SV=1						8	8	17.9	72.322	648	0	42.414
Pentatricopeptide repeat-containing protein At4g35850, mitochondrial		Q8VYR5	>sp|Q8VYR5|PP351_ARATH Pentatricopeptide repeat-containing protein At4g35850, mitochondrial OS=Arabidopsis thaliana GN=At4g35850 PE=2 SV=1						8	8	25.5	50.456	444	0	38.707
	At4g17140	F4JNE2	>tr|F4JNE2|F4JNE2_ARATH Pleckstrin homology (PH) domain-containing protein OS=Arabidopsis thaliana GN=At4g17140 PE=4 SV=1;>tr|F4JNE4|F4JNE4_ARATH Pleckstrin homology (PH) domain-containing protein OS=Arabidopsis thaliana GN=At4g17140 PE=4 SV=1;>tr|F4JNE3|F	F4JNE4_ARATH Pleckstrin homology (PH) domain-containing protein OS=Arabidopsis thaliana GN=At4g17140 PE=4 SV=1;>tr	F4JNE3	F			8	8	2.5	471.22	4219	0	38.036
	F5A18.5	Q9S791	>tr|Q9S791|Q9S791_ARATH AT1G70770 protein OS=Arabidopsis thaliana GN=F5A18.5 PE=1 SV=1						8	8	14.1	66.864	610	0	37.255
Glutamine synthetase, chloroplastic/mitochondrial	GLN2	Q43127	>sp|Q43127|GLNA2_ARATH Glutamine synthetase, chloroplastic/mitochondrial OS=Arabidopsis thaliana GN=GLN2 PE=1 SV=1						8	8	27	47.41	430	0	37.169
Carotenoid 9,10(9,10)-cleavage dioxygenase 1	CCD1	O65572	>sp|O65572|CCD1_ARATH Carotenoid 9,10(9,10)-cleavage dioxygenase 1 OS=Arabidopsis thaliana GN=CCD1 PE=1 SV=2						8	8	20.1	60.907	538	0	24.608
26S proteasome non-ATPase regulatory subunit 12 homolog A;26S proteasome non-ATPase regulatory subunit 12 homolog B	EMB2107;RPN5A;RPN5B	F4KFD7	>tr|F4KFD7|F4KFD7_ARATH 26S proteasome regulatory particle non-ATPase subunit 5A OS=Arabidopsis thaliana GN=EMB2107 PE=4 SV=1;>sp|Q9FIB6|PS12A_ARATH 26S proteasome non-ATPase regulatory subunit 12 homolog A OS=Arabidopsis thaliana GN=RPN5A PE=1 SV=1;>tr|B3	PS12A_ARATH 26S proteasome non-ATPase regulatory subunit 12 homolog A OS=Arabidopsis thaliana GN=RPN5A PE=1 SV=1;>tr	B3				8	8	21.5	50.85	442	0	23.747
Cullin-associated NEDD8-dissociated protein 1	CAND1	Q8L5Y6-2	>sp|Q8L5Y6-2|CAND1_ARATH Isoform 2 of Cullin-associated NEDD8-dissociated protein 1 OS=Arabidopsis thaliana GN=CAND1;>sp|Q8L5Y6|CAND1_ARATH Cullin-associated NEDD8-dissociated protein 1 OS=Arabidopsis thaliana GN=CAND1 PE=1 SV=1	CAND1_ARATH Cullin-associated NEDD8-dissociated protein 1 OS=Arabidopsis thaliana GN=CAND1 PE=1 SV=1					8	8	8.5	134.62	1217	0	23.407
ABC transporter G family member 36	ABCG36	Q9XIE2	>sp|Q9XIE2|AB36G_ARATH ABC transporter G family member 36 OS=Arabidopsis thaliana GN=ABCG36 PE=1 SV=1						20	7	19.5	165.08	1469	0	217.5
V-type proton ATPase subunit C	VHA-C	Q9SDS7	>sp|Q9SDS7|VATC_ARATH V-type proton ATPase subunit C OS=Arabidopsis thaliana GN=VHA-C PE=1 SV=1						7	7	22.9	42.619	375	0	216.42
ABC transporter B family member 4	ABCB4	O80725	>sp|O80725|AB4B_ARATH ABC transporter B family member 4 OS=Arabidopsis thaliana GN=ABCB4 PE=1 SV=1						14	7	14.8	139.03	1286	0	194.97
Glutamate decarboxylase 1;Glutamate decarboxylase 4	GAD1;GAD4	Q42521	>sp|Q42521|DCE1_ARATH Glutamate decarboxylase 1 OS=Arabidopsis thaliana GN=GAD1 PE=1 SV=2;>sp|Q9ZPS3|DCE4_ARATH Glutamate decarboxylase 4 OS=Arabidopsis thaliana GN=GAD4 PE=1 SV=1	DCE4_ARATH Glutamate decarboxylase 4 OS=Arabidopsis thaliana GN=GAD4 PE=1 SV=1					10	7	22.3	57.066	502	0	190.41
		Q8L6Z4	>tr|Q8L6Z4|Q8L6Z4_ARATH At3g49080 OS=Arabidopsis thaliana GN=At3g49080 PE=2 SV=1						7	7	22.6	47.987	430	0	188.12
Glucose-6-phosphate 1-dehydrogenase, cytoplasmic isoform 2	ACG12	Q9FJI5	>sp|Q9FJI5|G6PD6_ARATH Glucose-6-phosphate 1-dehydrogenase, cytoplasmic isoform 2 OS=Arabidopsis thaliana GN=ACG12 PE=2 SV=1						13	7	29.5	59.116	515	0	183.05
Dihydrolipoyl dehydrogenase 2, mitochondrial	LPD2	Q9M5K2	>sp|Q9M5K2|DLDH2_ARATH Dihydrolipoyl dehydrogenase 2, mitochondrial OS=Arabidopsis thaliana GN=LPD2 PE=1 SV=1						10	7	32.7	53.985	507	0	180.67
Phenylalanine ammonia-lyase 1	PAL1	P35510	>sp|P35510|PAL1_ARATH Phenylalanine ammonia-lyase 1 OS=Arabidopsis thaliana GN=PAL1 PE=1 SV=3						14	7	27.9	78.725	725	0	179.88
Elongation factor Tu, chloroplastic	TUFA	P17745	>sp|P17745|EFTU_ARATH Elongation factor Tu, chloroplastic OS=Arabidopsis thaliana GN=TUFA PE=1 SV=1						7	7	20	51.63	476	0	173.22
Phospho-2-dehydro-3-deoxyheptonate aldolase 1, chloroplastic	DHS1	P29976	>sp|P29976|AROF_ARATH Phospho-2-dehydro-3-deoxyheptonate aldolase 1, chloroplastic OS=Arabidopsis thaliana GN=DHS1 PE=2 SV=2						8	7	21.3	57.978	525	0	170.14
	At3g20370	Q9LTQ5	>tr|Q9LTQ5|Q9LTQ5_ARATH AT3g20370/MQC12_13 OS=Arabidopsis thaliana GN=At3g20370 PE=2 SV=1						7	7	25.6	43.449	379	0	165.38
Jacalin-related lectin 33	JAL33	O04311	>sp|O04311|JAL33_ARATH Jacalin-related lectin 33 OS=Arabidopsis thaliana GN=JAL33 PE=1 SV=1						8	7	30.7	32.022	300	0	165.1
	At5g26280	Q93Z83	>tr|Q93Z83|Q93Z83_ARATH AT5g26280/T19G15_130 OS=Arabidopsis thaliana GN=At5g26280 PE=2 SV=1;>tr|A8MR02|A8MR02_ARATH TRAF-like family protein OS=Arabidopsis thaliana GN=At5g26280 PE=4 SV=1	A8MR02_ARATH TRAF-like family protein OS=Arabidopsis thaliana GN=At5g26280 PE=4 SV=1					10	7	37.4	39.445	350	0	162.72
3-oxoacyl-[acyl-carrier-protein] synthase I, chloroplastic	KAS I;KAS1	F4KHF4	>tr|F4KHF4|F4KHF4_ARATH Beta-ketoacyl-[acyl carrier protein] synthase I OS=Arabidopsis thaliana GN=KAS I PE=3 SV=1;>sp|P52410-2|KASC1_ARATH Isoform 2 of 3-oxoacyl-[acyl-carrier-protein] synthase I, chloroplastic OS=Arabidopsis thaliana GN=KAS1;>sp|P52410|K	KASC1_ARATH Isoform 2 of 3-oxoacyl-[acyl-carrier-protein] synthase I, chloroplastic OS=Arabidopsis thaliana GN=KAS1;>sp	P52410	K			7	7	24.9	52.094	489	0	151.86
Calreticulin-1	CRT1a;CRT1	F4I529	>tr|F4I529|F4I529_ARATH Calreticulin-1 OS=Arabidopsis thaliana GN=CRT1a PE=3 SV=1;>sp|O04151|CALR1_ARATH Calreticulin-1 OS=Arabidopsis thaliana GN=CRT1 PE=1 SV=1	CALR1_ARATH Calreticulin-1 OS=Arabidopsis thaliana GN=CRT1 PE=1 SV=1					11	7	23.3	49.142	424	0	144.12
S-adenosylmethionine synthase 1	SAM1	P23686	>sp|P23686|METK1_ARATH S-adenosylmethionine synthase 1 OS=Arabidopsis thaliana GN=SAM1 PE=1 SV=2						17	7	50.9	43.158	393	0	143.44
2-hydroxyacyl-CoA lyase	HACL	Q9LF46	>sp|Q9LF46|HACL_ARATH 2-hydroxyacyl-CoA lyase OS=Arabidopsis thaliana GN=HACL PE=1 SV=1						7	7	18.7	61.47	572	0	138.91
Aspartate semialdehyde dehydrogenase	At1g14810	Q8VYI4	>tr|Q8VYI4|Q8VYI4_ARATH Aspartate semialdehyde dehydrogenase OS=Arabidopsis thaliana GN=At1g14810 PE=2 SV=1						7	7	29.6	40.745	375	0	138.09
Probable N-acetyl-gamma-glutamyl-phosphate reductase, chloroplastic		Q93Z70	>sp|Q93Z70|ARGC_ARATH Probable N-acetyl-gamma-glutamyl-phosphate reductase, chloroplastic OS=Arabidopsis thaliana GN=At2g19940 PE=1 SV=2						7	7	24.7	44.135	401	0	134.41
Cysteine proteinase RD21a	RD21A	P43297	>sp|P43297|RD21A_ARATH Cysteine proteinase RD21a OS=Arabidopsis thaliana GN=RD21A PE=1 SV=1						7	7	14.7	50.966	462	0	132.86
Putative calcium-transporting ATPase 11, plasma membrane-type	ACA11	Q9M2L4	>sp|Q9M2L4|ACA11_ARATH Putative calcium-transporting ATPase 11, plasma membrane-type OS=Arabidopsis thaliana GN=ACA11 PE=1 SV=1						8	7	10.6	111.94	1025	0	130.87
Adenylosuccinate synthetase, chloroplastic	PURA	Q96529	>sp|Q96529|PURA_ARATH Adenylosuccinate synthetase, chloroplastic OS=Arabidopsis thaliana GN=PURA PE=1 SV=1						7	7	21	52.964	490	0	128.73
3-dehydroquinate synthase, chloroplastic	DHQS	Q8VYV7	>sp|Q8VYV7|DHQS_ARATH 3-dehydroquinate synthase, chloroplastic OS=Arabidopsis thaliana GN=DHQS PE=2 SV=1;>sp|Q8VYV7-2|DHQS_ARATH Isoform 2 of 3-dehydroquinate synthase, chloroplastic OS=Arabidopsis thaliana GN=DHQS	DHQS_ARATH Isoform 2 of 3-dehydroquinate synthase, chloroplastic OS=Arabidopsis thaliana GN=DHQS					7	7	22.9	48.064	442	0	123.73
Importin subunit alpha	IMPA-2	F4JL11	>sp|F4JL11|IMPA2_ARATH Importin subunit alpha-2 OS=Arabidopsis thaliana GN=IMPA2 PE=1 SV=1						8	7	21.1	58.906	535	0	122.51
	F4P13.22	Q9SS87	>tr|Q9SS87|Q9SS87_ARATH At3g01680 OS=Arabidopsis thaliana GN=F4P13.22 PE=2 SV=1						7	7	15.8	85.269	740	0	122.36
Protein DJ-1 homolog A	DJ1A	Q9FPF0-2	>sp|Q9FPF0-2|DJ1A_ARATH Isoform 2 of Protein DJ-1 homolog A OS=Arabidopsis thaliana GN=DJ1A;>sp|Q9FPF0|DJ1A_ARATH Protein DJ-1 homolog A OS=Arabidopsis thaliana GN=DJ1A PE=1 SV=1	DJ1A_ARATH Protein DJ-1 homolog A OS=Arabidopsis thaliana GN=DJ1A PE=1 SV=1					7	7	26	39.478	369	0	118.17
	F9D12.8	O81493	>tr|O81493|O81493_ARATH F9D12.8 protein OS=Arabidopsis thaliana GN=F9D12.8 PE=2 SV=1						9	7	31.6	39.826	351	0	117.54
ATP sulfurylase 4, chloroplastic	APS4	Q9S7D8	>sp|Q9S7D8|APS4_ARATH ATP sulfurylase 4, chloroplastic OS=Arabidopsis thaliana GN=APS4 PE=2 SV=1						8	7	21.7	52.125	469	0	117.14
	APP1	F4JQH3	>tr|F4JQH3|F4JQH3_ARATH Aminopeptidase P1 OS=Arabidopsis thaliana GN=APP1 PE=1 SV=1						7	7	19.5	71.992	645	0	116.29
Plastidial pyruvate kinase 2	PKP2	Q9FLW9	>sp|Q9FLW9|PKP2_ARATH Plastidial pyruvate kinase 2 OS=Arabidopsis thaliana GN=PKP2 PE=1 SV=1						9	7	26.1	63.521	579	0	116.13
Thioredoxin reductase 2	NTR2	Q39242	>sp|Q39242|TRXB2_ARATH Thioredoxin reductase 2 OS=Arabidopsis thaliana GN=NTR2 PE=2 SV=2						8	7	31.9	40.635	383	0	116.05
Pre-mRNA-processing factor 39	PRP39	Q93ZR3	>tr|Q93ZR3|Q93ZR3_ARATH Pre-mRNA-processing factor 39 OS=Arabidopsis thaliana GN=PRP39 PE=1 SV=1;>tr|F4I448|F4I448_ARATH Pre-mRNA-processing factor 39 OS=Arabidopsis thaliana GN=PRP39 PE=1 SV=1;>tr|F4I450|F4I450_ARATH Pre-mRNA-processing factor 39 OS=Arabi	F4I448_ARATH Pre-mRNA-processing factor 39 OS=Arabidopsis thaliana GN=PRP39 PE=1 SV=1;>tr	F4I450	F4I450_ARATH Pre-mRNA-processing factor 39 OS=Arabi			7	7	16.1	85.241	768	0	114.53
40S ribosomal protein SA;40S ribosomal protein Sa-1	P40;RPSaA	B9DG17	>tr|B9DG17|B9DG17_ARATH 40S ribosomal protein SA OS=Arabidopsis thaliana GN=P40 PE=1 SV=1;>sp|Q08682|RSSA1_ARATH 40S ribosomal protein Sa-1 OS=Arabidopsis thaliana GN=RPSaA PE=1 SV=3	RSSA1_ARATH 40S ribosomal protein Sa-1 OS=Arabidopsis thaliana GN=RPSaA PE=1 SV=3					7	7	26.9	31.981	294	0	110.21
60S ribosomal protein L9-1	RPL9B	P49209	>sp|P49209|RL91_ARATH 60S ribosomal protein L9-1 OS=Arabidopsis thaliana GN=RPL9B PE=1 SV=3						10	7	62.9	22.017	194	0	104.99
Glutamate decarboxylase 2;Glutamate decarboxylase	GAD2	Q42472	>sp|Q42472|DCE2_ARATH Glutamate decarboxylase 2 OS=Arabidopsis thaliana GN=GAD2 PE=1 SV=1;>tr|Q56W28|Q56W28_ARATH Glutamate decarboxylase OS=Arabidopsis thaliana GN=GAD2 PE=2 SV=1	Q56W28_ARATH Glutamate decarboxylase OS=Arabidopsis thaliana GN=GAD2 PE=2 SV=1					10	7	26.1	56.14	494	0	104.84
Glutamine synthetase cytosolic isozyme 1-3	GLN1-3	Q9LVI8	>sp|Q9LVI8|GLN13_ARATH Glutamine synthetase cytosolic isozyme 1-3 OS=Arabidopsis thaliana GN=GLN1-3 PE=1 SV=1						11	7	37.6	38.594	354	0	101.89
Proteasome subunit beta type-1;Proteasome subunit beta type	PBF1	P42742	>sp|P42742|PSB1_ARATH Proteasome subunit beta type-1 OS=Arabidopsis thaliana GN=PBF1 PE=1 SV=2;>tr|F4JD01|F4JD01_ARATH Proteasome subunit beta type OS=Arabidopsis thaliana GN=PBF1 PE=3 SV=1	F4JD01_ARATH Proteasome subunit beta type OS=Arabidopsis thaliana GN=PBF1 PE=3 SV=1					7	7	42.2	24.644	223	0	97.27
Organellar oligopeptidase A, chloroplastic/mitochondrial	OOP	Q94AM1	>sp|Q94AM1|OOPDA_ARATH Organellar oligopeptidase A, chloroplastic/mitochondrial OS=Arabidopsis thaliana GN=OOP PE=1 SV=1						13	7	23.9	88.756	791	0	89.59
ADP-ribosylation factor 2-A;ADP-ribosylation factor 1;ADP-ribosylation factor 2-B	T17J13.250;ARFA1F;T15N1_160;ARF2-A;ARF1;ARF2-B	Q9M1P5	>tr|Q9M1P5|Q9M1P5_ARATH ADP-ribosylation factor A1E OS=Arabidopsis thaliana GN=T17J13.250 PE=2 SV=1;>tr|Q6ID97|Q6ID97_ARATH ADP-ribosylation factor A1F OS=Arabidopsis thaliana GN=ARFA1F PE=2 SV=1;>tr|Q9LYJ3|Q9LYJ3_ARATH ADP-ribosylation factor A1B OS=Arabi	Q6ID97_ARATH ADP-ribosylation factor A1F OS=Arabidopsis thaliana GN=ARFA1F PE=2 SV=1;>tr	Q9LYJ3	Q9LYJ3_ARATH ADP-ribosylation factor A1B OS=Arabi			8	7	58	20.607	181	0	87.345
D-3-phosphoglycerate dehydrogenase 2, chloroplastic	PGDH2	O04130	>sp|O04130|SERA2_ARATH D-3-phosphoglycerate dehydrogenase 2, chloroplastic OS=Arabidopsis thaliana GN=PGDH2 PE=1 SV=2;>sp|O04130-2|SERA2_ARATH Isoform 2 of D-3-phosphoglycerate dehydrogenase 2, chloroplastic OS=Arabidopsis thaliana GN=PGDH2	SERA2_ARATH Isoform 2 of D-3-phosphoglycerate dehydrogenase 2, chloroplastic OS=Arabidopsis thaliana GN=PGDH2					9	7	18.8	66.453	624	0	86.962
Dihydrolipoyllysine-residue acetyltransferase component 1 of pyruvate dehydrogenase complex, mitochondrial	LTA3	F4J5T2	>tr|F4J5T2|F4J5T2_ARATH Dihydrolipoyllysine-residue acetyltransferase component 1 of pyruvate dehydrogenase complex OS=Arabidopsis thaliana GN=LTA3 PE=3 SV=1;>sp|Q0WQF7|ODP21_ARATH Dihydrolipoyllysine-residue acetyltransferase component 1 of pyruvate dehyd	ODP21_ARATH Dihydrolipoyllysine-residue acetyltransferase component 1 of pyruvate dehyd					7	7	13.7	77.893	713	0	85.879
ADP,ATP carrier protein 1, mitochondrial	AAC1	P31167	>sp|P31167|ADT1_ARATH ADP,ATP carrier protein 1, mitochondrial OS=Arabidopsis thaliana GN=AAC1 PE=1 SV=2						14	7	31.2	41.475	381	0	85.42
Exportin-2	CAS	Q9ZPY7	>sp|Q9ZPY7|XPO2_ARATH Exportin-2 OS=Arabidopsis thaliana GN=CAS PE=2 SV=1						7	7	10.8	108.66	972	0	82.854
Methylenetetrahydrofolate reductase 2	MTHFR2	O80585	>sp|O80585|MTHR2_ARATH Methylenetetrahydrofolate reductase 2 OS=Arabidopsis thaliana GN=MTHFR2 PE=1 SV=2						10	7	20.7	66.801	594	0	79.102
Dynamin-related protein 1C	DRP1C	Q8LF21	>sp|Q8LF21|DRP1C_ARATH Dynamin-related protein 1C OS=Arabidopsis thaliana GN=DRP1C PE=1 SV=2						7	7	13.7	68.722	614	0	77.799
Glutathione S-transferase F10	GSTF10	P42761	>sp|P42761|GSTFA_ARATH Glutathione S-transferase F10 OS=Arabidopsis thaliana GN=GSTF10 PE=1 SV=3						8	7	35.3	24.23	215	0	76.197
Phosphoethanolamine N-methyltransferase 1	NMT1	Q9FR44	>sp|Q9FR44|PEAM1_ARATH Phosphoethanolamine N-methyltransferase 1 OS=Arabidopsis thaliana GN=NMT1 PE=1 SV=1						10	7	27.3	56.102	491	0	75.465
Brefeldin A-inhibited guanine nucleotide-exchange protein 3	BIG3	Q9LPC5	>sp|Q9LPC5|BIG3_ARATH Brefeldin A-inhibited guanine nucleotide-exchange protein 3 OS=Arabidopsis thaliana GN=BIG3 PE=1 SV=1						9	7	6.2	194.94	1750	0	74.722
	F9P14.8;At5g25230	Q9LNC5	>tr|Q9LNC5|Q9LNC5_ARATH Elongation factor like protein OS=Arabidopsis thaliana GN=F9P14.8 PE=2 SV=1;>tr|F4JWP9|F4JWP9_ARATH Ribosomal protein S5/Elongation factor G/III/V family protein OS=Arabidopsis thaliana GN=At5g25230 PE=4 SV=1	F4JWP9_ARATH Ribosomal protein S5/Elongation factor G/III/V family protein OS=Arabidopsis thaliana GN=At5g25230 PE=4 SV=1					7	7	10.5	110.44	987	0	74.187
	EMB2765	Q8L5Y4	>tr|Q8L5Y4|Q8L5Y4_ARATH Embryo defective 2765 OS=Arabidopsis thaliana GN=EMB2765 PE=1 SV=1						7	7	7.2	173.02	1509	0	74.048
ARF guanine-nucleotide exchange factor GNL1	GNL1	Q9FLY5	>sp|Q9FLY5|GNL1_ARATH ARF guanine-nucleotide exchange factor GNL1 OS=Arabidopsis thaliana GN=GNL1 PE=3 SV=1						8	7	7.9	161.95	1443	0	72.079
Dihydrolipoyl dehydrogenase 1, mitochondrial	LPD1	Q9M5K3	>sp|Q9M5K3|DLDH1_ARATH Dihydrolipoyl dehydrogenase 1, mitochondrial OS=Arabidopsis thaliana GN=LPD1 PE=1 SV=2						10	7	31.6	53.987	507	0	71.018
Chorismate synthase;Chorismate synthase, chloroplastic	EMB1144	F4I033	>tr|F4I033|F4I033_ARATH Chorismate synthase OS=Arabidopsis thaliana GN=EMB1144 PE=3 SV=1;>tr|F4I032|F4I032_ARATH Chorismate synthase OS=Arabidopsis thaliana GN=EMB1144 PE=3 SV=1;>sp|P57720|AROC_ARATH Chorismate synthase, chloroplastic OS=Arabidopsis thalia	F4I032_ARATH Chorismate synthase OS=Arabidopsis thaliana GN=EMB1144 PE=3 SV=1;>sp	P57720	AROC_ARATH Chorismate synthase, chloroplastic OS=Arabidopsis thalia			7	7	30.8	41.066	380	0	70.379
Zinc finger BED domain-containing protein DAYSLEEPER	HAT	Q9M2N5	>sp|Q9M2N5|DSLE_ARATH Zinc finger BED domain-containing protein DAYSLEEPER OS=Arabidopsis thaliana GN=HAT PE=1 SV=1						7	7	15.8	78.813	696	0	70.255
Valine--tRNA ligase	VALRS	P93736	>sp|P93736|SYV_ARATH Valine--tRNA ligase OS=Arabidopsis thaliana GN=VALRS PE=2 SV=2						7	7	8.5	125.92	1108	0	68.734
Histone H4	At1g07660	P59259	>sp|P59259|H4_ARATH Histone H4 OS=Arabidopsis thaliana GN=At1g07660 PE=1 SV=2;>tr|A8MRV1|A8MRV1_ARATH Histone H4 OS=Arabidopsis thaliana GN=At1g07660 PE=3 SV=1	A8MRV1_ARATH Histone H4 OS=Arabidopsis thaliana GN=At1g07660 PE=3 SV=1					7	7	52.4	11.409	103	0	67.831
	MOP10.6	Q9FFG3	>tr|Q9FFG3|Q9FFG3_ARATH Outer membrane OMP85 family protein OS=Arabidopsis thaliana GN=MOP10.6 PE=2 SV=1						7	7	21	58.519	524	0	67.003
	HEN2	Q9ZVW2	>tr|Q9ZVW2|Q9ZVW2_ARATH Expressed protein OS=Arabidopsis thaliana GN=HEN2 PE=1 SV=2						7	7	9	111.89	995	0	66.093
	At2g35040	O64767	>tr|O64767|O64767_ARATH AICARFT/IMPCHase bienzyme family protein OS=Arabidopsis thaliana GN=At2g35040 PE=3 SV=1;>tr|Q8RWT5|Q8RWT5_ARATH AICARFT/IMPCHase bienzyme family protein OS=Arabidopsis thaliana GN=At2g35040 PE=2 SV=1	Q8RWT5_ARATH AICARFT/IMPCHase bienzyme family protein OS=Arabidopsis thaliana GN=At2g35040 PE=2 SV=1					7	7	22.2	59.471	545	0	64.797
	F9F8.12	Q9SRL6	>tr|Q9SRL6|Q9SRL6_ARATH Outer membrane OMP85-like protein OS=Arabidopsis thaliana GN=F9F8.12 PE=1 SV=1						7	7	16.7	57.208	520	0	64.396
	C7A10.610	O23207	>sp|O23207|FQRL2_ARATH Probable NAD(P)H dehydrogenase (quinone) FQR1-like 2 OS=Arabidopsis thaliana GN=At4g36750 PE=1 SV=1						7	7	37.7	28.754	273	0	63.893
	At3g14067	Q9LVJ1	>tr|Q9LVJ1|Q9LVJ1_ARATH At3g14067 OS=Arabidopsis thaliana GN=At3g14067 PE=2 SV=1						7	7	13.4	81.816	777	0	62.684
Aspartate aminotransferase, mitochondrial	ASP1	P46643	>sp|P46643|AAT1_ARATH Aspartate aminotransferase, mitochondrial OS=Arabidopsis thaliana GN=ASP1 PE=1 SV=1						7	7	20.5	47.757	430	0	62.544
Glutathione gamma-glutamylcysteinyltransferase 1	PCS1	Q9S7Z3	>sp|Q9S7Z3|PCS1_ARATH Glutathione gamma-glutamylcysteinyltransferase 1 OS=Arabidopsis thaliana GN=PCS1 PE=1 SV=1						7	7	20.8	54.474	485	0	61.74
Xylose isomerase	XYLA	Q9FKK7	>sp|Q9FKK7|XYLA_ARATH Xylose isomerase OS=Arabidopsis thaliana GN=XYLA PE=2 SV=2						7	7	18.2	53.719	477	0	60.878
	At3g53180	F4J9A0	>tr|F4J9A0|F4J9A0_ARATH Nodulin/glutamine synthase-like protein OS=Arabidopsis thaliana GN=At3g53180 PE=1 SV=1						7	7	12.9	94.384	852	0	60.422
UDP-glucose:glycoprotein glucosyltransferase	UGGT	Q0WL80	>sp|Q0WL80|UGGG_ARATH UDP-glucose:glycoprotein glucosyltransferase OS=Arabidopsis thaliana GN=UGGT PE=1 SV=1;>sp|Q0WL80-2|UGGG_ARATH Isoform 2 of UDP-glucose:glycoprotein glucosyltransferase OS=Arabidopsis thaliana GN=UGGT	UGGG_ARATH Isoform 2 of UDP-glucose:glycoprotein glucosyltransferase OS=Arabidopsis thaliana GN=UGGT					7	7	5.5	181.8	1613	0	59.543
Lactoylglutathione lyase	At1g08110	B9DH52	>tr|B9DH52|B9DH52_ARATH Lactoylglutathione lyase OS=Arabidopsis thaliana GN=At1g08110 PE=2 SV=1;>sp|Q8H0V3|LGUL_ARATH Lactoylglutathione lyase OS=Arabidopsis thaliana GN=At1g08110 PE=2 SV=1	LGUL_ARATH Lactoylglutathione lyase OS=Arabidopsis thaliana GN=At1g08110 PE=2 SV=1					7	7	43.4	26.472	235	0	59.187
Protein disulfide isomerase-like 1-6	PDIL1-6	Q66GQ3	>sp|Q66GQ3|PDI16_ARATH Protein disulfide isomerase-like 1-6 OS=Arabidopsis thaliana GN=PDIL1-6 PE=2 SV=1						7	7	16.9	59.57	534	0	59.079
Phosphoribosylaminoimidazole carboxylase like protein	At2g37690	Q84TI2	>tr|Q84TI2|Q84TI2_ARATH Phosphoribosylaminoimidazole carboxylase like protein OS=Arabidopsis thaliana GN=At2g37690 PE=2 SV=1						7	7	15.7	69.751	642	0	58.729
Naringenin,2-oxoglutarate 3-dioxygenase	F3H	Q9S818	>sp|Q9S818|FL3H_ARATH Naringenin,2-oxoglutarate 3-dioxygenase OS=Arabidopsis thaliana GN=F3H PE=1 SV=1;>tr|F4J3A5|F4J3A5_ARATH Flavanone 3-hydroxylase OS=Arabidopsis thaliana GN=F3H PE=3 SV=1	F4J3A5_ARATH Flavanone 3-hydroxylase OS=Arabidopsis thaliana GN=F3H PE=3 SV=1					7	7	33.8	40.275	358	0	58.218
	At1g77550	Q6IDC7	>tr|Q6IDC7|Q6IDC7_ARATH At1g77550 OS=Arabidopsis thaliana GN=At1g77550 PE=2 SV=1						7	7	13.7	97.542	855	0	58.078
NADH dehydrogenase [ubiquinone] flavoprotein 1, mitochondrial		Q9FNN5	>sp|Q9FNN5|NDUV1_ARATH NADH dehydrogenase [ubiquinone] flavoprotein 1, mitochondrial OS=Arabidopsis thaliana GN=At5g08530 PE=1 SV=1						7	7	17.1	53.449	486	0	57.785
Photosystem II CP47 chlorophyll apoprotein	psbB	P56777	>sp|P56777|PSBB_ARATH Photosystem II CP47 reaction center protein OS=Arabidopsis thaliana GN=psbB PE=1 SV=1						7	7	16.7	56.036	508	0	57.257
Cysteine synthase 1	OASA1	P47998	>sp|P47998|CYSK1_ARATH Cysteine synthase 1 OS=Arabidopsis thaliana GN=OASA1 PE=1 SV=2						7	7	23	33.805	322	0	56.859
Cullin-1	CUL1	Q94AH6	>sp|Q94AH6|CUL1_ARATH Cullin-1 OS=Arabidopsis thaliana GN=CUL1 PE=1 SV=1						7	7	14.2	86.301	738	0	56.405
Isocitrate dehydrogenase [NADP], chloroplastic/mitochondrial		Q8LPJ5	>sp|Q8LPJ5|ICDHP_ARATH Isocitrate dehydrogenase [NADP], chloroplastic/mitochondrial OS=Arabidopsis thaliana GN=At5g14590 PE=2 SV=1						9	7	23.7	54.195	485	0	54.518
NADH dehydrogenase [ubiquinone] 1 alpha subcomplex subunit 9, mitochondrial		Q9SK66	>sp|Q9SK66|NDUA9_ARATH NADH dehydrogenase [ubiquinone] 1 alpha subcomplex subunit 9, mitochondrial OS=Arabidopsis thaliana GN=At2g20360 PE=1 SV=2						7	7	23.6	43.935	402	0	53.933
Aldehyde dehydrogenase family 2 member B4, mitochondrial	ALDH2B4	Q9SU63	>sp|Q9SU63|AL2B4_ARATH Aldehyde dehydrogenase family 2 member B4, mitochondrial OS=Arabidopsis thaliana GN=ALDH2B4 PE=2 SV=1						7	7	17.7	58.588	538	0	53.098
Glycerol kinase	NHO1;GLPK	F4HS76	>tr|F4HS76|F4HS76_ARATH Glycerol kinase-like protein OS=Arabidopsis thaliana GN=NHO1 PE=3 SV=1;>sp|Q9M8L4|GLPK_ARATH Glycerol kinase OS=Arabidopsis thaliana GN=GLPK PE=1 SV=1	GLPK_ARATH Glycerol kinase OS=Arabidopsis thaliana GN=GLPK PE=1 SV=1					7	7	14.7	52.483	482	0	52.488
Chaperonin CPN60-like 1, mitochondrial	HSP60-2	F4IVR2	>tr|F4IVR2|F4IVR2_ARATH Heat shock protein 60-2 OS=Arabidopsis thaliana GN=HSP60-2 PE=3 SV=1;>sp|Q8L7B5|CH60B_ARATH Chaperonin CPN60-like 1, mitochondrial OS=Arabidopsis thaliana GN=At2g33210 PE=2 SV=1	CH60B_ARATH Chaperonin CPN60-like 1, mitochondrial OS=Arabidopsis thaliana GN=At2g33210 PE=2 SV=1					19	7	40.9	61.477	580	0	52.223
3-oxoacyl-[acyl-carrier-protein] reductase, chloroplastic		P33207	>sp|P33207|FABG_ARATH 3-oxoacyl-[acyl-carrier-protein] reductase, chloroplastic OS=Arabidopsis thaliana GN=At1g24360 PE=2 SV=2						7	7	23.8	33.548	319	0	52.069
Lon protease homolog 1, mitochondrial	LON1	P93655	>sp|P93655|LONM1_ARATH Lon protease homolog 1, mitochondrial OS=Arabidopsis thaliana GN=LON1 PE=1 SV=2						9	7	12.9	103.93	940	0	51.703
60S ribosomal protein L12-2;60S ribosomal protein L12-1;60S ribosomal protein L12-3	RPL12B;RPL12A;RPL12C	Q9LFH5	>sp|Q9LFH5|RL122_ARATH 60S ribosomal protein L12-2 OS=Arabidopsis thaliana GN=RPL12B PE=1 SV=1;>sp|P50883|RL121_ARATH 60S ribosomal protein L12-1 OS=Arabidopsis thaliana GN=RPL12A PE=2 SV=2;>sp|Q9FF52|RL123_ARATH 60S ribosomal protein L12-3 OS=Arabidopsis	RL121_ARATH 60S ribosomal protein L12-1 OS=Arabidopsis thaliana GN=RPL12A PE=2 SV=2;>sp	Q9FF52	RL123_ARATH 60S ribosomal protein L12-3 OS=Arabidopsis			7	7	52.4	17.97	166	0	51.344
2-isopropylmalate synthase 2, chloroplastic;2-isopropylmalate synthase 1, chloroplastic	IPMS2;IPMS1	Q9C550	>sp|Q9C550|LEU12_ARATH 2-isopropylmalate synthase 2, chloroplastic OS=Arabidopsis thaliana GN=IPMS2 PE=1 SV=1;>sp|Q9LPR4|LEU11_ARATH 2-isopropylmalate synthase 1, chloroplastic OS=Arabidopsis thaliana GN=IPMS1 PE=1 SV=2	LEU11_ARATH 2-isopropylmalate synthase 1, chloroplastic OS=Arabidopsis thaliana GN=IPMS1 PE=1 SV=2					7	7	20.3	68.135	631	0	50.802
Proteasome subunit alpha type-1-A;Proteasome subunit alpha type-1-B	PAF1;PAF2	P34066	>sp|P34066|PSA1A_ARATH Proteasome subunit alpha type-1-A OS=Arabidopsis thaliana GN=PAF1 PE=1 SV=3;>sp|O23712|PSA1B_ARATH Proteasome subunit alpha type-1-B OS=Arabidopsis thaliana GN=PAF2 PE=1 SV=2	PSA1B_ARATH Proteasome subunit alpha type-1-B OS=Arabidopsis thaliana GN=PAF2 PE=1 SV=2					7	7	25.2	30.476	278	0	49.989
RuvB-like protein 1	RIN1	Q9FMR9	>sp|Q9FMR9|RIN1_ARATH RuvB-like protein 1 OS=Arabidopsis thaliana GN=RIN1 PE=1 SV=1						7	7	25.1	50.323	458	0	48.622
60S ribosomal protein L4-1	RPL4A;At3g09630	Q9SF40	>sp|Q9SF40|RL4A_ARATH 60S ribosomal protein L4-1 OS=Arabidopsis thaliana GN=RPL4A PE=2 SV=1;>tr|Q2V3X4|Q2V3X4_ARATH 60S ribosomal protein L4-1 OS=Arabidopsis thaliana GN=At3g09630 PE=4 SV=1	Q2V3X4_ARATH 60S ribosomal protein L4-1 OS=Arabidopsis thaliana GN=At3g09630 PE=4 SV=1					12	7	27.6	44.702	406	0	48.425
Ubiquitin carboxyl-terminal hydrolase 12;Ubiquitin carboxyl-terminal hydrolase	UBP12	Q9FPT1-2	>sp|Q9FPT1-2|UBP12_ARATH Isoform 2 of Ubiquitin carboxyl-terminal hydrolase 12 OS=Arabidopsis thaliana GN=UBP12;>sp|Q9FPT1|UBP12_ARATH Ubiquitin carboxyl-terminal hydrolase 12 OS=Arabidopsis thaliana GN=UBP12 PE=1 SV=2;>tr|F4K3X1|F4K3X1_ARATH Ubiquitin car	UBP12_ARATH Ubiquitin carboxyl-terminal hydrolase 12 OS=Arabidopsis thaliana GN=UBP12 PE=1 SV=2;>tr	F4K3X1	F4K3X1_ARATH Ubiquitin car			12	7	14.6	130.48	1115	0	47.273
Pyrophosphate-energized vacuolar membrane proton pump 1	AVP1	P31414	>sp|P31414|AVP1_ARATH Pyrophosphate-energized vacuolar membrane proton pump 1 OS=Arabidopsis thaliana GN=AVP1 PE=1 SV=1;>tr|A8MQH1|A8MQH1_ARATH Pyrophosphate-energized vacuolar membrane proton pump 1 OS=Arabidopsis thaliana GN=AVP1 PE=4 SV=1	A8MQH1_ARATH Pyrophosphate-energized vacuolar membrane proton pump 1 OS=Arabidopsis thaliana GN=AVP1 PE=4 SV=1					7	7	10.4	80.819	770	0	46.101
Exocyst complex component EXO70A1	EXO70A1	F4KGM7	>tr|F4KGM7|F4KGM7_ARATH Exocyst subunit exo70 family protein A1 OS=Arabidopsis thaliana GN=EXO70A1 PE=4 SV=1;>sp|Q9LZD3|E70A1_ARATH Exocyst complex component EXO70A1 OS=Arabidopsis thaliana GN=EXO70A1 PE=1 SV=1;>tr|B3H609|B3H609_ARATH Exocyst subunit exo70	E70A1_ARATH Exocyst complex component EXO70A1 OS=Arabidopsis thaliana GN=EXO70A1 PE=1 SV=1;>tr	B3H609	B3H609_ARATH Exocyst subunit exo70			7	7	16	75.674	664	0	45.286
Putative subtilisin serine protease	At2g05920	Q9ZUF6	>tr|Q9ZUF6|Q9ZUF6_ARATH Putative subtilisin serine protease OS=Arabidopsis thaliana GN=At2g05920 PE=2 SV=1						7	7	16.2	80.014	754	0	44.137
Terpenoid synthase 25	TPS25	Q9LIA1	>sp|Q9LIA1|TPS25_ARATH Terpenoid synthase 25 OS=Arabidopsis thaliana GN=TPS25 PE=2 SV=2						7	7	16.7	70.224	603	0	43.658
S-adenosylmethionine synthase 2	SAM2	P17562	>sp|P17562|METK2_ARATH S-adenosylmethionine synthase 2 OS=Arabidopsis thaliana GN=SAM2 PE=1 SV=1						17	7	59	43.255	393	0	41.993
Alpha-xylosidase 1	XYL1	Q9S7Y7	>sp|Q9S7Y7|XYL1_ARATH Alpha-xylosidase 1 OS=Arabidopsis thaliana GN=XYL1 PE=1 SV=1						7	7	9.3	102.4	915	0	41.946
VAMP-like protein YKT61	YKT61	F4KDI1	>tr|F4KDI1|F4KDI1_ARATH VAMP-like protein YKT61 OS=Arabidopsis thaliana GN=YKT61 PE=4 SV=1;>sp|Q9ZRD6|YKT61_ARATH VAMP-like protein YKT61 OS=Arabidopsis thaliana GN=YKT61 PE=2 SV=1	YKT61_ARATH VAMP-like protein YKT61 OS=Arabidopsis thaliana GN=YKT61 PE=2 SV=1					7	7	38	24.905	221	0	41.615
ATP-dependent zinc metalloprotease FTSH 4, mitochondrial	FTSH4	O80983	>sp|O80983|FTSH4_ARATH ATP-dependent zinc metalloprotease FTSH 4, mitochondrial OS=Arabidopsis thaliana GN=FTSH4 PE=1 SV=2						7	7	14.4	77.274	717	0	41.333
	T16L4.200	Q9SU82	>tr|Q9SU82|Q9SU82_ARATH Alkaline-phosphatase-like protein OS=Arabidopsis thaliana GN=T16L4.200 PE=4 SV=1						7	7	23.6	51.26	457	0	41.004
Delta-1-pyrroline-5-carboxylate dehydrogenase 12A1, mitochondrial	ALDH12A1	Q8VZC3	>sp|Q8VZC3|AL121_ARATH Delta-1-pyrroline-5-carboxylate dehydrogenase 12A1, mitochondrial OS=Arabidopsis thaliana GN=ALDH12A1 PE=2 SV=1						7	7	14	61.772	556	0	40.905
AT3g23600/MDB19_9	At3g23600	Q9LUG8	>tr|Q9LUG8|Q9LUG8_ARATH AT3g23600/MDB19_9 OS=Arabidopsis thaliana GN=At3g23600 PE=1 SV=1;>tr|F4J447|F4J447_ARATH Alpha/beta-Hydrolases superfamily protein OS=Arabidopsis thaliana GN=At3g23600 PE=4 SV=1	F4J447_ARATH Alpha/beta-Hydrolases superfamily protein OS=Arabidopsis thaliana GN=At3g23600 PE=4 SV=1					7	7	36.4	25.861	239	0	40.244
Betaine aldehyde dehydrogenase 1, chloroplastic	ALDH10A8	F4HXD2	>tr|F4HXD2|F4HXD2_ARATH Aldehyde dehydrogenase 10A8 OS=Arabidopsis thaliana GN=ALDH10A8 PE=3 SV=1;>sp|Q9S795|BADH1_ARATH Betaine aldehyde dehydrogenase 1, chloroplastic OS=Arabidopsis thaliana GN=ALDH10A8 PE=2 SV=1	BADH1_ARATH Betaine aldehyde dehydrogenase 1, chloroplastic OS=Arabidopsis thaliana GN=ALDH10A8 PE=2 SV=1					8	7	17.9	53.977	496	0	38.243
	At3g13235	F4JC86	>tr|F4JC86|F4JC86_ARATH DNA damage-inducible protein 1 OS=Arabidopsis thaliana GN=At3g13235 PE=1 SV=1;>tr|Q1EBV4|Q1EBV4_ARATH At3g13235 OS=Arabidopsis thaliana GN=At3g13235 PE=1 SV=1	Q1EBV4_ARATH At3g13235 OS=Arabidopsis thaliana GN=At3g13235 PE=1 SV=1					7	7	26.6	45.272	413	0	35.193
Aminomethyltransferase, mitochondrial	GDCST	O65396	>sp|O65396|GCST_ARATH Aminomethyltransferase, mitochondrial OS=Arabidopsis thaliana GN=GDCST PE=1 SV=1						7	7	21.3	44.444	408	0	34.934
	At4g24800	Q8W4Q4	>tr|Q8W4Q4|Q8W4Q4_ARATH AT4g24800/F6I7_10 OS=Arabidopsis thaliana GN=At4g24800 PE=1 SV=1						7	7	17.2	77.435	702	0	34.865
Alpha-glucan water dikinase 1, chloroplastic	GWD1	Q9SAC6	>sp|Q9SAC6|GWD1_ARATH Alpha-glucan water dikinase 1, chloroplastic OS=Arabidopsis thaliana GN=GWD1 PE=1 SV=2						7	7	6.7	156.58	1399	0	33.112
GTP-binding protein SAR1B;GTP-binding protein SAR1A	SAR1B;At3g62560;SAR1A	Q01474	>sp|Q01474|SAR1B_ARATH GTP-binding protein SAR1B OS=Arabidopsis thaliana GN=SAR1B PE=2 SV=1;>tr|Q8VYP7|Q8VYP7_ARATH Putative Sar1 GTP binding protein OS=Arabidopsis thaliana GN=At3g62560 PE=2 SV=1;>sp|O04834|SAR1A_ARATH GTP-binding protein SAR1A OS=Arabido	Q8VYP7_ARATH Putative Sar1 GTP binding protein OS=Arabidopsis thaliana GN=At3g62560 PE=2 SV=1;>sp	O04834	SAR1A_ARATH GTP-binding protein SAR1A OS=Arabido			7	7	43	21.986	193	0	32.743
Elongation factor G-2, mitochondrial;Elongation factor G-1, mitochondrial	MEFG2;MEFG1	F4IW10	>sp|F4IW10|EFGM2_ARATH Elongation factor G-2, mitochondrial OS=Arabidopsis thaliana GN=MEFG2 PE=2 SV=1;>sp|Q9C641|EFGM1_ARATH Elongation factor G-1, mitochondrial OS=Arabidopsis thaliana GN=MEFG1 PE=2 SV=1	EFGM1_ARATH Elongation factor G-1, mitochondrial OS=Arabidopsis thaliana GN=MEFG1 PE=2 SV=1					7	7	13	83.111	754	0	30.548
40S ribosomal protein S7-1	RPS7A	Q9C514	>sp|Q9C514|RS71_ARATH 40S ribosomal protein S7-1 OS=Arabidopsis thaliana GN=RPS7A PE=2 SV=1						7	7	40.8	21.922	191	0	29.604
Ubiquitin carboxyl-terminal hydrolase 14	UBP14	Q8L6Y1	>sp|Q8L6Y1|UBP14_ARATH Ubiquitin carboxyl-terminal hydrolase 14 OS=Arabidopsis thaliana GN=UBP14 PE=1 SV=1						7	7	12.5	88.373	797	0	28.875
Sucrose synthase 4	SUS4	Q9LXL5	>sp|Q9LXL5|SUS4_ARATH Sucrose synthase 4 OS=Arabidopsis thaliana GN=SUS4 PE=1 SV=1						11	7	14	93.002	808	0	26.719
Trafficking protein particle complex II-specific subunit 130 homolog	CLUB	F4K0C4	>sp|F4K0C4|TR130_ARATH Trafficking protein particle complex II-specific subunit 130 homolog OS=Arabidopsis thaliana GN=TRS130 PE=1 SV=1						7	7	6.5	140.68	1259	0	15.713
Protein PHLOEM PROTEIN 2-LIKE A8	PP2A8	Q9FHE9	>sp|Q9FHE9|P2A08_ARATH Protein PHLOEM PROTEIN 2-LIKE A8 OS=Arabidopsis thaliana GN=PP2A8 PE=2 SV=1						7	7	20.6	40.106	354	0	15.133
Tubulin alpha-4 chain;Tubulin alpha-2 chain;Tubulin alpha-6 chain	TUBA4;TUBA2;TUBA6;TUA6	Q0WV25	>sp|Q0WV25|TBA4_ARATH Tubulin alpha-4 chain OS=Arabidopsis thaliana GN=TUBA4 PE=2 SV=2;>sp|B9DGT7|TBA2_ARATH Tubulin alpha-2 chain OS=Arabidopsis thaliana GN=TUBA2 PE=2 SV=2;>sp|P29511|TBA6_ARATH Tubulin alpha-6 chain OS=Arabidopsis thaliana GN=TUBA6 PE=1	TBA2_ARATH Tubulin alpha-2 chain OS=Arabidopsis thaliana GN=TUBA2 PE=2 SV=2;>sp	P29511	TBA6_ARATH Tubulin alpha-6 chain OS=Arabidopsis thaliana GN=TUBA6 PE=1			13	6	45.3	49.54	450	0	286.58
Actin-8;Actin-2	ACT8;ACT2	Q96293	>sp|Q96293|ACT8_ARATH Actin-8 OS=Arabidopsis thaliana GN=ACT8 PE=1 SV=2;>sp|Q96292|ACT2_ARATH Actin-2 OS=Arabidopsis thaliana GN=ACT2 PE=1 SV=1;>tr|F4J8V9|F4J8V9_ARATH Actin 2 OS=Arabidopsis thaliana GN=ACT2 PE=1 SV=1	ACT2_ARATH Actin-2 OS=Arabidopsis thaliana GN=ACT2 PE=1 SV=1;>tr	F4J8V9	F4J8V9_ARATH Actin 2 OS=Arabidopsis thaliana GN=ACT2 PE=1 SV=1			16	6	47.5	41.862	377	0	237.19
Nitrile-specifier protein 1	NSP1	Q9SDM9	>sp|Q9SDM9|JAL28_ARATH Nitrile-specifier protein 1 OS=Arabidopsis thaliana GN=NSP1 PE=2 SV=2						17	6	50.4	51.669	470	0	214.26
Cell division control protein 48 homolog A	CDC48A	P54609	>sp|P54609|CD48A_ARATH Cell division control protein 48 homolog A OS=Arabidopsis thaliana GN=CDC48A PE=1 SV=1						22	6	36.3	89.392	809	0	196.64
Probable elongation factor 1-gamma 2		Q9FVT2	>sp|Q9FVT2|EF1G2_ARATH Probable elongation factor 1-gamma 2 OS=Arabidopsis thaliana GN=At1g57720 PE=2 SV=1						13	6	35.4	46.4	413	0	188.65
Adenine phosphoribosyltransferase 1, chloroplastic	APT1	F4HSX1	>tr|F4HSX1|F4HSX1_ARATH Adenine phosphoribosyl transferase 1 OS=Arabidopsis thaliana GN=APT1 PE=3 SV=1;>sp|P31166-2|APT1_ARATH Isoform 2 of Adenine phosphoribosyltransferase 1, chloroplastic OS=Arabidopsis thaliana GN=APT1;>sp|P31166|APT1_ARATH Adenine pho	APT1_ARATH Isoform 2 of Adenine phosphoribosyltransferase 1, chloroplastic OS=Arabidopsis thaliana GN=APT1;>sp	P31166	APT1_ARATH Adenine pho			6	6	27.8	30.988	284	0	182.12
Glyceraldehyde-3-phosphate dehydrogenase GAPCP1, chloroplastic	GAPCP1	Q9SAJ6	>sp|Q9SAJ6|G3PP1_ARATH Glyceraldehyde-3-phosphate dehydrogenase GAPCP1, chloroplastic OS=Arabidopsis thaliana GN=GAPCP1 PE=1 SV=1						10	6	33.9	44.83	422	0	179.19
Phosphoglycerate kinase 1, chloroplastic	PGK1	Q9LD57	>sp|Q9LD57|PGKH1_ARATH Phosphoglycerate kinase 1, chloroplastic OS=Arabidopsis thaliana GN=PGK1 PE=1 SV=1						14	6	39.1	50.111	481	0	151.72
Glutamate dehydrogenase 2	GDH2	Q38946	>sp|Q38946|DHE2_ARATH Glutamate dehydrogenase 2 OS=Arabidopsis thaliana GN=GDH2 PE=1 SV=1;>tr|F4K6P9|F4K6P9_ARATH Glutamate dehydrogenase 2 OS=Arabidopsis thaliana GN=GDH2 PE=3 SV=1	F4K6P9_ARATH Glutamate dehydrogenase 2 OS=Arabidopsis thaliana GN=GDH2 PE=3 SV=1					8	6	26.8	44.699	411	0	151.36
V-type proton ATPase subunit a3	VHA-a3	Q8W4S4	>sp|Q8W4S4|VHAA3_ARATH V-type proton ATPase subunit a3 OS=Arabidopsis thaliana GN=VHA-a3 PE=1 SV=1						9	6	14.5	92.832	821	0	149.59
26S proteasome non-ATPase regulatory subunit 6 homolog	RPN7	Q93Y35	>sp|Q93Y35|PSMD6_ARATH 26S proteasome non-ATPase regulatory subunit 6 homolog OS=Arabidopsis thaliana GN=RPN7 PE=1 SV=1						6	6	17.1	44.282	387	0	147.97
Ferredoxin--nitrite reductase, chloroplastic	NIR1	Q39161	>sp|Q39161|NIR_ARATH Ferredoxin--nitrite reductase, chloroplastic OS=Arabidopsis thaliana GN=NIR1 PE=1 SV=1						6	6	15.5	65.504	586	0	143.61
Hexokinase-1	HXK1	Q42525	>sp|Q42525|HXK1_ARATH Hexokinase-1 OS=Arabidopsis thaliana GN=HXK1 PE=1 SV=2						10	6	27.6	53.706	496	0	140.36
COG complex component-related protein	EYE	Q9FGN0	>tr|Q9FGN0|Q9FGN0_ARATH COG complex component-related protein OS=Arabidopsis thaliana GN=EYE PE=1 SV=1						6	6	12.7	92.258	836	0	126.91
Pyruvate kinase	At5g63680	Q9FFP6	>tr|Q9FFP6|Q9FFP6_ARATH Pyruvate kinase OS=Arabidopsis thaliana GN=At5g63680 PE=3 SV=1						8	6	25.3	55.017	510	0	125.21
Long chain acyl-CoA synthetase 6, peroxisomal	LACS6	Q8LPS1	>sp|Q8LPS1|LACS6_ARATH Long chain acyl-CoA synthetase 6, peroxisomal OS=Arabidopsis thaliana GN=LACS6 PE=1 SV=1						6	6	13.1	76.603	701	0	119.53
Monothiol glutaredoxin-S17	GRXS17	Q9ZPH2	>sp|Q9ZPH2|GRS17_ARATH Monothiol glutaredoxin-S17 OS=Arabidopsis thaliana GN=GRXS17 PE=2 SV=1						6	6	19.5	53.115	488	0	114.99
Serine hydroxymethyltransferase 2, mitochondrial	SHM2	Q94C74	>sp|Q94C74|GLYM2_ARATH Serine hydroxymethyltransferase 2, mitochondrial OS=Arabidopsis thaliana GN=SHM2 PE=2 SV=2;>sp|Q94C74-2|GLYM2_ARATH Isoform 2 of Serine hydroxymethyltransferase 2, mitochondrial OS=Arabidopsis thaliana GN=SHM2	GLYM2_ARATH Isoform 2 of Serine hydroxymethyltransferase 2, mitochondrial OS=Arabidopsis thaliana GN=SHM2					9	6	24	57.341	517	0	110.21
AP-1 complex subunit mu-2	AP1M2	O22715	>sp|O22715|AP1M2_ARATH AP-1 complex subunit mu-2 OS=Arabidopsis thaliana GN=AP1M2 PE=1 SV=1						6	6	18.2	49.032	428	0	107.63
Eukaryotic translation initiation factor 3 subunit F	TIF3F1	O04202	>sp|O04202|EIF3F_ARATH Eukaryotic translation initiation factor 3 subunit F OS=Arabidopsis thaliana GN=TIF3F1 PE=1 SV=1						6	6	29	31.862	293	0	103.48
Serine/threonine-protein phosphatase 2A 65 kDa regulatory subunit A beta isoform	PP2AA2	Q38950	>sp|Q38950|2AAB_ARATH Serine/threonine-protein phosphatase 2A 65 kDa regulatory subunit A beta isoform OS=Arabidopsis thaliana GN=PP2AA2 PE=1 SV=2;>tr|F4JA59|F4JA59_ARATH Protein phosphatase 2A subunit A2 OS=Arabidopsis thaliana GN=PP2AA2 PE=4 SV=1	F4JA59_ARATH Protein phosphatase 2A subunit A2 OS=Arabidopsis thaliana GN=PP2AA2 PE=4 SV=1					6	6	15.8	65.597	587	0	102.86
Peroxidase 39	PER39	Q9SUT2	>sp|Q9SUT2|PER39_ARATH Peroxidase 39 OS=Arabidopsis thaliana GN=PER39 PE=1 SV=1						6	6	27	35.6	326	0	102.3
Transportin-1	TRN1	Q8H0U4	>sp|Q8H0U4|TNPO1_ARATH Transportin-1 OS=Arabidopsis thaliana GN=TRN1 PE=1 SV=1;>sp|Q8H0U4-2|TNPO1_ARATH Isoform 2 of Transportin-1 OS=Arabidopsis thaliana GN=TRN1	TNPO1_ARATH Isoform 2 of Transportin-1 OS=Arabidopsis thaliana GN=TRN1					6	6	9.2	99.108	891	0	101.63
FAM10 family protein At4g22670		Q93YR3	>sp|Q93YR3|F10AL_ARATH FAM10 family protein At4g22670 OS=Arabidopsis thaliana GN=At4g22670 PE=1 SV=1						6	6	19.5	46.621	441	0	100.16
SAL1 phosphatase	SAL1	Q42546	>sp|Q42546|DPNP1_ARATH SAL1 phosphatase OS=Arabidopsis thaliana GN=SAL1 PE=1 SV=1						6	6	26.3	37.564	353	0	95.485
Cycloartenol-C-24-methyltransferase	SMT1	Q9LM02	>sp|Q9LM02|SMT1_ARATH Cycloartenol-C-24-methyltransferase OS=Arabidopsis thaliana GN=SMT1 PE=1 SV=1						6	6	17.6	38.268	336	0	92.765
Annexin;Annexin D2	ANNAT2;ANN2	F4KGH1	>tr|F4KGH1|F4KGH1_ARATH Annexin OS=Arabidopsis thaliana GN=ANNAT2 PE=1 SV=1;>sp|Q9XEE2|ANXD2_ARATH Annexin D2 OS=Arabidopsis thaliana GN=ANN2 PE=1 SV=1	ANXD2_ARATH Annexin D2 OS=Arabidopsis thaliana GN=ANN2 PE=1 SV=1					6	6	30.1	34.873	302	0	91.237
26S protease regulatory subunit 6A homolog A;26S protease regulatory subunit 6A homolog B	RPT5A;RPT5B	Q9SEI2	>sp|Q9SEI2|PS6AA_ARATH 26S protease regulatory subunit 6A homolog A OS=Arabidopsis thaliana GN=RPT5A PE=1 SV=1;>sp|O04019|PS6AB_ARATH 26S protease regulatory subunit 6A homolog B OS=Arabidopsis thaliana GN=RPT5B PE=1 SV=3	PS6AB_ARATH 26S protease regulatory subunit 6A homolog B OS=Arabidopsis thaliana GN=RPT5B PE=1 SV=3					6	6	24.5	47.48	424	0	90.155
Exocyst complex component SEC8	SEC8	Q93YU5	>sp|Q93YU5|SEC8_ARATH Exocyst complex component SEC8 OS=Arabidopsis thaliana GN=SEC8 PE=1 SV=1						6	6	9.6	116.6	1053	0	90.058
Inactive GDSL esterase/lipase-like protein 23	GLL23	Q8W4H8	>sp|Q8W4H8|GDL19_ARATH Inactive GDSL esterase/lipase-like protein 23 OS=Arabidopsis thaliana GN=GLL23 PE=1 SV=1						6	6	27.7	43.143	386	0	89.377
CBS domain-containing protein CBSX3, mitochondrial	CBSX3	Q9LEV3	>sp|Q9LEV3|CBSX3_ARATH CBS domain-containing protein CBSX3, mitochondrial OS=Arabidopsis thaliana GN=CBSX3 PE=1 SV=1						6	6	28.2	22.729	206	0	89.143
Aldehyde dehydrogenase family 3 member H1	ALDH3H1	Q70DU8	>sp|Q70DU8|AL3H1_ARATH Aldehyde dehydrogenase family 3 member H1 OS=Arabidopsis thaliana GN=ALDH3H1 PE=1 SV=2;>sp|Q70DU8-2|AL3H1_ARATH Isoform beta of Aldehyde dehydrogenase family 3 member H1 OS=Arabidopsis thaliana GN=ALDH3H1	AL3H1_ARATH Isoform beta of Aldehyde dehydrogenase family 3 member H1 OS=Arabidopsis thaliana GN=ALDH3H1					6	6	17.8	53.158	484	0	88.989
Peptidyl-prolyl cis-trans isomerase CYP18-3	CYP18-3	P34790	>sp|P34790|CP18C_ARATH Peptidyl-prolyl cis-trans isomerase CYP18-3 OS=Arabidopsis thaliana GN=CYP18-3 PE=1 SV=1						6	6	44.2	18.373	172	0	88.077
RAN GTPase-activating protein 1	RANGAP1	Q9LE82	>sp|Q9LE82|RAGP1_ARATH RAN GTPase-activating protein 1 OS=Arabidopsis thaliana GN=RANGAP1 PE=1 SV=1						6	6	18.5	58.826	535	0	87.473
	T25K17.110	O23247	>tr|O23247|O23247_ARATH Arginyl-tRNA synthetase OS=Arabidopsis thaliana GN=T25K17.110 PE=3 SV=1						8	6	18.1	72.386	642	0	86.629
Glyoxylate/succinic semialdehyde reductase 1	GLYR1	Q9LSV0-2	>sp|Q9LSV0-2|GLYR1_ARATH Isoform 2 of Glyoxylate/succinic semialdehyde reductase 1 OS=Arabidopsis thaliana GN=GLYR1;>sp|Q9LSV0|GLYR1_ARATH Glyoxylate/succinic semialdehyde reductase 1 OS=Arabidopsis thaliana GN=GLYR1 PE=1 SV=1	GLYR1_ARATH Glyoxylate/succinic semialdehyde reductase 1 OS=Arabidopsis thaliana GN=GLYR1 PE=1 SV=1					6	6	39.6	29.519	278	0	84.308
Probable malate dehydrogenase, glyoxysomal		O82399	>sp|O82399|MDHG2_ARATH Probable malate dehydrogenase, glyoxysomal OS=Arabidopsis thaliana GN=At2g22780 PE=2 SV=1						6	6	24.3	37.465	354	0	82.898
Serpin-ZX		Q9S7T8	>sp|Q9S7T8|SPZX_ARATH Serpin-ZX OS=Arabidopsis thaliana GN=At1g47710 PE=1 SV=1						6	6	27.4	42.639	391	0	80.213
Acid beta-fructofuranosidase 4, vacuolar	BFRUCT4	Q39041	>sp|Q39041|INVA4_ARATH Acid beta-fructofuranosidase 4, vacuolar OS=Arabidopsis thaliana GN=BFRUCT4 PE=2 SV=2						7	6	14.3	73.843	664	0	79.922
K(+) efflux antiporter 2, chloroplastic	KEA2	F4JHE9	>tr|F4JHE9|F4JHE9_ARATH K(+) efflux antiporter 2 OS=Arabidopsis thaliana GN=KEA2 PE=1 SV=1;>sp|O65272|KEA2_ARATH K(+) efflux antiporter 2, chloroplastic OS=Arabidopsis thaliana GN=KEA2 PE=1 SV=2	KEA2_ARATH K(+) efflux antiporter 2, chloroplastic OS=Arabidopsis thaliana GN=KEA2 PE=1 SV=2					9	6	12.5	127.6	1185	0	79.542
Trans-cinnamate 4-monooxygenase	CYP73A5	P92994	>sp|P92994|TCMO_ARATH Trans-cinnamate 4-monooxygenase OS=Arabidopsis thaliana GN=CYP73A5 PE=2 SV=1						7	6	19.4	57.792	505	0	79.403
Jacalin-related lectin 20	JAL20	O80998	>sp|O80998|JAL20_ARATH Jacalin-related lectin 20 OS=Arabidopsis thaliana GN=JAL20 PE=2 SV=1						6	6	18.3	48.978	449	0	78.393
Phosphomannomutase	PMM	O80840	>sp|O80840|PMM_ARATH Phosphomannomutase OS=Arabidopsis thaliana GN=PMM PE=1 SV=1						6	6	21.5	27.761	246	0	77.402
Probable mediator of RNA polymerase II transcription subunit 37c;Heat shock 70 kDa protein 18	MED37D;HSP70-18	P22954	>sp|P22954|MD37D_ARATH Probable mediator of RNA polymerase II transcription subunit 37c OS=Arabidopsis thaliana GN=MED37D PE=1 SV=2;>sp|Q9C7X7|HSP7N_ARATH Heat shock 70 kDa protein 18 OS=Arabidopsis thaliana GN=HSP70-18 PE=2 SV=1	HSP7N_ARATH Heat shock 70 kDa protein 18 OS=Arabidopsis thaliana GN=HSP70-18 PE=2 SV=1					21	6	43	71.386	653	0	76.908
	At5g60160	Q9LST0	>tr|Q9LST0|Q9LST0_ARATH AT5g60160/f15l12_20 OS=Arabidopsis thaliana GN=At5g60160 PE=2 SV=1						6	6	16.1	52.425	477	0	75.928
Probable mediator of RNA polymerase II transcription subunit 37c	MED37C	Q9LHA8	>sp|Q9LHA8|MD37C_ARATH Probable mediator of RNA polymerase II transcription subunit 37c OS=Arabidopsis thaliana GN=MED37C PE=1 SV=1						20	6	37.2	71.101	650	0	75.815
60S ribosomal protein L11-2;60S ribosomal protein L11-1	RPL11B;RPL11A	P42794-2	>sp|P42794-2|RL112_ARATH Isoform 2 of 60S ribosomal protein L11-2 OS=Arabidopsis thaliana GN=RPL11B;>sp|P42795|RL111_ARATH 60S ribosomal protein L11-1 OS=Arabidopsis thaliana GN=RPL11A PE=2 SV=2;>sp|P42794|RL112_ARATH 60S ribosomal protein L11-2 OS=Arabido	RL111_ARATH 60S ribosomal protein L11-1 OS=Arabidopsis thaliana GN=RPL11A PE=2 SV=2;>sp	P42794	RL112_ARATH 60S ribosomal protein L11-2 OS=Arabido			6	6	40.7	19.775	172	0	75.715
	At2g30200	Q8RU07	>tr|Q8RU07|Q8RU07_ARATH Putative malonyl-CoA OS=Arabidopsis thaliana GN=At2g30200 PE=2 SV=1;>tr|F4IMR0|F4IMR0_ARATH [acyl-carrier-protein] S-malonyltransferase OS=Arabidopsis thaliana GN=At2g30200 PE=4 SV=1	F4IMR0_ARATH [acyl-carrier-protein] S-malonyltransferase OS=Arabidopsis thaliana GN=At2g30200 PE=4 SV=1					6	6	19.6	41.522	393	0	75.25
Nitrile-specifier protein 4	NSP4	O04316	>sp|O04316|JAL29_ARATH Nitrile-specifier protein 4 OS=Arabidopsis thaliana GN=NSP4 PE=2 SV=1						16	6	37.3	67.603	619	0	75.113
	F12K8.24	Q9SK84	>tr|Q9SK84|Q9SK84_ARATH Class-II DAHP synthetase family protein OS=Arabidopsis thaliana GN=F12K8.24 PE=4 SV=1						8	6	18.8	58.326	527	0	74.958
Probable cytosolic oligopeptidase A	CYOP	Q949P2	>sp|Q949P2|COPDA_ARATH Probable cytosolic oligopeptidase A OS=Arabidopsis thaliana GN=CYOP PE=1 SV=1						12	6	25.7	79.043	701	0	72.956
Serine hydroxymethyltransferase 3, chloroplastic	SHM3	Q94JQ3	>sp|Q94JQ3|GLYP3_ARATH Serine hydroxymethyltransferase 3, chloroplastic OS=Arabidopsis thaliana GN=SHM3 PE=1 SV=2						6	6	14.6	57.982	529	0	71.03
Protein SGT1 homolog B	SGT1B	Q9SUT5	>sp|Q9SUT5|SGT1B_ARATH Protein SGT1 homolog B OS=Arabidopsis thaliana GN=SGT1B PE=1 SV=1						6	6	24.9	39.762	358	0	70.473
Ribulose bisphosphate carboxylase/oxygenase activase, chloroplastic	RCA	P10896	>sp|P10896|RCA_ARATH Ribulose bisphosphate carboxylase/oxygenase activase, chloroplastic OS=Arabidopsis thaliana GN=RCA PE=1 SV=2;>tr|F4IVZ7|F4IVZ7_ARATH Ribulose bisphosphate carboxylase/oxygenase activase OS=Arabidopsis thaliana GN=RCA PE=1 SV=1;>sp|P108	F4IVZ7_ARATH Ribulose bisphosphate carboxylase/oxygenase activase OS=Arabidopsis thaliana GN=RCA PE=1 SV=1;>sp	P108				6	6	23.8	51.981	474	0	70.231
Pyrophosphate--fructose 6-phosphate 1-phosphotransferase subunit alpha 1	PFP-ALPHA1	Q9SYP2	>sp|Q9SYP2|PFPA1_ARATH Pyrophosphate--fructose 6-phosphate 1-phosphotransferase subunit alpha 1 OS=Arabidopsis thaliana GN=PFP-ALPHA1 PE=2 SV=1						11	6	25.2	67.118	614	0	69.552
Ubiquitin-activating enzyme E1 2	UBA2	P92974	>sp|P92974|UBE12_ARATH Ubiquitin-activating enzyme E1 2 OS=Arabidopsis thaliana GN=UBA2 PE=1 SV=1						8	6	10.3	119.62	1077	0	69.022
Bifunctional aspartate aminotransferase and glutamate/aspartate-prephenate aminotransferase	PAT	Q9SIE1-2	>sp|Q9SIE1-2|PAT_ARATH Isoform 2 of Bifunctional aspartate aminotransferase and glutamate/aspartate-prephenate aminotransferase OS=Arabidopsis thaliana GN=PAT;>sp|Q9SIE1|PAT_ARATH Bifunctional aspartate aminotransferase and glutamate/aspartate-prephenate a	PAT_ARATH Bifunctional aspartate aminotransferase and glutamate/aspartate-prephenate a					6	6	17.3	46.038	428	0	68.663
V-type proton ATPase subunit D	VHA-D	Q9XGM1	>sp|Q9XGM1|VATD_ARATH V-type proton ATPase subunit D OS=Arabidopsis thaliana GN=VHA-D PE=1 SV=2						6	6	23.8	29.058	261	0	68.265
	F28O16.16	Q9SRD4	>tr|Q9SRD4|Q9SRD4_ARATH Indole glucosinolate o-methyltransferase OS=Arabidopsis thaliana GN=F28O16.16 PE=2 SV=1						6	6	23.4	40.222	367	0	67.943
Plasma membrane-associated cation-binding protein 1	PCAP1	F4JUT9	>tr|F4JUT9|F4JUT9_ARATH Plasma-membrane associated cation-binding protein 1 OS=Arabidopsis thaliana GN=PCAP1 PE=1 SV=1;>sp|Q96262|PCAP1_ARATH Plasma membrane-associated cation-binding protein 1 OS=Arabidopsis thaliana GN=PCAP1 PE=1 SV=1;>sp|Q96262-2|PCAP1_	PCAP1_ARATH Plasma membrane-associated cation-binding protein 1 OS=Arabidopsis thaliana GN=PCAP1 PE=1 SV=1;>sp	Q96262-2	PCAP1_			6	6	40.1	18.989	167	0	67.004
SNARE-interacting protein KEULE	KEU	Q9C5X3	>sp|Q9C5X3|KEULE_ARATH SNARE-interacting protein KEULE OS=Arabidopsis thaliana GN=KEU PE=1 SV=2						6	6	13.1	75.082	666	0	66.597
Coatomer subunit alpha-1		Q94A40	>sp|Q94A40|COPA1_ARATH Coatomer subunit alpha-1 OS=Arabidopsis thaliana GN=At1g62020 PE=2 SV=2						17	6	18	136.56	1216	0	66.456
Protein DJ-1 homolog B	DJ1B	Q9MAH3	>sp|Q9MAH3|DJ1B_ARATH Protein DJ-1 homolog B OS=Arabidopsis thaliana GN=DJ1B PE=1 SV=1						6	6	18.3	46.99	438	0	64.374
Probable inactive receptor kinase At3g02880		Q9M8T0	>sp|Q9M8T0|Y3288_ARATH Probable inactive receptor kinase At3g02880 OS=Arabidopsis thaliana GN=At3g02880 PE=1 SV=1						7	6	14.2	67.752	627	0	64.115
Nascent polypeptide-associated complex subunit alpha-like protein 4	At4g10480	A8MQP6	>tr|A8MQP6|A8MQP6_ARATH Nascent polypeptide-associated complex subunit alpha-like protein 4 OS=Arabidopsis thaliana GN=At4g10480 PE=4 SV=1;>sp|Q9SZY1|NACA4_ARATH Nascent polypeptide-associated complex subunit alpha-like protein 4 OS=Arabidopsis thaliana GN	NACA4_ARATH Nascent polypeptide-associated complex subunit alpha-like protein 4 OS=Arabidopsis thaliana GN					6	6	53.1	23.114	211	0	63.665
	F7O18.7;At3g04600	Q9SR15	>tr|Q9SR15|Q9SR15_ARATH Putative tryptophanyl-tRNA synthetase OS=Arabidopsis thaliana GN=F7O18.7 PE=2 SV=1;>tr|F4J4T3|F4J4T3_ARATH Tryptophanyl-tRNA synthetase-like protein OS=Arabidopsis thaliana GN=At3g04600 PE=3 SV=1	F4J4T3_ARATH Tryptophanyl-tRNA synthetase-like protein OS=Arabidopsis thaliana GN=At3g04600 PE=3 SV=1					6	6	21.1	45.754	402	0	62.96
Villin-3	VLN3	O81645	>sp|O81645|VILI3_ARATH Villin-3 OS=Arabidopsis thaliana GN=VLN3 PE=1 SV=2						8	6	11.9	106.35	965	0	62.915
	At5g51200	F4KBW6	>sp|F4KBW6|NU205_ARATH Nuclear pore complex protein NUP205 OS=Arabidopsis thaliana GN=NUP205 PE=1 SV=1						6	6	4.8	206.73	1838	0	61.354
Pyruvate kinase	At2g36580	Q9SJQ0	>tr|Q9SJQ0|Q9SJQ0_ARATH Pyruvate kinase OS=Arabidopsis thaliana GN=At2g36580 PE=2 SV=2						10	6	29	57.508	527	0	61.024
24-methylenesterol C-methyltransferase 2	SMT2	Q39227	>sp|Q39227|SMT2_ARATH 24-methylenesterol C-methyltransferase 2 OS=Arabidopsis thaliana GN=SMT2 PE=1 SV=2						6	6	21.1	40.45	361	0	60.742
Peroxidase 3	PER3	O23044	>sp|O23044|PER3_ARATH Peroxidase 3 OS=Arabidopsis thaliana GN=PER3 PE=2 SV=1						6	6	27.6	34.905	326	0	59.84
Ureidoglycolate hydrolase	UAH	Q8VXY9	>sp|Q8VXY9|UAH_ARATH Ureidoglycolate hydrolase OS=Arabidopsis thaliana GN=UAH PE=1 SV=1						6	6	16.8	51.486	476	0	59.019
Mitochondrial import receptor subunit TOM40-1;Mitochondrial import receptor subunit TOM40-1, N-terminally processed	TOM40-1	Q9LHE5	>sp|Q9LHE5|TO401_ARATH Mitochondrial import receptor subunit TOM40-1 OS=Arabidopsis thaliana GN=TOM40-1 PE=1 SV=3						6	6	25.9	34.25	309	0	58.443
	LRR-RLK	Q8GZ99	>tr|Q8GZ99|Q8GZ99_ARATH At5g49760 OS=Arabidopsis thaliana GN=LRR-RLK PE=1 SV=1						7	6	11.6	104.71	953	0	58.011
Acid beta-fructofuranosidase 3, vacuolar	BFRUCT3	Q43348	>sp|Q43348|INVA3_ARATH Acid beta-fructofuranosidase 3, vacuolar OS=Arabidopsis thaliana GN=BFRUCT3 PE=2 SV=1						7	6	14.7	72.227	648	0	57.652
	At5g45500	Q9FHI6	>tr|Q9FHI6|Q9FHI6_ARATH RNI-like superfamily protein OS=Arabidopsis thaliana GN=At5g45500 PE=4 SV=1						6	6	10.2	87.695	771	0	56.542
Phospholipase D gamma 1;Phospholipase D gamma 3	PLDGAMMA1;PLDGAMMA3	Q9T053	>sp|Q9T053|PLDG1_ARATH Phospholipase D gamma 1 OS=Arabidopsis thaliana GN=PLDGAMMA1 PE=1 SV=1;>sp|Q9T052|PLDG3_ARATH Phospholipase D gamma 3 OS=Arabidopsis thaliana GN=PLDGAMMA3 PE=1 SV=1	PLDG3_ARATH Phospholipase D gamma 3 OS=Arabidopsis thaliana GN=PLDGAMMA3 PE=1 SV=1					6	6	10.8	95.587	858	0	55.83
60S ribosomal protein L14-2;60S ribosomal protein L14-1	RPL14B;RPL14A	Q9T043	>sp|Q9T043|RL142_ARATH 60S ribosomal protein L14-2 OS=Arabidopsis thaliana GN=RPL14B PE=2 SV=1;>sp|Q9SIM4|RL141_ARATH 60S ribosomal protein L14-1 OS=Arabidopsis thaliana GN=RPL14A PE=2 SV=1	RL141_ARATH 60S ribosomal protein L14-1 OS=Arabidopsis thaliana GN=RPL14A PE=2 SV=1					6	6	34.3	15.505	134	0	54.733
Aldehyde dehydrogenase family 2 member B7, mitochondrial	ALDH2B7	Q8S528	>sp|Q8S528|AL2B7_ARATH Aldehyde dehydrogenase family 2 member B7, mitochondrial OS=Arabidopsis thaliana GN=ALDH2B7 PE=2 SV=2						6	6	13.3	58.152	534	0	54.533
Transketolase-2, chloroplastic	TKL-2	F4IW47	>sp|F4IW47|TKTC2_ARATH Transketolase-2, chloroplastic OS=Arabidopsis thaliana GN=TKL-2 PE=2 SV=1						10	6	17.8	79.921	741	0	54.374
	At5g39730	Q9FIX1	>tr|Q9FIX1|Q9FIX1_ARATH AIG2-like protein OS=Arabidopsis thaliana GN=At5g39730 PE=2 SV=1						6	6	41.3	20.017	172	0	53.542
DNA-directed RNA polymerase II subunit 1	NRPB1	P18616	>sp|P18616|NRPB1_ARATH DNA-directed RNA polymerase II subunit 1 OS=Arabidopsis thaliana GN=NRPB1 PE=1 SV=3						6	6	4.4	204.62	1839	0	51.943
ATP-dependent zinc metalloprotease FTSH 5, chloroplastic;ATP-dependent zinc metalloprotease FTSH 1, chloroplastic	FTSH5;FTSH1	Q9FH02	>sp|Q9FH02|FTSH5_ARATH ATP-dependent zinc metalloprotease FTSH 5, chloroplastic OS=Arabidopsis thaliana GN=FTSH5 PE=1 SV=1;>sp|Q39102|FTSH1_ARATH ATP-dependent zinc metalloprotease FTSH 1, chloroplastic OS=Arabidopsis thaliana GN=FTSH1 PE=1 SV=2	FTSH1_ARATH ATP-dependent zinc metalloprotease FTSH 1, chloroplastic OS=Arabidopsis thaliana GN=FTSH1 PE=1 SV=2					6	6	13.6	75.231	704	0	51.657
60S ribosomal protein L4-2	At5g02870;RPL4D	F4KDU5	>tr|F4KDU5|F4KDU5_ARATH 60S ribosomal protein L4-2 OS=Arabidopsis thaliana GN=At5g02870 PE=4 SV=1;>sp|P49691|RL4B_ARATH 60S ribosomal protein L4-2 OS=Arabidopsis thaliana GN=RPL4D PE=2 SV=2	RL4B_ARATH 60S ribosomal protein L4-2 OS=Arabidopsis thaliana GN=RPL4D PE=2 SV=2					11	6	27.6	44.592	406	0	50.727
Alcohol dehydrogenase class-3	HOT5;ADH2	F4K7D6	>tr|F4K7D6|F4K7D6_ARATH Alcohol dehydrogenase class-3 OS=Arabidopsis thaliana GN=HOT5 PE=1 SV=1;>sp|Q96533|ADHX_ARATH Alcohol dehydrogenase class-3 OS=Arabidopsis thaliana GN=ADH2 PE=1 SV=2	ADHX_ARATH Alcohol dehydrogenase class-3 OS=Arabidopsis thaliana GN=ADH2 PE=1 SV=2					6	6	19.9	42.043	391	0	50.571
Elongation factor 1-beta 2		Q9SCX3	>sp|Q9SCX3|EF1B2_ARATH Elongation factor 1-beta 2 OS=Arabidopsis thaliana GN=At5g19510 PE=1 SV=1						6	6	38.8	24.201	224	0	50.555
Clustered mitochondria protein homolog;Clustered mitochondria protein	At3g52140;FMT	F4J5R9	>tr|F4J5R9|F4J5R9_ARATH Clustered mitochondria protein homolog OS=Arabidopsis thaliana GN=At3g52140 PE=3 SV=1;>sp|F4J5S1-2|CLU_ARATH Isoform 2 of Clustered mitochondria protein OS=Arabidopsis thaliana GN=FMT;>sp|F4J5S1|CLU_ARATH Clustered mitochondria prot	CLU_ARATH Isoform 2 of Clustered mitochondria protein OS=Arabidopsis thaliana GN=FMT;>sp	F4J5S1	CLU_ARATH Clustered mitochondria prot			6	6	5.9	155.17	1419	0	49.636
E3 ubiquitin-protein ligase UPL2	UPL2	Q8H0T4	>sp|Q8H0T4|UPL2_ARATH E3 ubiquitin-protein ligase UPL2 OS=Arabidopsis thaliana GN=UPL2 PE=1 SV=3						9	6	3.5	403.61	3658	0	48.944
	SPK1	Q8SAB7	>tr|Q8SAB7|Q8SAB7_ARATH DOCK family guanine nucleotide exchange factor SPIKE1 OS=Arabidopsis thaliana GN=SPK1 PE=1 SV=1						6	6	5.5	206.83	1830	0	48.718
Patellin-1	PATL1	Q56WK6	>sp|Q56WK6|PATL1_ARATH Patellin-1 OS=Arabidopsis thaliana GN=PATL1 PE=1 SV=2						7	6	14	64.046	573	0	48.649
Beta-glucosidase 22	BGLU22	Q9C8Y9	>sp|Q9C8Y9|BGL22_ARATH Beta-glucosidase 22 OS=Arabidopsis thaliana GN=BGLU22 PE=1 SV=1;>sp|Q9C8Y9-2|BGL22_ARATH Isoform 2 of Beta-glucosidase 22 OS=Arabidopsis thaliana GN=BGLU22	BGL22_ARATH Isoform 2 of Beta-glucosidase 22 OS=Arabidopsis thaliana GN=BGLU22					13	6	32.8	59.78	524	0	47.72
Cytochrome P450 83B1	CYP83B1	O65782	>sp|O65782|C83B1_ARATH Cytochrome P450 83B1 OS=Arabidopsis thaliana GN=CYP83B1 PE=1 SV=1						6	6	12.4	56.846	499	0	47.096
Probable fructose-bisphosphate aldolase 3, chloroplastic	FBA3	Q9ZU52	>sp|Q9ZU52|ALFC3_ARATH Probable fructose-bisphosphate aldolase 3, chloroplastic OS=Arabidopsis thaliana GN=FBA3 PE=1 SV=1						8	6	19.7	42.327	391	0	47.084
Sulfite oxidase	SOX	Q9S850	>sp|Q9S850|SUOX_ARATH Sulfite oxidase OS=Arabidopsis thaliana GN=SOX PE=1 SV=1;>tr|F4JBZ5|F4JBZ5_ARATH Sulfite oxidase OS=Arabidopsis thaliana GN=SOX PE=4 SV=1;>tr|A8MRF8|A8MRF8_ARATH Sulfite oxidase OS=Arabidopsis thaliana GN=SOX PE=1 SV=1	F4JBZ5_ARATH Sulfite oxidase OS=Arabidopsis thaliana GN=SOX PE=4 SV=1;>tr	A8MRF8	A8MRF8_ARATH Sulfite oxidase OS=Arabidopsis thaliana GN=SOX PE=1 SV=1			6	6	23.9	43.329	393	0	47.014
	At5g63560	Q9FFQ7	>tr|Q9FFQ7|Q9FFQ7_ARATH Acyltransferase-like protein OS=Arabidopsis thaliana GN=At5g63560 PE=2 SV=1						6	6	20.4	47.112	426	0	46.404
Cysteine desulfurase 1, mitochondrial	NIFS1;NFS1	O49543	>sp|O49543|NFS1_ARATH Cysteine desulfurase 1, mitochondrial OS=Arabidopsis thaliana GN=NIFS1 PE=2 SV=1;>tr|A8MSF1|A8MSF1_ARATH AT5G65720 protein OS=Arabidopsis thaliana GN=NFS1 PE=2 SV=1	A8MSF1_ARATH AT5G65720 protein OS=Arabidopsis thaliana GN=NFS1 PE=2 SV=1					6	6	20.1	50.295	453	0	45.93
Amine oxidase	At4g12290	Q8L742	>tr|Q8L742|Q8L742_ARATH Amine oxidase OS=Arabidopsis thaliana GN=At4g12290 PE=2 SV=1						6	6	11.5	83.232	741	0	44.85
Reactive Intermediate Deaminase A, chloroplastic	At3g20390	Q94JQ4	>sp|Q94JQ4|RIDA_ARATH Reactive Intermediate Deaminase A, chloroplastic OS=Arabidopsis thaliana GN=RIDA PE=1 SV=1						6	6	40.1	19.816	187	0	44.674
Putative nuclear matrix constituent protein 1-like protein	LINC4;ATBCAT-5	F4JXK1	>tr|F4JXK1|F4JXK1_ARATH Putative nuclear matrix constituent protein 1-like protein OS=Arabidopsis thaliana GN=LINC4 PE=4 SV=1;>tr|F4JXK3|F4JXK3_ARATH Branched-chain-amino-acid aminotransferase 5 OS=Arabidopsis thaliana GN=ATBCAT-5 PE=4 SV=1;>sp|Q9FLH0|NMCP	F4JXK3_ARATH Branched-chain-amino-acid aminotransferase 5 OS=Arabidopsis thaliana GN=ATBCAT-5 PE=4 SV=1;>sp	Q9FLH0	NMCP			6	6	6.9	117.08	1010	0	44.438
Histidinol dehydrogenase, chloroplastic	HISN8	Q9C5U8-2	>sp|Q9C5U8-2|HIS8_ARATH Isoform 2 of Histidinol dehydrogenase, chloroplastic OS=Arabidopsis thaliana GN=HISN8;>sp|Q9C5U8|HIS8_ARATH Histidinol dehydrogenase, chloroplastic OS=Arabidopsis thaliana GN=HISN8 PE=2 SV=1	HIS8_ARATH Histidinol dehydrogenase, chloroplastic OS=Arabidopsis thaliana GN=HISN8 PE=2 SV=1					6	6	20.1	48.956	452	0	43.197
Probable leucine-rich repeat receptor-like serine/threonine-protein kinase At3g14840	LRR-RLK	C0LGN2	>sp|C0LGN2|Y3148_ARATH Probable leucine-rich repeat receptor-like serine/threonine-protein kinase At3g14840 OS=Arabidopsis thaliana GN=LRR-RLK PE=2 SV=1						6	6	7.5	112.28	1020	0	42.974
Eukaryotic translation initiation factor 3 subunit A	TIF3A1	Q9LD55	>sp|Q9LD55|EIF3A_ARATH Eukaryotic translation initiation factor 3 subunit A OS=Arabidopsis thaliana GN=TIF3A1 PE=1 SV=1						6	6	8.5	114.3	987	0	41.591
Proteasome subunit alpha type-4-A	PAC1	O81148	>sp|O81148|PSA4A_ARATH Proteasome subunit alpha type-4-A OS=Arabidopsis thaliana GN=PAC1 PE=1 SV=1						6	6	26.4	27.475	250	0	40.947
Glutathione reductase, chloroplastic	EMB2360	P42770	>sp|P42770|GSHRP_ARATH Glutathione reductase, chloroplastic OS=Arabidopsis thaliana GN=EMB2360 PE=2 SV=1						6	6	18.8	60.852	565	0	40.319
Transcription factor Pur-alpha 1	PURA1	Q9SKZ1-2	>sp|Q9SKZ1-2|PUR_ARATH Isoform 2 of Transcription factor Pur-alpha 1 OS=Arabidopsis thaliana GN=PURA1;>sp|Q9SKZ1|PUR_ARATH Transcription factor Pur-alpha 1 OS=Arabidopsis thaliana GN=PURA1 PE=1 SV=2	PUR_ARATH Transcription factor Pur-alpha 1 OS=Arabidopsis thaliana GN=PURA1 PE=1 SV=2					6	6	22.7	32.101	295	0	39.896
Golgin candidate 5	GC5	F4HQB9	>tr|F4HQB9|F4HQB9_ARATH Golgin candidate 5 OS=Arabidopsis thaliana GN=GC5 PE=1 SV=1;>sp|Q0WVL7|GOGC5_ARATH Golgin candidate 5 OS=Arabidopsis thaliana GN=GC5 PE=1 SV=1	GOGC5_ARATH Golgin candidate 5 OS=Arabidopsis thaliana GN=GC5 PE=1 SV=1					6	6	8.6	110.72	976	0	39.53
Phytochrome B	PHYB	P14713	>sp|P14713|PHYB_ARATH Phytochrome B OS=Arabidopsis thaliana GN=PHYB PE=1 SV=1						6	6	7.6	129.33	1172	0	38.819
	At2g40660	Q93VB0	>tr|Q93VB0|Q93VB0_ARATH Nucleic acid-binding, OB-fold-like protein OS=Arabidopsis thaliana GN=At2g40660 PE=2 SV=1						6	6	21.1	42.088	389	0	38.426
	At1g15130	F4HXZ1	>tr|F4HXZ1|F4HXZ1_ARATH Endosomal targeting BRO1-like domain-containing protein OS=Arabidopsis thaliana GN=At1g15130 PE=1 SV=1						6	6	9.9	95.208	846	0	38.095
Thioredoxin H5	TRX5	Q39241	>sp|Q39241|TRXH5_ARATH Thioredoxin H5 OS=Arabidopsis thaliana GN=TRX5 PE=1 SV=1						6	6	48.3	13.122	118	0	37.959
Guanosine nucleotide diphosphate dissociation inhibitor 1	GDI1	Q96254	>sp|Q96254|GDI1_ARATH Guanosine nucleotide diphosphate dissociation inhibitor 1 OS=Arabidopsis thaliana GN=GDI1 PE=1 SV=1;>sp|Q96254-2|GDI1_ARATH Isoform 2 of Guanosine nucleotide diphosphate dissociation inhibitor 1 OS=Arabidopsis thaliana GN=GDI1	GDI1_ARATH Isoform 2 of Guanosine nucleotide diphosphate dissociation inhibitor 1 OS=Arabidopsis thaliana GN=GDI1					8	6	27.6	49.818	445	0	37.637
Glutathione S-transferase DHAR1, mitochondrial	DHAR1	Q9FWR4-2	>sp|Q9FWR4-2|DHAR1_ARATH Isoform 2 of Glutathione S-transferase DHAR1, mitochondrial OS=Arabidopsis thaliana GN=DHAR1;>sp|Q9FWR4|DHAR1_ARATH Glutathione S-transferase DHAR1, mitochondrial OS=Arabidopsis thaliana GN=DHAR1 PE=1 SV=1	DHAR1_ARATH Glutathione S-transferase DHAR1, mitochondrial OS=Arabidopsis thaliana GN=DHAR1 PE=1 SV=1					6	6	32.5	23.455	212	0	37.238
L-ascorbate peroxidase S, chloroplastic/mitochondrial	SAPX;APXS	F4JFY5	>tr|F4JFY5|F4JFY5_ARATH L-ascorbate peroxidase S OS=Arabidopsis thaliana GN=SAPX PE=3 SV=1;>sp|Q42592|APXS_ARATH L-ascorbate peroxidase S, chloroplastic/mitochondrial OS=Arabidopsis thaliana GN=APXS PE=1 SV=2;>tr|F4JFY4|F4JFY4_ARATH L-ascorbate peroxidase	APXS_ARATH L-ascorbate peroxidase S, chloroplastic/mitochondrial OS=Arabidopsis thaliana GN=APXS PE=1 SV=2;>tr	F4JFY4	F4JFY4_ARATH L-ascorbate peroxidase			6	6	22.1	40.279	371	0	37.149
	ERD7	O48832	>tr|O48832|O48832_ARATH Probable senescence related protein OS=Arabidopsis thaliana GN=ERD7 PE=1 SV=1						6	6	19.7	49	452	0	36.67
Putative N-terminal acetyltransferase	EMB2753	Q8VZM1	>tr|Q8VZM1|Q8VZM1_ARATH Putative N-terminal acetyltransferase OS=Arabidopsis thaliana GN=EMB2753 PE=2 SV=1;>tr|F4HS68|F4HS68_ARATH Tetratricopeptide repeat-containing protein OS=Arabidopsis thaliana GN=EMB2753 PE=4 SV=1	F4HS68_ARATH Tetratricopeptide repeat-containing protein OS=Arabidopsis thaliana GN=EMB2753 PE=4 SV=1					6	6	9	102.15	897	0	36.592
Indole-3-acetaldehyde oxidase	AAO2	Q7G192	>sp|Q7G192|ALDO2_ARATH Indole-3-acetaldehyde oxidase OS=Arabidopsis thaliana GN=AAO2 PE=1 SV=2						6	6	6.7	144.58	1321	0	35.929
Cinnamyl alcohol dehydrogenase 4	CAD4	P48523	>sp|P48523|CADH4_ARATH Cinnamyl alcohol dehydrogenase 4 OS=Arabidopsis thaliana GN=CAD4 PE=1 SV=1						7	6	22.7	39.098	365	0	35.911
V-type proton ATPase subunit H	VHA-H	Q9LX65	>sp|Q9LX65|VATH_ARATH V-type proton ATPase subunit H OS=Arabidopsis thaliana GN=VHA-H PE=1 SV=1						6	6	17.2	50.284	441	0	34.242
Glutathione S-transferase F9	GSTF9	O80852	>sp|O80852|GSTF9_ARATH Glutathione S-transferase F9 OS=Arabidopsis thaliana GN=GSTF9 PE=1 SV=1;>sp|O80852-2|GSTF9_ARATH Isoform 2 of Glutathione S-transferase F9 OS=Arabidopsis thaliana GN=GSTF9	GSTF9_ARATH Isoform 2 of Glutathione S-transferase F9 OS=Arabidopsis thaliana GN=GSTF9					7	6	47.9	24.146	215	0	34.019
Pentatricopeptide repeat-containing protein At5g15980, mitochondrial		Q8LPF1	>sp|Q8LPF1|PP387_ARATH Pentatricopeptide repeat-containing protein At5g15980, mitochondrial OS=Arabidopsis thaliana GN=At5g15980 PE=2 SV=1						6	6	13.6	75.298	668	0	33.968
Polyribonucleotide nucleotidyltransferase 2, mitochondrial	PNP2	Q9S7G6	>sp|Q9S7G6|PNP2_ARATH Polyribonucleotide nucleotidyltransferase 2, mitochondrial OS=Arabidopsis thaliana GN=PNP2 PE=2 SV=1						6	6	8.3	107.77	991	0	33.911
Signal recognition particle 54 kDa protein 3	At1g48900;SRP-54C	A8MSA9	>tr|A8MSA9|A8MSA9_ARATH Signal recognition particle subunit SRP54 OS=Arabidopsis thaliana GN=At1g48900 PE=3 SV=1;>sp|P49967|SR543_ARATH Signal recognition particle 54 kDa protein 3 OS=Arabidopsis thaliana GN=SRP-54C PE=2 SV=2	SR543_ARATH Signal recognition particle 54 kDa protein 3 OS=Arabidopsis thaliana GN=SRP-54C PE=2 SV=2					6	6	19	47.726	431	0	33.509
Adenosylhomocysteinase 2	SAHH2	Q9LK36	>sp|Q9LK36|SAHH2_ARATH Adenosylhomocysteinase 2 OS=Arabidopsis thaliana GN=SAHH2 PE=1 SV=1						18	6	44.9	53.159	485	0	33.237
At3g61050	T27I15_140	Q9LEX1	>tr|Q9LEX1|Q9LEX1_ARATH At3g61050 OS=Arabidopsis thaliana GN=T27I15_140 PE=1 SV=1						6	6	16.3	55.094	510	0	33.214
Nuclear pore complex protein GP210	EMB3012	F4KHD8	>sp|F4KHD8|GP210_ARATH Nuclear pore complex protein GP210 OS=Arabidopsis thaliana GN=GB210 PE=1 SV=1						6	6	3.8	210.66	1923	0	32.792
	At2g03510	Q9ZQ87	>tr|Q9ZQ87|Q9ZQ87_ARATH Expressed protein OS=Arabidopsis thaliana GN=At2g03510 PE=2 SV=2						6	6	23.3	40.596	356	0	31.355
	At1g19110	Q8L798	>tr|Q8L798|Q8L798_ARATH Inter-alpha-trypsin inhibitor heavy chain-like protein OS=Arabidopsis thaliana GN=At1g19110 PE=2 SV=1						6	6	12.1	83.017	754	0	31.11
Protein MOR1	MOR1	Q94FN2	>sp|Q94FN2|MOR1_ARATH Protein MOR1 OS=Arabidopsis thaliana GN=MOR1 PE=1 SV=1						6	6	3.8	217.55	1978	0	30.657
Beta-adaptin-like protein A	At5g11490;BETAA-AD	F4JXV9	>tr|F4JXV9|F4JXV9_ARATH Beta-adaptin-like protein A OS=Arabidopsis thaliana GN=At5g11490 PE=4 SV=1;>sp|Q9LDK9|APBLA_ARATH Beta-adaptin-like protein A OS=Arabidopsis thaliana GN=BETAA-AD PE=1 SV=1	APBLA_ARATH Beta-adaptin-like protein A OS=Arabidopsis thaliana GN=BETAA-AD PE=1 SV=1					6	6	10.1	94.355	850	0	29.965
ATP synthase subunit d, mitochondrial	ATPQ	Q9FT52	>sp|Q9FT52|ATP5H_ARATH ATP synthase subunit d, mitochondrial OS=Arabidopsis thaliana GN=At3g52300 PE=1 SV=3;>tr|Q2V3P9|Q2V3P9_ARATH ATP synthase subunit d OS=Arabidopsis thaliana GN=ATPQ PE=1 SV=1	Q2V3P9_ARATH ATP synthase subunit d OS=Arabidopsis thaliana GN=ATPQ PE=1 SV=1					6	6	32.1	19.586	168	0	29.81
	dl3070w	O23267	>tr|O23267|O23267_ARATH AT4g14060/dl3070w OS=Arabidopsis thaliana GN=dl3070w PE=2 SV=1						6	6	45	17.315	151	0	29.256
Cytochrome P450 86A1	CYP86A1	P48422	>sp|P48422|C86A1_ARATH Cytochrome P450 86A1 OS=Arabidopsis thaliana GN=CYP86A1 PE=1 SV=2						6	6	15.8	58.553	513	0	26.541
Callose synthase 10	CALS10	Q9SJM0	>sp|Q9SJM0|CALSA_ARATH Callose synthase 10 OS=Arabidopsis thaliana GN=CALS10 PE=2 SV=5						6	6	5	218.38	1904	0	25.914
Nucleoside diphosphate kinase 1	NDK1	P39207	>sp|P39207|NDK1_ARATH Nucleoside diphosphate kinase 1 OS=Arabidopsis thaliana GN=NDK1 PE=1 SV=1						6	6	52.3	16.5	149	0	25.484
Glycine--tRNA ligase 2, chloroplastic/mitochondrial	GLYRS-2	Q8L785-2	>sp|Q8L785-2|SYGM2_ARATH Isoform 2 of Glycine--tRNA ligase 2, chloroplastic/mitochondrial OS=Arabidopsis thaliana GN=GLYRS-2;>sp|Q8L785|SYGM2_ARATH Glycine--tRNA ligase 2, chloroplastic/mitochondrial OS=Arabidopsis thaliana GN=GLYRS-2 PE=2 SV=1	SYGM2_ARATH Glycine--tRNA ligase 2, chloroplastic/mitochondrial OS=Arabidopsis thaliana GN=GLYRS-2 PE=2 SV=1					6	6	7.5	119.67	1066	0	23.756
	At2g38410	O80910	>tr|O80910|O80910_ARATH At2g38410 OS=Arabidopsis thaliana GN=At2g38410 PE=1 SV=1						6	6	14	72.317	671	0	23.066
	At3g01310	F4J8C6	>tr|F4J8C6|F4J8C6_ARATH Phosphoglycerate mutase-like protein OS=Arabidopsis thaliana GN=At3g01310 PE=1 SV=1;>tr|F4J8C7|F4J8C7_ARATH Phosphoglycerate mutase-like protein OS=Arabidopsis thaliana GN=At3g01310 PE=1 SV=1	F4J8C7_ARATH Phosphoglycerate mutase-like protein OS=Arabidopsis thaliana GN=At3g01310 PE=1 SV=1					6	6	8.9	118.92	1050	0	19.149
ABC transporter A family member 2	ABCA2	Q84K47	>sp|Q84K47|AB2A_ARATH ABC transporter A family member 2 OS=Arabidopsis thaliana GN=ABCA2 PE=2 SV=1						6	6	9.2	108.69	983	0	18.114
Peptidyl-prolyl cis-trans isomerase;Peptidyl-prolyl cis-trans isomerase CYP20-3, chloroplastic	ROC4;CYP20-3	F4IX28	>tr|F4IX28|F4IX28_ARATH Peptidyl-prolyl cis-trans isomerase OS=Arabidopsis thaliana GN=ROC4 PE=3 SV=1;>tr|F4IX26|F4IX26_ARATH Peptidyl-prolyl cis-trans isomerase CYP20-3 OS=Arabidopsis thaliana GN=ROC4 PE=4 SV=1;>sp|P34791|CP20C_ARATH Peptidyl-prolyl cis-t	F4IX26_ARATH Peptidyl-prolyl cis-trans isomerase CYP20-3 OS=Arabidopsis thaliana GN=ROC4 PE=4 SV=1;>sp	P34791	CP20C_ARATH Peptidyl-prolyl cis-t			6	6	28.6	28.079	259	0	17.868
Alpha-glucan phosphorylase 2, cytosolic	PHS2	Q9SD76	>sp|Q9SD76|PHS2_ARATH Alpha-glucan phosphorylase 2, cytosolic OS=Arabidopsis thaliana GN=PHS2 PE=1 SV=1						6	6	13.1	95.158	841	0	17.498
Probable ubiquitin conjugation factor E4	PUB1	Q9LF41	>sp|Q9LF41|UBE4_ARATH Probable ubiquitin conjugation factor E4 OS=Arabidopsis thaliana GN=PUB1 PE=2 SV=1						6	6	9.9	117.53	1038	0	17.007
	At1g62390	O48802	>tr|O48802|O48802_ARATH Carboxylate clamp-tetratricopeptide repeat protein OS=Arabidopsis thaliana GN=At1g62390 PE=1 SV=1						6	6	11.7	82.707	751	0	15.961
Protein disulfide-isomerase like 2-2	PDIL2-2	Q9MAU6	>sp|Q9MAU6|PDI22_ARATH Protein disulfide-isomerase like 2-2 OS=Arabidopsis thaliana GN=PDIL2-2 PE=2 SV=2						6	6	16.6	48.403	447	0	15.125
Zinc-metallopeptidase, peroxisomal	PXM16	O22941	>sp|O22941|PXM16_ARATH Zinc-metallopeptidase, peroxisomal OS=Arabidopsis thaliana GN=PXM16 PE=2 SV=1						6	6	7.8	110.99	970	0	14.07
E3 UFM1-protein ligase 1 homolog	At3g46220	F4J7Z8	>tr|F4J7Z8|F4J7Z8_ARATH Uncharacterized protein OS=Arabidopsis thaliana GN=At3g46220 PE=1 SV=1;>sp|Q9LX73|UFL1_ARATH E3 UFM1-protein ligase 1 homolog OS=Arabidopsis thaliana GN=At3g46220 PE=1 SV=1;>tr|F4J7Z6|F4J7Z6_ARATH Uncharacterized protein OS=Arabidop	UFL1_ARATH E3 UFM1-protein ligase 1 homolog OS=Arabidopsis thaliana GN=At3g46220 PE=1 SV=1;>tr	F4J7Z6	F4J7Z6_ARATH Uncharacterized protein OS=Arabidop			6	6	11.3	87.371	788	0	13.804
Elongation factor G, chloroplastic	CPEFG	Q9SI75	>sp|Q9SI75|EFGC_ARATH Elongation factor G, chloroplastic OS=Arabidopsis thaliana GN=CPEFG PE=1 SV=1						6	6	11.9	86.057	783	0	13.41
ATP synthase subunit alpha, mitochondrial	ATPA	P92549	>sp|P92549|ATPAM_ARATH ATP synthase subunit alpha, mitochondrial OS=Arabidopsis thaliana GN=ATPA PE=1 SV=2						24	5	49.1	55.045	507	0	323.31
Clathrin heavy chain 2	CHC2	Q0WLB5	>sp|Q0WLB5|CLAH2_ARATH Clathrin heavy chain 2 OS=Arabidopsis thaliana GN=CHC2 PE=1 SV=1						39	5	27.4	193.27	1703	0	291.48
Topless-related protein 2	TPR2	Q9LRZ0	>sp|Q9LRZ0|TPR2_ARATH Topless-related protein 2 OS=Arabidopsis thaliana GN=TPR2 PE=1 SV=2						10	5	11.3	124.76	1131	0	210.14
Probable UTP--glucose-1-phosphate uridylyltransferase 2		Q9M9P3	>sp|Q9M9P3|UGPA2_ARATH Probable UTP--glucose-1-phosphate uridylyltransferase 2 OS=Arabidopsis thaliana GN=At3g03250 PE=1 SV=1						14	5	40.1	51.738	469	0	208.54
26S proteasome non-ATPase regulatory subunit 1 homolog A	RPN2A	O48844	>sp|O48844|PSD1A_ARATH 26S proteasome non-ATPase regulatory subunit 1 homolog A OS=Arabidopsis thaliana GN=RPN2A PE=1 SV=1						10	5	13.8	108.98	1004	0	193.37
187-kDa microtubule-associated protein AIR9	AIR9	F4IIU4	>sp|F4IIU4|AIR9_ARATH 187-kDa microtubule-associated protein AIR9 OS=Arabidopsis thaliana GN=AIR9 PE=2 SV=1						5	5	4.4	186.86	1708	0	192.99
Proteasome subunit alpha type-6-A	PAA1	O81146	>sp|O81146|PSA6A_ARATH Proteasome subunit alpha type-6-A OS=Arabidopsis thaliana GN=PAA1 PE=1 SV=2						8	5	48.4	27.294	246	0	189.52
UDP-glucose 6-dehydrogenase 4	UGD4	Q9FM01	>sp|Q9FM01|UGDH4_ARATH UDP-glucose 6-dehydrogenase 4 OS=Arabidopsis thaliana GN=UGD4 PE=1 SV=1						13	5	34.2	53.096	480	0	185.56
Probable aldo-keto reductase 4;Probable aldo-keto reductase 3		Q93ZN2	>sp|Q93ZN2|ALKR4_ARATH Probable aldo-keto reductase 4 OS=Arabidopsis thaliana GN=At1g60710 PE=1 SV=1;>sp|O22707|ALKR3_ARATH Probable aldo-keto reductase 3 OS=Arabidopsis thaliana GN=At1g60690 PE=3 SV=1	ALKR3_ARATH Probable aldo-keto reductase 3 OS=Arabidopsis thaliana GN=At1g60690 PE=3 SV=1					8	5	27.2	37.924	345	0	185.41
Probable methyltransferase PMT2	At1g26850	B9DFI7-2	>sp|B9DFI7-2|PMT2_ARATH Isoform 2 of Probable methyltransferase PMT2 OS=Arabidopsis thaliana GN=At1g26850;>sp|B9DFI7|PMT2_ARATH Probable methyltransferase PMT2 OS=Arabidopsis thaliana GN=At1g26850 PE=2 SV=2;>tr|F4HPE1|F4HPE1_ARATH Putative methyltransferas	PMT2_ARATH Probable methyltransferase PMT2 OS=Arabidopsis thaliana GN=At1g26850 PE=2 SV=2;>tr	F4HPE1	F4HPE1_ARATH Putative methyltransferas			5	5	12.2	66.508	590	0	181.87
At1g27030/T7N9_9	At1g27030	Q9LFY3	>tr|Q9LFY3|Q9LFY3_ARATH At1g27030/T7N9_9 OS=Arabidopsis thaliana GN=At1g27030 PE=2 SV=1						5	5	28.4	35.52	310	0	171.37
Probable methyltransferase PMT14		Q94EJ6	>sp|Q94EJ6|PMTE_ARATH Probable methyltransferase PMT14 OS=Arabidopsis thaliana GN=At4g18030 PE=2 SV=1						6	5	11.4	70.337	621	0	166.13
	At2g33410	O22791	>tr|O22791|O22791_ARATH Putative RNA-binding protein OS=Arabidopsis thaliana GN=At2g33410 PE=2 SV=1						5	5	20.3	41.328	404	0	165.7
Probable chalcone--flavonone isomerase 3	CHI3	Q8VZW3	>sp|Q8VZW3|CFI3_ARATH Probable chalcone--flavonone isomerase 3 OS=Arabidopsis thaliana GN=CHI3 PE=1 SV=1						5	5	37.8	23.331	209	0	145.49
Glycine-rich RNA-binding protein 8	RBG8;CCR1	Q03251	>sp|Q03251|RBG8_ARATH Glycine-rich RNA-binding protein 8 OS=Arabidopsis thaliana GN=RBG8 PE=1 SV=1;>tr|F4JVC0|F4JVC0_ARATH Glycine-rich RNA-binding protein 8 OS=Arabidopsis thaliana GN=CCR1 PE=4 SV=1;>tr|F4JVB9|F4JVB9_ARATH Glycine-rich RNA-binding protein	F4JVC0_ARATH Glycine-rich RNA-binding protein 8 OS=Arabidopsis thaliana GN=CCR1 PE=4 SV=1;>tr	F4JVB9	F4JVB9_ARATH Glycine-rich RNA-binding protein			7	5	56.2	16.578	169	0	141.95
	T15B16.17a;T15B16.17a:T15B16.17b	Q9ZSI0	>tr|Q9ZSI0|Q9ZSI0_ARATH Cathepsin B-like cysteine protease OS=Arabidopsis thaliana GN=T15B16.17a PE=3 SV=1;>tr|Q94K85|Q94K85_ARATH Cathepsin B-like cysteine protease OS=Arabidopsis thaliana GN=T15B16.17a:T15B16.17b PE=2 SV=1	Q94K85_ARATH Cathepsin B-like cysteine protease OS=Arabidopsis thaliana GN=T15B16.17a:T15B16.17b PE=2 SV=1					5	5	19.2	39.344	359	0	135.45
UDP-arabinopyranose mutase 1	RGP1	Q9SRT9	>sp|Q9SRT9|RGP1_ARATH UDP-arabinopyranose mutase 1 OS=Arabidopsis thaliana GN=RGP1 PE=1 SV=1						12	5	43.1	40.629	357	0	133.81
26S proteasome regulatory subunit RPN13	RPN13	O48726	>sp|O48726|RPN13_ARATH 26S proteasome regulatory subunit RPN13 OS=Arabidopsis thaliana GN=RPN13 PE=1 SV=2						5	5	27	33.297	300	0	132.63
14-3-3-like protein GF14 psi	GRF3	P42644	>sp|P42644|14333_ARATH 14-3-3-like protein GF14 psi OS=Arabidopsis thaliana GN=GRF3 PE=1 SV=2;>sp|P42644-2|14333_ARATH Isoform 2 of 14-3-3-like protein GF14 psi OS=Arabidopsis thaliana GN=GRF3	14333_ARATH Isoform 2 of 14-3-3-like protein GF14 psi OS=Arabidopsis thaliana GN=GRF3					14	5	55.3	28.606	255	0	130.49
Peroxidase 30	PER30	Q9LSY7	>sp|Q9LSY7|PER30_ARATH Peroxidase 30 OS=Arabidopsis thaliana GN=PER30 PE=1 SV=1						5	5	17.9	35.788	329	0	126.15
Probable methyltransferase PMT24;Probable methyltransferase PMT25	At1g29470	Q6NPR7	>sp|Q6NPR7|PMTO_ARATH Probable methyltransferase PMT24 OS=Arabidopsis thaliana GN=At1g29470 PE=2 SV=1;>sp|Q0WT31|PMTP_ARATH Probable methyltransferase PMT25 OS=Arabidopsis thaliana GN=At2g34300 PE=2 SV=2	PMTP_ARATH Probable methyltransferase PMT25 OS=Arabidopsis thaliana GN=At2g34300 PE=2 SV=2					6	5	9.2	87.204	770	0	120.95
Probable glutamyl endopeptidase, chloroplastic	GEP	Q8VZF3	>sp|Q8VZF3|CGEP_ARATH Probable glutamyl endopeptidase, chloroplastic OS=Arabidopsis thaliana GN=GEP PE=2 SV=2;>sp|Q8VZF3-2|CGEP_ARATH Isoform 2 of Probable glutamyl endopeptidase, chloroplastic OS=Arabidopsis thaliana GN=GEP	CGEP_ARATH Isoform 2 of Probable glutamyl endopeptidase, chloroplastic OS=Arabidopsis thaliana GN=GEP					5	5	7.6	106.1	960	0	119.88
40S ribosomal protein S3a-2	RPS3AB	Q42262	>sp|Q42262|RS3A2_ARATH 40S ribosomal protein S3a-2 OS=Arabidopsis thaliana GN=RPS3AB PE=2 SV=3						5	5	19.8	29.803	262	0	118.88
	At3g08943;At3g08947	F4IYK3	>tr|F4IYK3|F4IYK3_ARATH Armadillo/beta-catenin-like repeat-containing protein OS=Arabidopsis thaliana GN=At3g08943 PE=4 SV=1;>tr|F4IYK4|F4IYK4_ARATH Armadillo/beta-catenin-like repeat-containing protein OS=Arabidopsis thaliana GN=At3g08947 PE=4 SV=1	F4IYK4_ARATH Armadillo/beta-catenin-like repeat-containing protein OS=Arabidopsis thaliana GN=At3g08947 PE=4 SV=1					5	5	9.3	96.4	871	0	114.91
Ubiquitin domain-containing protein DSK2a	DSK2A	Q9SII9	>sp|Q9SII9|DSK2A_ARATH Ubiquitin domain-containing protein DSK2a OS=Arabidopsis thaliana GN=DSK2A PE=1 SV=2						5	5	14.9	57.285	538	0	104.66
Polyadenylate-binding protein 4	PAB4	O22173	>sp|O22173|PABP4_ARATH Polyadenylate-binding protein 4 OS=Arabidopsis thaliana GN=PAB4 PE=1 SV=1						5	5	12.8	71.652	662	0	104.51
Bifunctional L-3-cyanoalanine synthase/cysteine synthase D1	CYSD1	Q9S6Z7	>sp|Q9S6Z7|CYSD1_ARATH Bifunctional L-3-cyanoalanine synthase/cysteine synthase D1 OS=Arabidopsis thaliana GN=CYSD1 PE=1 SV=1						5	5	25.3	34.294	324	0	104.28
Selenium-binding protein 1	SBP1	O23264	>sp|O23264|SEBP1_ARATH Selenium-binding protein 1 OS=Arabidopsis thaliana GN=SBP1 PE=1 SV=1						6	5	20.8	54.056	490	0	100.52
Probable choline kinase 1	CK1	Q9M9H6	>sp|Q9M9H6|CK1_ARATH Probable choline kinase 1 OS=Arabidopsis thaliana GN=CK1 PE=2 SV=1						5	5	17.3	40.016	346	0	96.909
Mitochondrial dicarboxylate/tricarboxylate transporter DTC	DTC	Q9C5M0	>sp|Q9C5M0|DTC_ARATH Mitochondrial dicarboxylate/tricarboxylate transporter DTC OS=Arabidopsis thaliana GN=DTC PE=1 SV=1						5	5	22.1	31.912	298	0	94.672
	At4g28940	F4JM51	>tr|F4JM51|F4JM51_ARATH Phosphorylase superfamily protein OS=Arabidopsis thaliana GN=At4g28940 PE=4 SV=1						5	5	23.3	38.484	348	0	91.288
DEAD-box ATP-dependent RNA helicase 11	RH11	Q8LA13	>sp|Q8LA13|RH11_ARATH DEAD-box ATP-dependent RNA helicase 11 OS=Arabidopsis thaliana GN=RH11 PE=1 SV=1						8	5	24.7	66.025	612	0	90.61
Bifunctional D-cysteine desulfhydrase/1-aminocyclopropane-1-carboxylate deaminase, mitochondrial	DCD	F4HYF3	>sp|F4HYF3|DCYD1_ARATH Bifunctional D-cysteine desulfhydrase/1-aminocyclopropane-1-carboxylate deaminase, mitochondrial OS=Arabidopsis thaliana GN=DCD PE=1 SV=1						5	5	19.2	43.9	401	0	90.556
Persulfide dioxygenase ETHE1 homolog, mitochondrial	GLY3	Q9C8L4	>sp|Q9C8L4|ETHE1_ARATH Persulfide dioxygenase ETHE1 homolog, mitochondrial OS=Arabidopsis thaliana GN=GLY3 PE=1 SV=3;>tr|F4HRK0|F4HRK0_ARATH Hydroxyacylglutathione hydrolase 3 OS=Arabidopsis thaliana GN=GLY3 PE=4 SV=1	F4HRK0_ARATH Hydroxyacylglutathione hydrolase 3 OS=Arabidopsis thaliana GN=GLY3 PE=4 SV=1					5	5	19.7	32.332	294	0	88.72
Ras-related protein RABB1c	RABB1C	P92963	>sp|P92963|RAB1C_ARATH Ras-related protein RABB1c OS=Arabidopsis thaliana GN=RABB1C PE=1 SV=1						8	5	51.2	23.164	211	0	85.306
Aspartate carbamoyltransferase, chloroplastic	PYRB	P49077	>sp|P49077|PYRB_ARATH Aspartate carbamoyltransferase, chloroplastic OS=Arabidopsis thaliana GN=PYRB PE=2 SV=2						5	5	15.9	43.166	390	0	85.238
Glycine-rich RNA-binding protein 2, mitochondrial	RBG2;GR-RBP2	Q9SVM8	>sp|Q9SVM8|RBG2_ARATH Glycine-rich RNA-binding protein 2, mitochondrial OS=Arabidopsis thaliana GN=RBG2 PE=1 SV=1;>tr|A8MRQ4|A8MRQ4_ARATH Glycine-rich RNA-binding protein 2 OS=Arabidopsis thaliana GN=GR-RBP2 PE=4 SV=1;>tr|A8MSB9|A8MSB9_ARATH Glycine-rich R	A8MRQ4_ARATH Glycine-rich RNA-binding protein 2 OS=Arabidopsis thaliana GN=GR-RBP2 PE=4 SV=1;>tr	A8MSB9	A8MSB9_ARATH Glycine-rich R			5	5	60.8	15.702	158	0	82.971
	T19K24.17;At5g44720	O48588	>tr|O48588|O48588_ARATH Molybdenum cofactor sulfurase family protein OS=Arabidopsis thaliana GN=T19K24.17 PE=2 SV=1;>tr|F4KBN2|F4KBN2_ARATH Molybdenum cofactor sulfurase family protein OS=Arabidopsis thaliana GN=At5g44720 PE=4 SV=1	F4KBN2_ARATH Molybdenum cofactor sulfurase family protein OS=Arabidopsis thaliana GN=At5g44720 PE=4 SV=1					5	5	20.8	34.798	308	0	82.738
	At5g64250	Q8LDF2	>tr|Q8LDF2|Q8LDF2_ARATH 2-nitropropane dioxygenase-like protein OS=Arabidopsis thaliana GN=At5g64250 PE=1 SV=1;>tr|Q9FMG0|Q9FMG0_ARATH 2-nitropropane dioxygenase-like protein OS=Arabidopsis thaliana GN=At5g64250 PE=1 SV=1	Q9FMG0_ARATH 2-nitropropane dioxygenase-like protein OS=Arabidopsis thaliana GN=At5g64250 PE=1 SV=1					5	5	18.1	32.09	293	0	81.736
Solanesyl diphosphate synthase 3, chloroplastic/mitochondrial	SPS3	Q5HZ00-3	>sp|Q5HZ00-3|SPS3_ARATH Isoform 3 of Solanesyl diphosphate synthase 3, chloroplastic/mitochondrial OS=Arabidopsis thaliana GN=SPS3;>sp|Q5HZ00|SPS3_ARATH Solanesyl diphosphate synthase 3, chloroplastic/mitochondrial OS=Arabidopsis thaliana GN=SPS3 PE=1 SV=1	SPS3_ARATH Solanesyl diphosphate synthase 3, chloroplastic/mitochondrial OS=Arabidopsis thaliana GN=SPS3 PE=1 SV=1					5	5	21.8	35.046	321	0	80.911
Uncharacterized protein At1g47420, mitochondrial		Q9SX77	>sp|Q9SX77|UMP6_ARATH Uncharacterized protein At1g47420, mitochondrial OS=Arabidopsis thaliana GN=At1g47420 PE=1 SV=1						5	5	28.8	28.106	257	0	80.885
V-type proton ATPase subunit a1	VHA-a1	Q8RWZ7	>sp|Q8RWZ7|VHAA1_ARATH V-type proton ATPase subunit a1 OS=Arabidopsis thaliana GN=VHA-a1 PE=2 SV=1						5	5	8.8	93.414	817	0	77.717
3-hydroxyisobutyryl-CoA hydrolase-like protein 5		Q9SHJ8	>sp|Q9SHJ8|HIBC8_ARATH 3-hydroxyisobutyryl-CoA hydrolase-like protein 5 OS=Arabidopsis thaliana GN=At1g06550 PE=1 SV=2						5	5	19.6	43.257	387	0	77.21
ABC transporter C family member 14	ABCC14	Q9LZJ5	>sp|Q9LZJ5|AB14C_ARATH ABC transporter C family member 14 OS=Arabidopsis thaliana GN=ABCC14 PE=1 SV=1						6	5	5.6	172.14	1539	0	75.1
Proteasome subunit beta type-4	PBG1	Q7DLR9	>sp|Q7DLR9|PSB4_ARATH Proteasome subunit beta type-4 OS=Arabidopsis thaliana GN=PBG1 PE=1 SV=2						5	5	36.2	27.651	246	0	75.074
Succinate-semialdehyde dehydrogenase, mitochondrial	ALDH5F1	Q9SAK4	>sp|Q9SAK4|SSDH_ARATH Succinate-semialdehyde dehydrogenase, mitochondrial OS=Arabidopsis thaliana GN=ALDH5F1 PE=1 SV=2						5	5	9.8	56.558	528	0	74.438
	At1g70570	Q9C5F4	>tr|Q9C5F4|Q9C5F4_ARATH Putative anthranilate phosphoribosyltransferase OS=Arabidopsis thaliana GN=At1g70570 PE=2 SV=1;>tr|F4I5H7|F4I5H7_ARATH Putative anthranilate phosphoribosyltransferase OS=Arabidopsis thaliana GN=At1g70570 PE=4 SV=1	F4I5H7_ARATH Putative anthranilate phosphoribosyltransferase OS=Arabidopsis thaliana GN=At1g70570 PE=4 SV=1					5	5	12.8	65.224	595	0	72.702
Cytochrome c oxidase subunit 2	COX2	P93285	>sp|P93285|COX2_ARATH Cytochrome c oxidase subunit 2 OS=Arabidopsis thaliana GN=COX2 PE=2 SV=2						5	5	21.2	29.674	260	0	72.5
Isocitrate dehydrogenase [NAD] catalytic subunit 5, mitochondrial	IDH5	Q945K7	>sp|Q945K7|IDH5_ARATH Isocitrate dehydrogenase [NAD] catalytic subunit 5, mitochondrial OS=Arabidopsis thaliana GN=IDH5 PE=2 SV=1						9	5	29.7	40.624	374	0	72.066
Fasciclin-like arabinogalactan protein 8	FLA8	O22126	>sp|O22126|FLA8_ARATH Fasciclin-like arabinogalactan protein 8 OS=Arabidopsis thaliana GN=FLA8 PE=1 SV=1						5	5	16.9	43.074	420	0	71.264
CSC1-like protein ERD4	ERD4	Q9C8G5	>sp|Q9C8G5|CSCLD_ARATH CSC1-like protein ERD4 OS=Arabidopsis thaliana GN=ERD4 PE=2 SV=1						5	5	10.1	81.934	724	0	70.925
Presequence protease 1, chloroplastic/mitochondrial	PREP1	F4JA10	>tr|F4JA10|F4JA10_ARATH Zinc metalloprotease pitrilysin subfamily A OS=Arabidopsis thaliana GN=PREP1 PE=3 SV=1;>sp|Q9LJL3|PREP1_ARATH Presequence protease 1, chloroplastic/mitochondrial OS=Arabidopsis thaliana GN=PREP1 PE=1 SV=2	PREP1_ARATH Presequence protease 1, chloroplastic/mitochondrial OS=Arabidopsis thaliana GN=PREP1 PE=1 SV=2					8	5	12.4	119.76	1069	0	70.334
Thiosulfate/3-mercaptopyruvate sulfurtransferase 1, mitochondrial;Sulfurtransferase	STR1;MST1	O64530-2	>sp|O64530-2|STR1_ARATH Isoform 2 of Thiosulfate/3-mercaptopyruvate sulfurtransferase 1, mitochondrial OS=Arabidopsis thaliana GN=STR1;>sp|O64530|STR1_ARATH Thiosulfate/3-mercaptopyruvate sulfurtransferase 1, mitochondrial OS=Arabidopsis thaliana GN=STR1 P	STR1_ARATH Thiosulfate/3-mercaptopyruvate sulfurtransferase 1, mitochondrial OS=Arabidopsis thaliana GN=STR1 P					5	5	25.8	35.628	322	0	70.176
Heat shock 70 kDa protein 17	HSP70-17	F4JMJ1	>sp|F4JMJ1|HSP7R_ARATH Heat shock 70 kDa protein 17 OS=Arabidopsis thaliana GN=HSP70-17 PE=1 SV=1						5	5	8.1	96.724	867	0	69.616
	At4g26870	Q8H104	>tr|Q8H104|Q8H104_ARATH Asx tRNA synthetase (AspRS/AsnRS) class II core domain-contating protein OS=Arabidopsis thaliana GN=At4g26870 PE=2 SV=1						5	5	13.2	60.332	532	0	69.608
Peroxiredoxin-2F, mitochondrial	PRXIIF	Q9M7T0	>sp|Q9M7T0|PRX2F_ARATH Peroxiredoxin-2F, mitochondrial OS=Arabidopsis thaliana GN=PRXIIF PE=1 SV=2						5	5	29.4	21.445	201	0	69.237
Glucose-6-phosphate 1-dehydrogenase, cytoplasmic isoform 1	ACG9	Q9LK23	>sp|Q9LK23|G6PD5_ARATH Glucose-6-phosphate 1-dehydrogenase, cytoplasmic isoform 1 OS=Arabidopsis thaliana GN=ACG9 PE=2 SV=1						11	5	28.1	59.156	516	0	67.856
Betaine aldehyde dehydrogenase 2, mitochondrial	ALDH10A9	Q9STS1	>sp|Q9STS1|BADH2_ARATH Betaine aldehyde dehydrogenase 2, mitochondrial OS=Arabidopsis thaliana GN=ALDH10A9 PE=2 SV=1						6	5	16.9	54.918	503	0	67.595
	At2g31670	Q9SIP1	>tr|Q9SIP1|Q9SIP1_ARATH At2g31670 OS=Arabidopsis thaliana GN=At2g31670 PE=2 SV=1						5	5	25.5	28.865	263	0	66.877
ABC transporter G family member 34	ABCG34	Q7PC87	>sp|Q7PC87|AB34G_ARATH ABC transporter G family member 34 OS=Arabidopsis thaliana GN=ABCG34 PE=2 SV=1						6	5	7.6	164.2	1453	0	66.219
UDP-glycosyltransferase 89C1	UGT89C1	Q9LNE6	>sp|Q9LNE6|U89C1_ARATH UDP-glycosyltransferase 89C1 OS=Arabidopsis thaliana GN=UGT89C1 PE=2 SV=1						5	5	14.7	48.122	435	0	65.335
Bifunctional purple acid phosphatase 26;Acid phosphatase;Peroxidase	PAP26	Q949Y3	>sp|Q949Y3|PPA26_ARATH Bifunctional purple acid phosphatase 26 OS=Arabidopsis thaliana GN=PAP26 PE=1 SV=1						5	5	16.2	55.009	475	0	64.76
Glycine dehydrogenase (decarboxylating) 2, mitochondrial	GLDP2	O80988	>sp|O80988|GCSP2_ARATH Glycine dehydrogenase (decarboxylating) 2, mitochondrial OS=Arabidopsis thaliana GN=GLDP2 PE=2 SV=1						9	5	13	113.77	1044	0	63.759
Calnexin homolog 1	CNX1	P29402	>sp|P29402|CALX1_ARATH Calnexin homolog 1 OS=Arabidopsis thaliana GN=CNX1 PE=1 SV=1						7	5	14.2	60.485	530	0	62.322
Eukaryotic translation initiation factor 3 subunit L		F4JY76	>tr|F4JY76|F4JY76_ARATH Eukaryotic translation initiation factor 3 subunit L OS=Arabidopsis thaliana GN=At5g25754 PE=1 SV=1						5	5	12.3	60.182	514	0	62.009
Threonine synthase 1, chloroplastic	TS1	Q9S7B5	>sp|Q9S7B5|THRC1_ARATH Threonine synthase 1, chloroplastic OS=Arabidopsis thaliana GN=TS1 PE=1 SV=1						5	5	15	57.776	526	0	60.911
Peroxidase 15;Peroxidase 14	PER15;PER14	Q9SI16	>sp|Q9SI16|PER15_ARATH Peroxidase 15 OS=Arabidopsis thaliana GN=PER15 PE=2 SV=1;>sp|Q9SI17|PER14_ARATH Peroxidase 14 OS=Arabidopsis thaliana GN=PER14 PE=3 SV=1	PER14_ARATH Peroxidase 14 OS=Arabidopsis thaliana GN=PER14 PE=3 SV=1					5	5	23.1	37.079	338	0	60.898
UDP-arabinopyranose mutase 2	RGP2	Q9LFW1	>sp|Q9LFW1|RGP2_ARATH UDP-arabinopyranose mutase 2 OS=Arabidopsis thaliana GN=RGP2 PE=1 SV=1						12	5	43.3	40.89	360	0	60.185
Pyruvate dehydrogenase E1 component subunit alpha-3, chloroplastic	PDH-E1 ALPHA	O24457	>sp|O24457|ODPA3_ARATH Pyruvate dehydrogenase E1 component subunit alpha-3, chloroplastic OS=Arabidopsis thaliana GN=PDH-E1 ALPHA PE=1 SV=1						5	5	16.8	47.173	428	0	60.169
E-Z type HEAT repeat-containing protein	At3g62530	Q94K48	>tr|Q94K48|Q94K48_ARATH E-Z type HEAT repeat-containing protein OS=Arabidopsis thaliana GN=At3g62530 PE=2 SV=1						5	5	33.9	24.503	221	0	59.821
Shikimate O-hydroxycinnamoyltransferase	HST	Q9FI78	>sp|Q9FI78|HST_ARATH Shikimate O-hydroxycinnamoyltransferase OS=Arabidopsis thaliana GN=HST PE=2 SV=1						5	5	19.9	47.974	433	0	59.373
Nitrile-specifier protein 3	NSP3	O04318	>sp|O04318|JAL27_ARATH Nitrile-specifier protein 3 OS=Arabidopsis thaliana GN=NSP3 PE=2 SV=1						7	5	23.6	51.232	467	0	58.966
Farnesyl pyrophosphate synthase 1, mitochondrial	FPS1	Q09152-2	>sp|Q09152-2|FPPS1_ARATH Isoform Cytoplasmic of Farnesyl pyrophosphate synthase 1, mitochondrial OS=Arabidopsis thaliana GN=FPS1;>sp|Q09152|FPPS1_ARATH Farnesyl pyrophosphate synthase 1, mitochondrial OS=Arabidopsis thaliana GN=FPS1 PE=2 SV=2	FPPS1_ARATH Farnesyl pyrophosphate synthase 1, mitochondrial OS=Arabidopsis thaliana GN=FPS1 PE=2 SV=2					6	5	21.3	39.696	343	0	58.43
		Q9FMH8	>tr|Q9FMH8|Q9FMH8_ARATH Cysteine protease component of protease-inhibitor complex OS=Arabidopsis thaliana GN=At5g43060 PE=1 SV=1						5	5	9.5	51.203	463	0	57.606
	At3g23750	Q9LK43	>tr|Q9LK43|Q9LK43_ARATH Genomic DNA, chromosome 3, P1 clone: MYM9 OS=Arabidopsis thaliana GN=At3g23750 PE=3 SV=1						5	5	8.8	99.963	928	0	57.378
Glutaredoxin-C2	GRXC2;At5g40370	Q9FNE2	>sp|Q9FNE2|GRXC2_ARATH Glutaredoxin-C2 OS=Arabidopsis thaliana GN=GRXC2 PE=2 SV=1;>tr|B3H604|B3H604_ARATH Glutaredoxin-C2 OS=Arabidopsis thaliana GN=At5g40370 PE=4 SV=1	B3H604_ARATH Glutaredoxin-C2 OS=Arabidopsis thaliana GN=At5g40370 PE=4 SV=1					5	5	57.7	11.756	111	0	56.778
40S ribosomal protein S9-1;40S ribosomal protein S9-2	RPS9B;At5g15200;RPS9C	Q9LXG1	>sp|Q9LXG1|RS91_ARATH 40S ribosomal protein S9-1 OS=Arabidopsis thaliana GN=RPS9B PE=1 SV=1;>tr|B3H7J6|B3H7J6_ARATH 40S ribosomal protein S9-1 OS=Arabidopsis thaliana GN=At5g15200 PE=1 SV=1;>sp|Q9FLF0|RS92_ARATH 40S ribosomal protein S9-2 OS=Arabidopsis th	B3H7J6_ARATH 40S ribosomal protein S9-1 OS=Arabidopsis thaliana GN=At5g15200 PE=1 SV=1;>sp	Q9FLF0	RS92_ARATH 40S ribosomal protein S9-2 OS=Arabidopsis th			6	5	27.8	23.036	198	0	56.3
Copper transport protein ATX1	ATX1	Q94BT9-2	>sp|Q94BT9-2|ATOX1_ARATH Isoform 2 of Copper transport protein ATX1 OS=Arabidopsis thaliana GN=ATX1;>sp|Q94BT9|ATOX1_ARATH Copper transport protein ATX1 OS=Arabidopsis thaliana GN=ATX1 PE=1 SV=1	ATOX1_ARATH Copper transport protein ATX1 OS=Arabidopsis thaliana GN=ATX1 PE=1 SV=1					5	5	63.6	7.0731	66	0	55.916
Probable 6-phosphogluconolactonase 5, chloroplastic	EMB2024	Q84WW2	>sp|Q84WW2|6PGL5_ARATH Probable 6-phosphogluconolactonase 5, chloroplastic OS=Arabidopsis thaliana GN=EMB2024 PE=2 SV=1						5	5	16.9	35.644	325	0	55.566
1-deoxy-D-xylulose 5-phosphate reductoisomerase, chloroplastic	DXR	Q9XFS9	>sp|Q9XFS9|DXR_ARATH 1-deoxy-D-xylulose 5-phosphate reductoisomerase, chloroplastic OS=Arabidopsis thaliana GN=DXR PE=2 SV=2;>tr|F4K7T6|F4K7T6_ARATH 1-deoxy-D-xylulose 5-phosphate reductoisomerase OS=Arabidopsis thaliana GN=DXR PE=3 SV=1	F4K7T6_ARATH 1-deoxy-D-xylulose 5-phosphate reductoisomerase OS=Arabidopsis thaliana GN=DXR PE=3 SV=1					5	5	14.3	51.963	477	0	55.315
Glucose-6-phosphate isomerase, cytosolic	PGIC	P34795	>sp|P34795|G6PI_ARATH Glucose-6-phosphate isomerase, cytosolic OS=Arabidopsis thaliana GN=PGIC PE=1 SV=1						5	5	13	61.717	560	0	54.898
Mitogen-activated protein kinase 4	MPK4	Q39024	>sp|Q39024|MPK4_ARATH Mitogen-activated protein kinase 4 OS=Arabidopsis thaliana GN=MPK4 PE=1 SV=2						5	5	23.7	42.851	376	0	54.694
	T16H5.170	O81862	>tr|O81862|O81862_ARATH At4g19810 OS=Arabidopsis thaliana GN=T16H5.170 PE=1 SV=1						5	5	25.1	41.128	379	0	54.161
	F26G5_140	Q9LXP4	>tr|Q9LXP4|Q9LXP4_ARATH At3g44190 OS=Arabidopsis thaliana GN=F26G5_140 PE=2 SV=1						5	5	17.4	40.085	367	0	54.154
Pyruvate kinase	At5g56350	Q9FM97	>tr|Q9FM97|Q9FM97_ARATH Pyruvate kinase OS=Arabidopsis thaliana GN=At5g56350 PE=2 SV=1						6	5	19.3	54.411	498	0	53.486
Homoserine kinase	HSK	Q8L7R2	>sp|Q8L7R2|KHSE_ARATH Homoserine kinase OS=Arabidopsis thaliana GN=HSK PE=1 SV=1						5	5	25.1	38.528	370	0	53.41
	BPA1;F5E19_180	A8MQX8	>tr|A8MQX8|A8MQX8_ARATH Binding partner of acd11 1 OS=Arabidopsis thaliana GN=BPA1 PE=4 SV=1;>tr|Q9LFD5|Q9LFD5_ARATH Binding partner of acd11 1 OS=Arabidopsis thaliana GN=F5E19_180 PE=4 SV=1;>tr|A8MSB5|A8MSB5_ARATH Binding partner of acd11 1 OS=Arabidopsis	Q9LFD5_ARATH Binding partner of acd11 1 OS=Arabidopsis thaliana GN=F5E19_180 PE=4 SV=1;>tr	A8MSB5	A8MSB5_ARATH Binding partner of acd11 1 OS=Arabidopsis			5	5	26.8	27.019	257	0	53.186
Dihydrolipoyllysine-residue acetyltransferase component 2 of pyruvate dehydrogenase complex, mitochondrial		Q8RWN9	>sp|Q8RWN9|ODP22_ARATH Dihydrolipoyllysine-residue acetyltransferase component 2 of pyruvate dehydrogenase complex, mitochondrial OS=Arabidopsis thaliana GN=At3g13930 PE=2 SV=2						8	5	19.1	58.467	539	0	51.839
SEC1 family transport protein SLY1	SLY1	Q9SL48	>sp|Q9SL48|SLY1_ARATH SEC1 family transport protein SLY1 OS=Arabidopsis thaliana GN=SLY1 PE=1 SV=1						5	5	10.8	69.15	627	0	51.641
RAN GTPase-activating protein 2	RANGAP2	Q9M651	>sp|Q9M651|RAGP2_ARATH RAN GTPase-activating protein 2 OS=Arabidopsis thaliana GN=RANGAP2 PE=1 SV=2						5	5	13.4	59.651	545	0	51.59
3-oxoacyl-[acyl-carrier-protein] synthase III, chloroplastic		P49243	>sp|P49243|FABH_ARATH 3-oxoacyl-[acyl-carrier-protein] synthase III, chloroplastic OS=Arabidopsis thaliana GN=At1g62640 PE=2 SV=2						5	5	15.1	42.846	404	0	51.363
Peroxidase 69	PER69	Q96511	>sp|Q96511|PER69_ARATH Peroxidase 69 OS=Arabidopsis thaliana GN=PER69 PE=1 SV=1						5	5	18.1	35.678	331	0	50.698
GrpE protein homolog	EMB1241;grpE	Q94K56	>tr|Q94K56|Q94K56_ARATH GrpE protein homolog OS=Arabidopsis thaliana GN=EMB1241 PE=2 SV=1;>tr|Q9XQC7|Q9XQC7_ARATH GrpE protein homolog OS=Arabidopsis thaliana GN=grpE PE=1 SV=1	Q9XQC7_ARATH GrpE protein homolog OS=Arabidopsis thaliana GN=grpE PE=1 SV=1					5	5	25	35.493	324	0	50.039
Laccase-3	LAC3	Q56YT0	>sp|Q56YT0|LAC3_ARATH Laccase-3 OS=Arabidopsis thaliana GN=LAC3 PE=2 SV=2						5	5	8.6	64.026	570	0	49.877
ATP-citrate synthase alpha chain protein 3	ACLA-3	O80526	>sp|O80526|ACLA3_ARATH ATP-citrate synthase alpha chain protein 3 OS=Arabidopsis thaliana GN=ACLA-3 PE=2 SV=1						8	5	21.9	46.945	424	0	49.854
	At5g44380	Q9FKV0	>tr|Q9FKV0|Q9FKV0_ARATH Berberine bridge enzyme-like protein OS=Arabidopsis thaliana GN=At5g44380 PE=2 SV=1						6	5	13.3	60.616	541	0	49.837
Citrate synthase 3, peroxisomal	CSY3	Q9SJH7	>sp|Q9SJH7|CISY3_ARATH Citrate synthase 3, peroxisomal OS=Arabidopsis thaliana GN=CSY3 PE=2 SV=1						7	5	18.5	56.175	509	0	49.306
Chaperone protein ClpC2, chloroplastic	HSP93-III;CLPC2	F4JF64	>tr|F4JF64|F4JF64_ARATH Clp ATPase OS=Arabidopsis thaliana GN=HSP93-III PE=3 SV=1;>sp|Q9SXJ7|CLPC2_ARATH Chaperone protein ClpC2, chloroplastic OS=Arabidopsis thaliana GN=CLPC2 PE=2 SV=1	CLPC2_ARATH Chaperone protein ClpC2, chloroplastic OS=Arabidopsis thaliana GN=CLPC2 PE=2 SV=1					15	5	26.4	102.24	921	0	47.429
Deoxyuridine 5-triphosphate nucleotidohydrolase	DUT	Q9STG6	>sp|Q9STG6|DUT_ARATH Deoxyuridine 5-triphosphate nucleotidohydrolase OS=Arabidopsis thaliana GN=DUT PE=1 SV=1						5	5	46.4	17.557	166	0	47.42
24-methylenesterol C-methyltransferase 3	SMT3	Q94JS4	>sp|Q94JS4|SMT3B_ARATH 24-methylenesterol C-methyltransferase 3 OS=Arabidopsis thaliana GN=SMT3 PE=2 SV=1						5	5	16.4	40.124	359	0	46.795
Protein STRICTOSIDINE SYNTHASE-LIKE 8	F24I3.90	Q9M1J7	>sp|Q9M1J7|SSL8_ARATH Protein STRICTOSIDINE SYNTHASE-LIKE 8 OS=Arabidopsis thaliana GN=SSL8 PE=2 SV=1						5	5	22.1	41.98	376	0	45.551
Peroxiredoxin-2B	PRXIIB	Q9XEX2	>sp|Q9XEX2|PRX2B_ARATH Peroxiredoxin-2B OS=Arabidopsis thaliana GN=PRXIIB PE=1 SV=1						7	5	48.8	17.428	162	0	44.443
UDP-glycosyltransferase 72E2	UGT72E2	Q9LVR1	>sp|Q9LVR1|U72E2_ARATH UDP-glycosyltransferase 72E2 OS=Arabidopsis thaliana GN=UGT72E2 PE=1 SV=1						5	5	16.8	52.991	481	0	43.729
	F17M5.120;FLDH	Q9SZB3	>tr|Q9SZB3|Q9SZB3_ARATH Putative uncharacterized protein AT4g33360 OS=Arabidopsis thaliana GN=F17M5.120 PE=2 SV=1;>tr|B3H6K6|B3H6K6_ARATH Rossmann-fold NAD(P)-binding domain-containing protein OS=Arabidopsis thaliana GN=FLDH PE=4 SV=1;>tr|F4JIW8|F4JIW8_ARA	B3H6K6_ARATH Rossmann-fold NAD(P)-binding domain-containing protein OS=Arabidopsis thaliana GN=FLDH PE=4 SV=1;>tr	F4JIW8	F4JIW8_ARA			5	5	17.2	37.86	344	0	43.349
14-3-3-like protein GF14 mu	GRF9	F4IP55	>tr|F4IP55|F4IP55_ARATH 14-3-3-like protein GF14 mu OS=Arabidopsis thaliana GN=GRF9 PE=1 SV=1;>sp|Q96299|14339_ARATH 14-3-3-like protein GF14 mu OS=Arabidopsis thaliana GN=GRF9 PE=1 SV=2;>tr|F4IP53|F4IP53_ARATH 14-3-3-like protein GF14 mu OS=Arabidopsis th	14339_ARATH 14-3-3-like protein GF14 mu OS=Arabidopsis thaliana GN=GRF9 PE=1 SV=2;>tr	F4IP53	F4IP53_ARATH 14-3-3-like protein GF14 mu OS=Arabidopsis th			7	5	33.7	30.968	276	0	42.906
	At2g46750	Q6NQ66	>tr|Q6NQ66|Q6NQ66_ARATH At2g46750 OS=Arabidopsis thaliana GN=At2g46750 PE=2 SV=1						6	5	13.5	64.97	591	0	42.293
Protein BOBBER 1	BOB1	Q9LV09	>sp|Q9LV09|BOB1_ARATH Protein BOBBER 1 OS=Arabidopsis thaliana GN=BOB1 PE=1 SV=1						5	5	22.7	34.506	304	0	42.049
Isopentenyl-diphosphate Delta-isomerase I, chloroplastic	IPP1	Q38929	>sp|Q38929|IDI1_ARATH Isopentenyl-diphosphate Delta-isomerase I, chloroplastic OS=Arabidopsis thaliana GN=IPP1 PE=2 SV=3						7	5	30.2	33.214	291	0	41.995
	TLL1	F4HRB4	>tr|F4HRB4|F4HRB4_ARATH Triacylglycerol lipase-like 1 OS=Arabidopsis thaliana GN=TLL1 PE=4 SV=1;>tr|Q8L7S1|Q8L7S1_ARATH At1g45200 OS=Arabidopsis thaliana GN=TLL1 PE=2 SV=1	Q8L7S1_ARATH At1g45200 OS=Arabidopsis thaliana GN=TLL1 PE=2 SV=1					5	5	15.8	44.118	387	0	41.881
AP-4 complex subunit epsilon	At1g31730	Q8L7A9	>sp|Q8L7A9|AP4E_ARATH AP-4 complex subunit epsilon OS=Arabidopsis thaliana GN=At1g31730 PE=1 SV=1						5	5	6.2	103.73	938	0	41.369
4-coumarate--CoA ligase-like 7	4CLL7	Q9M0X9	>sp|Q9M0X9|4CLL7_ARATH 4-coumarate--CoA ligase-like 7 OS=Arabidopsis thaliana GN=4CLL7 PE=1 SV=1						5	5	12.1	59.849	544	0	41.36
ABC transporter F family member 4	ABCF4	Q9M1H3	>sp|Q9M1H3|AB4F_ARATH ABC transporter F family member 4 OS=Arabidopsis thaliana GN=ABCF4 PE=2 SV=1						5	5	10.5	80.48	723	0	41.266
Eukaryotic initiation factor 4A-3	TIF4A-3	Q9CAI7	>sp|Q9CAI7|IF4A3_ARATH Eukaryotic initiation factor 4A-3 OS=Arabidopsis thaliana GN=TIF4A-3 PE=1 SV=1						15	5	44.9	46.77	414	0	40.737
Putative dehydrogenase	PYD1	Q9LVI9	>tr|Q9LVI9|Q9LVI9_ARATH Putative dehydrogenase OS=Arabidopsis thaliana GN=PYD1 PE=2 SV=1						5	5	17.4	46.846	426	0	40.38
Desiccation-related protein At2g46140		O82355	>sp|O82355|LEA2R_ARATH Desiccation-related protein At2g46140 OS=Arabidopsis thaliana GN=At2g46140 PE=1 SV=1						5	5	42.2	17.846	166	0	40.117
Thiosulfate sulfurtransferase 18	STR18	Q9FKW8	>sp|Q9FKW8|STR18_ARATH Thiosulfate sulfurtransferase 18 OS=Arabidopsis thaliana GN=STR18 PE=1 SV=1;>tr|F4JZ39|F4JZ39_ARATH Sulfurtransferase 18 OS=Arabidopsis thaliana GN=STR18 PE=4 SV=1	F4JZ39_ARATH Sulfurtransferase 18 OS=Arabidopsis thaliana GN=STR18 PE=4 SV=1					5	5	47.1	14.882	136	0	39.814
	RD2	Q9SIJ8	>tr|Q9SIJ8|Q9SIJ8_ARATH Dessication responsive protein OS=Arabidopsis thaliana GN=RD2 PE=1 SV=2;>tr|Q94II5|Q94II5_ARATH Dessication responsive protein OS=Arabidopsis thaliana GN=RD2 PE=1 SV=1	Q94II5_ARATH Dessication responsive protein OS=Arabidopsis thaliana GN=RD2 PE=1 SV=1					5	5	38	20.587	187	0	39.472
	MO2	O81816	>tr|O81816|O81816_ARATH FAD/NAD(P)-binding oxidoreductase family protein OS=Arabidopsis thaliana GN=MO2 PE=2 SV=1						5	5	17.7	45.505	407	0	39.265
	T14P8.15	O81299	>tr|O81299|O81299_ARATH AT4g02340 protein OS=Arabidopsis thaliana GN=T14P8.15 PE=2 SV=1						5	5	22.5	36.656	324	0	39.225
Dihydrolipoyllysine-residue succinyltransferase component of 2-oxoglutarate dehydrogenase complex 1, mitochondrial;Dihydrolipoyllysine-residue succinyltransferase component of 2-oxoglutarate dehydrogenase complex 2, mitochondrial		Q9FLQ4	>sp|Q9FLQ4|ODO2A_ARATH Dihydrolipoyllysine-residue succinyltransferase component of 2-oxoglutarate dehydrogenase complex 1, mitochondrial OS=Arabidopsis thaliana GN=At5g55070 PE=2 SV=1;>sp|Q8H107-3|ODO2B_ARATH Isoform 3 of Dihydrolipoyllysine-residue succi	ODO2B_ARATH Isoform 3 of Dihydrolipoyllysine-residue succi					5	5	14.9	50.133	464	0	39.043
	REP	Q8LLD4	>tr|Q8LLD4|Q8LLD4_ARATH Rab escort protein OS=Arabidopsis thaliana GN=REP PE=2 SV=2						5	5	11.2	61.51	563	0	38.328
Dynamin-related protein 3B	DRP3B	F4IFG1	>tr|F4IFG1|F4IFG1_ARATH Dynamin-related protein 3B OS=Arabidopsis thaliana GN=DRP3B PE=1 SV=1;>tr|F4IFG2|F4IFG2_ARATH Dynamin-related protein 3B OS=Arabidopsis thaliana GN=DRP3B PE=1 SV=1;>sp|Q8LFT2|DRP3B_ARATH Dynamin-related protein 3B OS=Arabidopsis tha	F4IFG2_ARATH Dynamin-related protein 3B OS=Arabidopsis thaliana GN=DRP3B PE=1 SV=1;>sp	Q8LFT2	DRP3B_ARATH Dynamin-related protein 3B OS=Arabidopsis tha			6	5	9.4	86.691	780	0	38.083
Eukaryotic translation initiation factor 3 subunit H	TIF3H1	Q9C5Z2	>sp|Q9C5Z2|EIF3H_ARATH Eukaryotic translation initiation factor 3 subunit H OS=Arabidopsis thaliana GN=TIF3H1 PE=1 SV=2;>tr|F4I5Y8|F4I5Y8_ARATH Eukaryotic translation initiation factor 3 subunit H OS=Arabidopsis thaliana GN=TIF3H1 PE=3 SV=1	F4I5Y8_ARATH Eukaryotic translation initiation factor 3 subunit H OS=Arabidopsis thaliana GN=TIF3H1 PE=3 SV=1					5	5	23.4	38.372	337	0	37.899
Peroxidase 27	PER27	Q43735	>sp|Q43735|PER27_ARATH Peroxidase 27 OS=Arabidopsis thaliana GN=PER27 PE=1 SV=1						5	5	17.8	34.95	321	0	37.737
Thiamine pyrophosphokinase 1	TPK1	B9DGU7-2	>sp|B9DGU7-2|TPK1_ARATH Isoform 2 of Thiamine pyrophosphokinase 1 OS=Arabidopsis thaliana GN=TPK1;>sp|B9DGU7|TPK1_ARATH Thiamine pyrophosphokinase 1 OS=Arabidopsis thaliana GN=TPK1 PE=2 SV=1;>tr|B3H6N1|B3H6N1_ARATH Thiamin pyrophosphokinase1 OS=Arabidopsis	TPK1_ARATH Thiamine pyrophosphokinase 1 OS=Arabidopsis thaliana GN=TPK1 PE=2 SV=1;>tr	B3H6N1	B3H6N1_ARATH Thiamin pyrophosphokinase1 OS=Arabidopsis			5	5	26.9	29.589	264	0	37.724
External alternative NAD(P)H-ubiquinone oxidoreductase B2, mitochondrial	NDB2	F4JGL5	>tr|F4JGL5|F4JGL5_ARATH NAD(P)H dehydrogenase B2 OS=Arabidopsis thaliana GN=NDB2 PE=4 SV=1;>sp|Q94BV7|NDB2_ARATH External alternative NAD(P)H-ubiquinone oxidoreductase B2, mitochondrial OS=Arabidopsis thaliana GN=NDB2 PE=1 SV=1	NDB2_ARATH External alternative NAD(P)H-ubiquinone oxidoreductase B2, mitochondrial OS=Arabidopsis thaliana GN=NDB2 PE=1 SV=1					6	5	10	69.242	619	0	37.571
Cinnamyl alcohol dehydrogenase 5	CAD5	O49482	>sp|O49482|CADH5_ARATH Cinnamyl alcohol dehydrogenase 5 OS=Arabidopsis thaliana GN=CAD5 PE=1 SV=1;>tr|F4JKM2|F4JKM2_ARATH Cinnamyl alcohol dehydrogenase 5 OS=Arabidopsis thaliana GN=CAD5 PE=4 SV=1	F4JKM2_ARATH Cinnamyl alcohol dehydrogenase 5 OS=Arabidopsis thaliana GN=CAD5 PE=4 SV=1					6	5	23.5	38.743	357	0	37.474
Putative NADPH dependent mannose 6-phosphate reductase	At2g21250	Q9SJV2	>tr|Q9SJV2|Q9SJV2_ARATH Putative NADPH dependent mannose 6-phosphate reductase OS=Arabidopsis thaliana GN=At2g21250 PE=2 SV=1						5	5	18.4	35.01	309	0	37.274
Phosphoribosylformylglycinamidine cyclo-ligase, chloroplastic	PUR5	Q05728	>sp|Q05728|PUR5_ARATH Phosphoribosylformylglycinamidine cyclo-ligase, chloroplastic OS=Arabidopsis thaliana GN=PUR5 PE=1 SV=2						5	5	22.1	41.504	389	0	37.225
Probable NADH dehydrogenase [ubiquinone] 1 alpha subcomplex subunit 5, mitochondrial	At5g52840	Q9FLX7	>sp|Q9FLX7|NDUA5_ARATH Probable NADH dehydrogenase [ubiquinone] 1 alpha subcomplex subunit 5, mitochondrial OS=Arabidopsis thaliana GN=At5g52840 PE=1 SV=1						5	5	36.7	19.179	169	0	36.83
Glutathione S-transferase DHAR2	DHAR2	Q9FRL8	>sp|Q9FRL8|DHAR2_ARATH Glutathione S-transferase DHAR2 OS=Arabidopsis thaliana GN=DHAR2 PE=1 SV=1						5	5	27.2	23.407	213	0	36.199
Gamma carbonic anhydrase 2, mitochondrial	GAMMACA2	Q9C6B3	>sp|Q9C6B3|GCA2_ARATH Gamma carbonic anhydrase 2, mitochondrial OS=Arabidopsis thaliana GN=GAMMACA2 PE=1 SV=1						5	5	20.9	30.065	278	0	36.028
	At5g42950	Q9FMM3	>tr|Q9FMM3|Q9FMM3_ARATH GYF domain-containing protein OS=Arabidopsis thaliana GN=At5g42950 PE=1 SV=1						5	5	4.5	187.62	1714	0	35.491
Actin-related protein 4	ARP4	Q84M92	>sp|Q84M92|ARP4_ARATH Actin-related protein 4 OS=Arabidopsis thaliana GN=ARP4 PE=1 SV=1						5	5	21.3	48.936	441	0	35.221
Protein disulfide-isomerase 2-3	PDIL2-3	O48773	>sp|O48773|PDI23_ARATH Protein disulfide-isomerase 2-3 OS=Arabidopsis thaliana GN=PDIL2-3 PE=2 SV=1						5	5	14.3	47.754	440	0	35.207
40S ribosomal protein S13-2;40S ribosomal protein S13-1	RPS13B;RPS13A	P59224	>sp|P59224|RS132_ARATH 40S ribosomal protein S13-2 OS=Arabidopsis thaliana GN=RPS13B PE=2 SV=1;>sp|P59223|RS131_ARATH 40S ribosomal protein S13-1 OS=Arabidopsis thaliana GN=RPS13A PE=2 SV=1	RS131_ARATH 40S ribosomal protein S13-1 OS=Arabidopsis thaliana GN=RPS13A PE=2 SV=1					5	5	31.8	17.085	151	0	34.874
NEDD8-activating enzyme E1 regulatory subunit	AXR1	P42744	>sp|P42744|ULA1_ARATH NEDD8-activating enzyme E1 regulatory subunit OS=Arabidopsis thaliana GN=AXR1 PE=1 SV=1;>tr|F4I7A4|F4I7A4_ARATH NEDD8-activating enzyme E1 regulatory subunit OS=Arabidopsis thaliana GN=AXR1 PE=4 SV=1;>tr|F4I7A3|F4I7A3_ARATH NEDD8-acti	F4I7A4_ARATH NEDD8-activating enzyme E1 regulatory subunit OS=Arabidopsis thaliana GN=AXR1 PE=4 SV=1;>tr	F4I7A3	F4I7A3_ARATH NEDD8-acti			5	5	13.1	60.034	540	0	34.811
	T9L3_90	Q9LEQ9	>tr|Q9LEQ9|Q9LEQ9_ARATH ARM repeat superfamily protein OS=Arabidopsis thaliana GN=T9L3_90 PE=2 SV=1						5	5	18.2	38.008	346	0	34.47
Probable glycerophosphoryl diester phosphodiesterase 2	GPDL2	Q9SZ11	>sp|Q9SZ11|GPDL3_ARATH Glycerophosphodiester phosphodiesterase GDPDL3 OS=Arabidopsis thaliana GN=GDPDL3 PE=1 SV=3						5	5	8	82.561	759	0	34.355
	PYD3	Q8H183	>tr|Q8H183|Q8H183_ARATH At5g64370 OS=Arabidopsis thaliana GN=PYD3 PE=2 SV=1						5	5	15.2	45.552	408	0	34.1
ATP-dependent zinc metalloprotease FTSH 8, chloroplastic;ATP-dependent zinc metalloprotease FTSH 2, chloroplastic	FTSH8;FTSH2	Q8W585	>sp|Q8W585|FTSH8_ARATH ATP-dependent zinc metalloprotease FTSH 8, chloroplastic OS=Arabidopsis thaliana GN=FTSH8 PE=1 SV=1;>sp|O80860|FTSH2_ARATH ATP-dependent zinc metalloprotease FTSH 2, chloroplastic OS=Arabidopsis thaliana GN=FTSH2 PE=1 SV=1	FTSH2_ARATH ATP-dependent zinc metalloprotease FTSH 2, chloroplastic OS=Arabidopsis thaliana GN=FTSH2 PE=1 SV=1					5	5	11.8	73.198	685	0	33.691
	At3g28940	Q9MBH2	>tr|Q9MBH2|Q9MBH2_ARATH AIG2 protein-like OS=Arabidopsis thaliana GN=At3g28940 PE=2 SV=1						5	5	23.1	19.465	169	0	33.316
	dl3745c	O23393	>tr|O23393|O23393_ARATH At4g15400 OS=Arabidopsis thaliana GN=dl3745c PE=2 SV=1						5	5	11.7	48.022	435	0	33.194
ABC transporter G family member 35	ABCG35	Q7PC86	>sp|Q7PC86|AB35G_ARATH ABC transporter G family member 35 OS=Arabidopsis thaliana GN=ABCG35 PE=2 SV=1						18	5	16.9	162.57	1442	0	33.055
MLP-like protein 329	MLP329	Q9ZVF2	>sp|Q9ZVF2|ML329_ARATH MLP-like protein 329 OS=Arabidopsis thaliana GN=MLP329 PE=2 SV=1						7	5	36.4	17.602	151	0	33
Glycine dehydrogenase (decarboxylating) 1, mitochondrial	GLDP1	Q94B78	>sp|Q94B78|GCSP1_ARATH Glycine dehydrogenase (decarboxylating) 1, mitochondrial OS=Arabidopsis thaliana GN=GLDP1 PE=1 SV=2;>tr|B3H5Y8|B3H5Y8_ARATH Glycine dehydrogenase [decarboxylating] 2 OS=Arabidopsis thaliana GN=GLDP1 PE=4 SV=1	B3H5Y8_ARATH Glycine dehydrogenase [decarboxylating] 2 OS=Arabidopsis thaliana GN=GLDP1 PE=4 SV=1					9	5	14	112.92	1037	0	32.135
	At2g45540	O64634	>tr|O64634|O64634_ARATH Beige-related and WD-40 repeat-containing protein OS=Arabidopsis thaliana GN=At2g45540 PE=1 SV=1;>tr|F4IG73|F4IG73_ARATH Beige-related and WD-40 repeat-containing protein OS=Arabidopsis thaliana GN=At2g45540 PE=1 SV=1	F4IG73_ARATH Beige-related and WD-40 repeat-containing protein OS=Arabidopsis thaliana GN=At2g45540 PE=1 SV=1					5	5	2.5	321.93	2946	0	31.639
Calcium-transporting ATPase 8, plasma membrane-type	ACA8	Q9LF79	>sp|Q9LF79|ACA8_ARATH Calcium-transporting ATPase 8, plasma membrane-type OS=Arabidopsis thaliana GN=ACA8 PE=1 SV=1						6	5	8.9	116.17	1074	0	31.49
Peroxisomal fatty acid beta-oxidation multifunctional protein AIM1;Enoyl-CoA hydratase/3-2-trans-enoyl-CoA isomerase/3-hydroxybutyryl-CoA epimerase;3-hydroxyacyl-CoA dehydrogenase	AIM1	Q9ZPI6	>sp|Q9ZPI6|AIM1_ARATH Peroxisomal fatty acid beta-oxidation multifunctional protein AIM1 OS=Arabidopsis thaliana GN=AIM1 PE=1 SV=1						5	5	9.3	77.857	721	0	31.382
	F17A8.100	Q9SZ91	>tr|Q9SZ91|Q9SZ91_ARATH Putative uncharacterized protein AT4g09750 OS=Arabidopsis thaliana GN=F17A8.100 PE=2 SV=1						5	5	18.9	35.159	322	0	31.233
	At5g17530	Q8W4R0	>tr|Q8W4R0|Q8W4R0_ARATH AT5g17530/K10A8_10 OS=Arabidopsis thaliana GN=At5g17530 PE=2 SV=1;>tr|F4KH14|F4KH14_ARATH Phosphoglucosamine mutase family protein OS=Arabidopsis thaliana GN=At5g17530 PE=4 SV=1	F4KH14_ARATH Phosphoglucosamine mutase family protein OS=Arabidopsis thaliana GN=At5g17530 PE=4 SV=1					5	5	10.5	62.875	581	0	30.796
	At5g41950	Q9FHY8	>tr|Q9FHY8|Q9FHY8_ARATH At5g41950 OS=Arabidopsis thaliana GN=At5g41950 PE=1 SV=1						5	5	11.9	62.397	565	0	30.361
6-phosphogluconate dehydrogenase, decarboxylating 1, chloroplastic		Q9SH69	>sp|Q9SH69|6PGD1_ARATH 6-phosphogluconate dehydrogenase, decarboxylating 1, chloroplastic OS=Arabidopsis thaliana GN=At1g64190 PE=1 SV=1						12	5	33.7	53.377	487	0	29.904
NADPH--cytochrome P450 reductase 2	ATR2	Q9SUM3	>sp|Q9SUM3|NCPR2_ARATH NADPH--cytochrome P450 reductase 2 OS=Arabidopsis thaliana GN=ATR2 PE=1 SV=1;>sp|Q9SUM3-2|NCPR2_ARATH Isoform 2 of NADPH--cytochrome P450 reductase 2 OS=Arabidopsis thaliana GN=ATR2	NCPR2_ARATH Isoform 2 of NADPH--cytochrome P450 reductase 2 OS=Arabidopsis thaliana GN=ATR2					5	5	8	78.926	711	0	29.732
Methylmalonate-semialdehyde dehydrogenase [acylating], mitochondrial	ALDH6B2	A8MQR6	>tr|A8MQR6|A8MQR6_ARATH Methylmalonate-semialdehyde dehydrogenase [acylating] OS=Arabidopsis thaliana GN=ALDH6B2 PE=3 SV=1;>sp|Q0WM29|MMSA_ARATH Methylmalonate-semialdehyde dehydrogenase [acylating], mitochondrial OS=Arabidopsis thaliana GN=ALDH6B2 PE=2 SV	MMSA_ARATH Methylmalonate-semialdehyde dehydrogenase [acylating], mitochondrial OS=Arabidopsis thaliana GN=ALDH6B2 PE=2 SV					5	5	11.4	53.406	498	0	29.585
Plant intracellular Ras-group-related LRR protein 4	PIRL4	Q9SVW8	>sp|Q9SVW8|PIRL4_ARATH Plant intracellular Ras-group-related LRR protein 4 OS=Arabidopsis thaliana GN=PIRL4 PE=1 SV=1						5	5	14.2	60.994	549	0	28.75
COP9 signalosome complex subunit 5b	CSN5B;CSN5A	Q8LAZ7	>sp|Q8LAZ7|CSN5B_ARATH COP9 signalosome complex subunit 5b OS=Arabidopsis thaliana GN=CSN5B PE=1 SV=2;>tr|F4I325|F4I325_ARATH COP9 signalosome complex subunit 5a OS=Arabidopsis thaliana GN=CSN5A PE=1 SV=1	F4I325_ARATH COP9 signalosome complex subunit 5a OS=Arabidopsis thaliana GN=CSN5A PE=1 SV=1					5	5	22.7	39.731	357	0	28.742
U2 small nuclear ribonucleoprotein A		P43333	>sp|P43333|RU2A_ARATH U2 small nuclear ribonucleoprotein A OS=Arabidopsis thaliana GN=At1g09760 PE=2 SV=2						5	5	25.3	28.041	249	0	28.586
Aspartic proteinase A3	At4g04460;APA3	F4JGD2	>tr|F4JGD2|F4JGD2_ARATH Aspartic proteinase A3 OS=Arabidopsis thaliana GN=At4g04460 PE=3 SV=1;>sp|Q9XEC4|APA3_ARATH Aspartic proteinase A3 OS=Arabidopsis thaliana GN=APA3 PE=1 SV=1	APA3_ARATH Aspartic proteinase A3 OS=Arabidopsis thaliana GN=APA3 PE=1 SV=1					5	5	14.1	55.101	504	0	28.421
Probable sucrose-phosphatase 2	SPP2	Q9SJ66	>sp|Q9SJ66|SPP2_ARATH Probable sucrose-phosphatase 2 OS=Arabidopsis thaliana GN=SPP2 PE=2 SV=2						5	5	16.4	47.855	422	0	27.897
		Q9LV35	>tr|Q9LV35|Q9LV35_ARATH WD40 domain-containing protein OS=Arabidopsis thaliana GN=At3g18060 PE=2 SV=1						5	5	12	66.041	609	0	27.885
	At1g06900	F4HNU6	>tr|F4HNU6|F4HNU6_ARATH Insulinase (Peptidase family M16) family protein OS=Arabidopsis thaliana GN=At1g06900 PE=3 SV=1						5	5	7.4	117.17	1024	0	27.618
Mitochondrial outer membrane protein porin 4	VDAC4	Q9FKM2	>sp|Q9FKM2|VDAC4_ARATH Mitochondrial outer membrane protein porin 4 OS=Arabidopsis thaliana GN=VDAC4 PE=1 SV=1						5	5	22.3	29.505	274	0	27.468
Alpha-L-fucosidase 2	FUC95A	Q8L7W8	>sp|Q8L7W8|FUCO2_ARATH Alpha-L-fucosidase 2 OS=Arabidopsis thaliana GN=FUC95A PE=1 SV=1						5	5	6.6	93.724	843	0	27.014
Putative uncharacterized protein At4g02030	At4g02030	Q0WQ75	>tr|Q0WQ75|Q0WQ75_ARATH Putative uncharacterized protein At4g02030 OS=Arabidopsis thaliana GN=At4g02030 PE=1 SV=1;>tr|F4JH69|F4JH69_ARATH Vps51/Vps67 family (Components of vesicular transport) protein OS=Arabidopsis thaliana GN=At4g02030 PE=1 SV=1	F4JH69_ARATH Vps51/Vps67 family (Components of vesicular transport) protein OS=Arabidopsis thaliana GN=At4g02030 PE=1 SV=1					5	5	8.6	88.515	780	0	26.672
WPP domain-interacting tail-anchored protein 1	WIT1	Q8L7E5	>sp|Q8L7E5|WIT1_ARATH WPP domain-interacting tail-anchored protein 1 OS=Arabidopsis thaliana GN=WIT1 PE=1 SV=2						5	5	11.4	79.048	703	0	26.438
Probable caffeoyl-CoA O-methyltransferase At4g26220		Q9C5D7	>sp|Q9C5D7|CAMT3_ARATH Probable caffeoyl-CoA O-methyltransferase At4g26220 OS=Arabidopsis thaliana GN=At4g26220 PE=2 SV=1						5	5	32.3	25.945	232	0	26.384
	F20D22.6	O64490	>tr|O64490|O64490_ARATH F20D22.6 protein OS=Arabidopsis thaliana GN=F20D22.6 PE=2 SV=1						5	5	19.6	50.853	465	0	26.305
Proteasome subunit alpha type-3	PAG1	O23715	>sp|O23715|PSA3_ARATH Proteasome subunit alpha type-3 OS=Arabidopsis thaliana GN=PAG1 PE=1 SV=2						5	5	20.5	27.377	249	0	26.207
	At5g56730	Q9FJT9	>tr|Q9FJT9|Q9FJT9_ARATH Insulinase (Peptidase family M16) protein OS=Arabidopsis thaliana GN=At5g56730 PE=1 SV=1						5	5	8.4	107.98	956	0	26.127
Long chain acyl-CoA synthetase 9, chloroplastic	LACS9	Q9CAP8	>sp|Q9CAP8|LACS9_ARATH Long chain acyl-CoA synthetase 9, chloroplastic OS=Arabidopsis thaliana GN=LACS9 PE=2 SV=1						5	5	10.4	76.175	691	0	26.07
Ethanolamine-phosphate cytidylyltransferase	PECT1	Q9ZVI9	>sp|Q9ZVI9|PECT1_ARATH Ethanolamine-phosphate cytidylyltransferase OS=Arabidopsis thaliana GN=PECT1 PE=1 SV=1						5	5	22.1	46.977	421	0	25.332
Armadillo/beta-catenin-like repeat-containing protein	At3g59020	F4J737	>tr|F4J737|F4J737_ARATH Armadillo/beta-catenin-like repeat-containing protein OS=Arabidopsis thaliana GN=At3g59020 PE=1 SV=1;>sp|F4J738|SAD2H_ARATH Importin beta-like SAD2 homolog OS=Arabidopsis thaliana GN=At3g59020 PE=1 SV=1	SAD2H_ARATH Importin beta-like SAD2 homolog OS=Arabidopsis thaliana GN=At3g59020 PE=1 SV=1					6	5	7.6	117.64	1029	0	25.239
Ubiquitin carboxyl-terminal hydrolase 6	UBP6	Q949Y0	>sp|Q949Y0|UBP6_ARATH Ubiquitin carboxyl-terminal hydrolase 6 OS=Arabidopsis thaliana GN=UBP6 PE=1 SV=1;>tr|B3H5V4|B3H5V4_ARATH Ubiquitin carboxyl-terminal hydrolase 6 OS=Arabidopsis thaliana GN=UBP6 PE=1 SV=1	B3H5V4_ARATH Ubiquitin carboxyl-terminal hydrolase 6 OS=Arabidopsis thaliana GN=UBP6 PE=1 SV=1					5	5	10	53.695	482	0	24.785
Protein TRIGALACTOSYLDIACYLGLYCEROL 2, chloroplastic	TGD2	Q9LTR2	>sp|Q9LTR2|TGD2_ARATH Protein TRIGALACTOSYLDIACYLGLYCEROL 2, chloroplastic OS=Arabidopsis thaliana GN=TGD2 PE=2 SV=1;>sp|Q9LTR2-2|TGD2_ARATH Isoform 2 of Protein TRIGALACTOSYLDIACYLGLYCEROL 2, chloroplastic OS=Arabidopsis thaliana GN=TGD2	TGD2_ARATH Isoform 2 of Protein TRIGALACTOSYLDIACYLGLYCEROL 2, chloroplastic OS=Arabidopsis thaliana GN=TGD2					5	5	18.6	41.63	381	0	24.658
L-galactono-1,4-lactone dehydrogenase, mitochondrial	GLDH	Q9SU56-2	>sp|Q9SU56-2|GLDH_ARATH Isoform 2 of L-galactono-1,4-lactone dehydrogenase, mitochondrial OS=Arabidopsis thaliana GN=GLDH;>sp|Q9SU56|GLDH_ARATH L-galactono-1,4-lactone dehydrogenase, mitochondrial OS=Arabidopsis thaliana GN=GLDH PE=1 SV=1	GLDH_ARATH L-galactono-1,4-lactone dehydrogenase, mitochondrial OS=Arabidopsis thaliana GN=GLDH PE=1 SV=1					5	5	10.4	56.966	512	0	24.61
	At5g58110	Q9FGT3	>tr|Q9FGT3|Q9FGT3_ARATH AT5g58110/k21l19_90 OS=Arabidopsis thaliana GN=At5g58110 PE=2 SV=1						5	5	34.2	22.435	196	0	24.298
	At4g24840	F4JRR1	>tr|F4JRR1|F4JRR1_ARATH Uncharacterized protein OS=Arabidopsis thaliana GN=At4g24840 PE=1 SV=1						5	5	7.5	84.618	756	0	24.107
	F9D16.140	Q9SUR0	>tr|Q9SUR0|Q9SUR0_ARATH AT4G23670 protein OS=Arabidopsis thaliana GN=F9D16.140 PE=2 SV=1						6	5	36.4	17.518	151	0	23.754
Phospholipid:diacylglycerol acyltransferase 1	PDAT1	Q9FNA9	>sp|Q9FNA9|PDAT1_ARATH Phospholipid:diacylglycerol acyltransferase 1 OS=Arabidopsis thaliana GN=PDAT1 PE=2 SV=1						5	5	11.2	74.156	671	0	23.621
	At3g26700	F4JDN8	>tr|F4JDN8|F4JDN8_ARATH Protein kinase family protein OS=Arabidopsis thaliana GN=At3g26700 PE=3 SV=1						5	5	16.3	41.778	380	0	23.147
	TSBtype2	Q9FFW8	>tr|Q9FFW8|Q9FFW8_ARATH Tryptophan synthase beta chain OS=Arabidopsis thaliana GN=TSBtype2 PE=2 SV=1						5	5	17.2	55.741	506	0	22.864
Vesicle-associated membrane protein 711	VAMP711	O49377	>sp|O49377|VA711_ARATH Vesicle-associated membrane protein 711 OS=Arabidopsis thaliana GN=VAMP711 PE=1 SV=2						5	5	37.4	25.039	219	0	22.838
Dynamin-related protein 3A	DRP3A	F4JJ15	>tr|F4JJ15|F4JJ15_ARATH Dynamin-related protein 3A OS=Arabidopsis thaliana GN=DRP3A PE=3 SV=1;>sp|Q8S944|DRP3A_ARATH Dynamin-related protein 3A OS=Arabidopsis thaliana GN=DRP3A PE=1 SV=2;>sp|Q8S944-2|DRP3A_ARATH Isoform 2 of Dynamin-related protein 3A OS=A	DRP3A_ARATH Dynamin-related protein 3A OS=Arabidopsis thaliana GN=DRP3A PE=1 SV=2;>sp	Q8S944-2	DRP3A_ARATH Isoform 2 of Dynamin-related protein 3A OS=A			6	5	9.8	89.754	809	0	22.703
	At2g34560	B9DGC0	>tr|B9DGC0|B9DGC0_ARATH AT2G34560 protein OS=Arabidopsis thaliana GN=At2g34560 PE=1 SV=1;>tr|O64691|O64691_ARATH AT2G34560 protein OS=Arabidopsis thaliana GN=At2g34560 PE=1 SV=2	O64691_ARATH AT2G34560 protein OS=Arabidopsis thaliana GN=At2g34560 PE=1 SV=2					5	5	20.6	44.002	393	0	22.647
D-lactate dehydrogenase [cytochrome], mitochondrial	DLD	Q94AX4	>sp|Q94AX4|DLD_ARATH D-lactate dehydrogenase [cytochrome], mitochondrial OS=Arabidopsis thaliana GN=DLD PE=1 SV=1						5	5	13.1	62.175	567	0	21.728
	At5g49555	F4K658	>tr|F4K658|F4K658_ARATH FAD/NAD(P)-binding oxidoreductase family protein OS=Arabidopsis thaliana GN=At5g49555 PE=4 SV=1						5	5	14.6	60.489	556	0	21.283
	At5g06970	Q8RX56	>tr|Q8RX56|Q8RX56_ARATH AT5g06970/MOJ9_14 OS=Arabidopsis thaliana GN=At5g06970 PE=2 SV=1						5	5	5.1	124.52	1101	0	20.654
Fructose-1,6-bisphosphatase, cytosolic		Q9MA79	>sp|Q9MA79|F16P2_ARATH Fructose-1,6-bisphosphatase, cytosolic OS=Arabidopsis thaliana GN=At1g43670 PE=2 SV=1						5	5	19.4	37.287	341	0	20.531
Guanosine nucleotide diphosphate dissociation inhibitor 2	GDI2	O24653	>sp|O24653|GDI2_ARATH Guanosine nucleotide diphosphate dissociation inhibitor 2 OS=Arabidopsis thaliana GN=GDI2 PE=2 SV=1						7	5	19.6	49.538	444	0	20.453
Alpha-glucan phosphorylase 1	PHS1	Q9LIB2	>sp|Q9LIB2|PHS1_ARATH Alpha-glucan phosphorylase 1 OS=Arabidopsis thaliana GN=PHS1 PE=1 SV=1						5	5	8.6	108.58	962	0	20.353
Alcohol dehydrogenase-like 6		Q8LEB2	>sp|Q8LEB2|ADHL6_ARATH Alcohol dehydrogenase-like 6 OS=Arabidopsis thaliana GN=At5g24760 PE=2 SV=2;>sp|Q8LEB2-2|ADHL6_ARATH Isoform 2 of Alcohol dehydrogenase-like 6 OS=Arabidopsis thaliana GN=At5g24760	ADHL6_ARATH Isoform 2 of Alcohol dehydrogenase-like 6 OS=Arabidopsis thaliana GN=At5g24760					5	5	25.7	40.724	381	0	19.948
UDP-glycosyltransferase 71C1	UGT71C1	O82381	>sp|O82381|U71C1_ARATH UDP-glycosyltransferase 71C1 OS=Arabidopsis thaliana GN=UGT71C1 PE=1 SV=1						5	5	16.2	53.874	481	0	19.698
Exocyst complex component SEC6	SEC6	F4IA34	>tr|F4IA34|F4IA34_ARATH Protein SEC6 OS=Arabidopsis thaliana GN=SEC6 PE=1 SV=1;>sp|Q94AI6|SEC6_ARATH Exocyst complex component SEC6 OS=Arabidopsis thaliana GN=SEC6 PE=1 SV=1	SEC6_ARATH Exocyst complex component SEC6 OS=Arabidopsis thaliana GN=SEC6 PE=1 SV=1					5	5	7.5	88.448	774	0	19.322
	At2g42490	Q8L866	>tr|Q8L866|Q8L866_ARATH Copper amine oxidase family protein OS=Arabidopsis thaliana GN=At2g42490 PE=2 SV=1						5	5	11.1	86.69	776	0	18.364
CDK5RAP3-like protein		Q9FG23	>sp|Q9FG23|CK5P3_ARATH CDK5RAP3-like protein OS=Arabidopsis thaliana GN=At5g06830 PE=2 SV=2						5	5	12.8	62.128	549	0	18.022
E3 ubiquitin-protein ligase UPL1	UPL1	F4I1Y3	>tr|F4I1Y3|F4I1Y3_ARATH Ubiquitin-protein ligase 1 OS=Arabidopsis thaliana GN=UPL1 PE=1 SV=1;>sp|Q8GY23|UPL1_ARATH E3 ubiquitin-protein ligase UPL1 OS=Arabidopsis thaliana GN=UPL1 PE=1 SV=3	UPL1_ARATH E3 ubiquitin-protein ligase UPL1 OS=Arabidopsis thaliana GN=UPL1 PE=1 SV=3					8	5	3.5	432.61	3930	0	17.889
Sucrose synthase 6	SUS6	F4HQ76	>tr|F4HQ76|F4HQ76_ARATH Sucrose synthase 6 OS=Arabidopsis thaliana GN=SUS6 PE=4 SV=1;>sp|Q9FX32|SUS6_ARATH Sucrose synthase 6 OS=Arabidopsis thaliana GN=SUS6 PE=1 SV=1	SUS6_ARATH Sucrose synthase 6 OS=Arabidopsis thaliana GN=SUS6 PE=1 SV=1					6	5	7.8	102.03	898	0	17.761
Synaptotagmin-5	SYT5	Q8L706	>sp|Q8L706|SYT5_ARATH Synaptotagmin-5 OS=Arabidopsis thaliana GN=SYT5 PE=2 SV=1						5	5	15.9	62.928	560	0	17.718
	F4F7.3;OVA9	Q8W4F3	>tr|Q8W4F3|Q8W4F3_ARATH Putative tRNA-glutamine ligase OS=Arabidopsis thaliana GN=F4F7.3 PE=2 SV=1;>tr|F4ICG2|F4ICG2_ARATH Putative tRNA-glutamine ligase OS=Arabidopsis thaliana GN=OVA9 PE=4 SV=1	F4ICG2_ARATH Putative tRNA-glutamine ligase OS=Arabidopsis thaliana GN=OVA9 PE=4 SV=1					5	5	9.2	91.246	795	0	17.664
Pentatricopeptide repeat-containing protein At2g37230		Q9ZUU3	>sp|Q9ZUU3|PP190_ARATH Pentatricopeptide repeat-containing protein At2g37230 OS=Arabidopsis thaliana GN=At2g37230 PE=2 SV=1						5	5	8.9	85.704	757	0	16.865
Soluble inorganic pyrophosphatase 1, chloroplastic	PPA1	Q9LXC9	>sp|Q9LXC9|IPYR1_ARATH Soluble inorganic pyrophosphatase 1, chloroplastic OS=Arabidopsis thaliana GN=PPA1 PE=1 SV=1						5	5	21.7	33.38	300	0	16.59
3-hydroxyisobutyryl-CoA hydrolase-like protein 3, mitochondrial		Q9T0K7	>sp|Q9T0K7|HIBC6_ARATH 3-hydroxyisobutyryl-CoA hydrolase-like protein 3, mitochondrial OS=Arabidopsis thaliana GN=At4g13360 PE=2 SV=2						5	5	19.2	46.25	421	0	16.396
	At HRD3	Q9LM25	>sp|Q9LM25|HRD3A_ARATH ERAD-associated E3 ubiquitin-protein ligase component HRD3A OS=Arabidopsis thaliana GN=HRD3A PE=1 SV=1						5	5	9.7	75.941	678	0	16.238
Calcium-dependent lipid-binding family protein	At1g48090	F4HWS2	>tr|F4HWS2|F4HWS2_ARATH Calcium-dependent lipid-binding family protein OS=Arabidopsis thaliana GN=At1g48090 PE=4 SV=1						5	5	1.8	462.01	4146	0	16.161
DNA-directed RNA polymerase II subunit 2	NRPB2	P38420	>sp|P38420|NRPB2_ARATH DNA-directed RNA polymerase II subunit 2 OS=Arabidopsis thaliana GN=NRPB2 PE=1 SV=2						5	5	4.7	135.02	1188	0	15.746
Ribose-phosphate pyrophosphokinase 4	PRS4	Q680A5	>sp|Q680A5|KPRS4_ARATH Ribose-phosphate pyrophosphokinase 4 OS=Arabidopsis thaliana GN=PRS4 PE=1 SV=2						5	5	23.4	37.56	337	0	15.21
Eukaryotic translation initiation factor 3 subunit G	F24K9.7;EIF3G1	Q9SSJ0	>tr|Q9SSJ0|Q9SSJ0_ARATH Eukaryotic translation initiation factor 3 subunit G OS=Arabidopsis thaliana GN=F24K9.7 PE=2 SV=1;>tr|F4J6A1|F4J6A1_ARATH Eukaryotic translation initiation factor 3 subunit G OS=Arabidopsis thaliana GN=EIF3G1 PE=3 SV=1	F4J6A1_ARATH Eukaryotic translation initiation factor 3 subunit G OS=Arabidopsis thaliana GN=EIF3G1 PE=3 SV=1					5	5	25.2	32.714	294	0	14.87
Vacuolar protein sorting-associated protein 35A	VPS35A	Q7X659	>sp|Q7X659|VP35A_ARATH Vacuolar protein sorting-associated protein 35A OS=Arabidopsis thaliana GN=VPS35A PE=1 SV=1						5	5	7.5	89.492	787	0	14.85
WEB family protein At5g16730, chloroplastic		Q9LFE4	>sp|Q9LFE4|Y5673_ARATH WEB family protein At5g16730, chloroplastic OS=Arabidopsis thaliana GN=At5g16730 PE=1 SV=1						5	5	6.3	96.207	853	0	13.618
Protein CASP	CASP	Q9LS42	>sp|Q9LS42|CASP_ARATH Protein CASP OS=Arabidopsis thaliana GN=CASP PE=1 SV=2						5	5	11	79.683	689	0	13.547
Glutathione S-transferase U13	GSTU13	Q9FUS6	>sp|Q9FUS6|GSTUD_ARATH Glutathione S-transferase U13 OS=Arabidopsis thaliana GN=GSTU13 PE=2 SV=1						5	5	26.9	25.131	227	0	13.302
Serine/threonine-protein kinase TOR	TOR	Q9FR53	>sp|Q9FR53|TOR_ARATH Serine/threonine-protein kinase TOR OS=Arabidopsis thaliana GN=TOR PE=1 SV=1;>tr|F4I4X6|F4I4X6_ARATH Phosphatidylinositol 3-kinase family protein TOR OS=Arabidopsis thaliana GN=TOR PE=4 SV=1	F4I4X6_ARATH Phosphatidylinositol 3-kinase family protein TOR OS=Arabidopsis thaliana GN=TOR PE=4 SV=1					5	5	3.1	279.19	2481	0	13.251
Beta-galactosidase 5	BGAL5	Q9MAJ7	>sp|Q9MAJ7|BGAL5_ARATH Beta-galactosidase 5 OS=Arabidopsis thaliana GN=BGAL5 PE=2 SV=1						5	5	8.3	81.443	732	0	12.527
Long chain acyl-CoA synthetase 8	LACS8	Q9SJD4	>sp|Q9SJD4|LACS8_ARATH Long chain acyl-CoA synthetase 8 OS=Arabidopsis thaliana GN=LACS8 PE=1 SV=1						5	5	12.4	78.342	720	0	12.259
Cystathionine gamma-synthase, chloroplastic	CGS1	P55217	>sp|P55217|CGS1_ARATH Cystathionine gamma-synthase 1, chloroplastic OS=Arabidopsis thaliana GN=CGS1 PE=1 SV=3						5	5	11.7	59.918	563	0	12.005
	At5g19740	Q7Y228	>tr|Q7Y228|Q7Y228_ARATH At5g19740 OS=Arabidopsis thaliana GN=At5g19740 PE=2 SV=1						5	5	14.4	74.738	681	0	11.098
	At4g38350	F4JTN0	>tr|F4JTN0|F4JTN0_ARATH Patched family protein OS=Arabidopsis thaliana GN=At4g38350 PE=4 SV=1;>tr|F4JTN1|F4JTN1_ARATH Patched family protein OS=Arabidopsis thaliana GN=At4g38350 PE=4 SV=1	F4JTN1_ARATH Patched family protein OS=Arabidopsis thaliana GN=At4g38350 PE=4 SV=1					5	5	4.9	139.97	1273	0	10.349
E3 ubiquitin-protein ligase listerin		Q9FGI1	>sp|Q9FGI1|LTN1_ARATH E3 ubiquitin-protein ligase listerin OS=Arabidopsis thaliana GN=At5g58410 PE=3 SV=1						5	5	3.2	208.74	1873	0	9.0534
ATPase 2, plasma membrane-type	AHA2;HA2	P19456	>sp|P19456|PMA2_ARATH ATPase 2, plasma membrane-type OS=Arabidopsis thaliana GN=AHA2 PE=1 SV=2;>tr|F4JPJ7|F4JPJ7_ARATH H(+)-ATPase 2 OS=Arabidopsis thaliana GN=HA2 PE=1 SV=1	F4JPJ7_ARATH H(+)-ATPase 2 OS=Arabidopsis thaliana GN=HA2 PE=1 SV=1					22	4	23.8	104.4	948	0	234.54
Eukaryotic initiation factor 4A-1	EIF4A1;TIF4A-1	A8MRZ7	>tr|A8MRZ7|A8MRZ7_ARATH Translational initiation factor 4A-1 OS=Arabidopsis thaliana GN=EIF4A1 PE=3 SV=1;>sp|P41376|IF4A1_ARATH Eukaryotic initiation factor 4A-1 OS=Arabidopsis thaliana GN=TIF4A-1 PE=1 SV=1;>tr|F4JEL5|F4JEL5_ARATH Translational initiation	IF4A1_ARATH Eukaryotic initiation factor 4A-1 OS=Arabidopsis thaliana GN=TIF4A-1 PE=1 SV=1;>tr	F4JEL5	F4JEL5_ARATH Translational initiation			19	4	49.3	45.7	402	0	194.2
Dihydrolipoyl dehydrogenase 1, chloroplastic	LPD1	A8MS68-2	>sp|A8MS68-2|PLPD1_ARATH Isoform 2 of Dihydrolipoyl dehydrogenase 1, chloroplastic OS=Arabidopsis thaliana GN=LPD1;>sp|A8MS68|PLPD1_ARATH Dihydrolipoyl dehydrogenase 1, chloroplastic OS=Arabidopsis thaliana GN=LPD1 PE=2 SV=1	PLPD1_ARATH Dihydrolipoyl dehydrogenase 1, chloroplastic OS=Arabidopsis thaliana GN=LPD1 PE=2 SV=1					7	4	19.1	60.756	570	0	182.3
	At3g28950	Q9MBH1	>tr|Q9MBH1|Q9MBH1_ARATH AIG2 protein-like OS=Arabidopsis thaliana GN=At3g28950 PE=1 SV=1						4	4	33.3	18.619	165	0	179.77
	F5I6.11	Q9C969	>tr|Q9C969|Q9C969_ARATH At1g80360 OS=Arabidopsis thaliana GN=F5I6.11 PE=1 SV=1						4	4	15.2	43.761	394	0	157.51
Tubulin beta-6 chain	TUBB6	P29514	>sp|P29514|TBB6_ARATH Tubulin beta-6 chain OS=Arabidopsis thaliana GN=TUBB6 PE=2 SV=1						13	4	32.7	50.585	449	0	150.72
MLP-like protein 34	MLP34	Q9SSK7	>sp|Q9SSK7|MLP34_ARATH MLP-like protein 34 OS=Arabidopsis thaliana GN=MLP34 PE=2 SV=1;>tr|F4I6Y7|F4I6Y7_ARATH MLP-like protein 34 OS=Arabidopsis thaliana GN=MLP34 PE=4 SV=1	F4I6Y7_ARATH MLP-like protein 34 OS=Arabidopsis thaliana GN=MLP34 PE=4 SV=1					6	4	25.6	35.57	316	0	149.97
DEAD-box ATP-dependent RNA helicase 2	RH2	Q94A52	>sp|Q94A52|RH2_ARATH DEAD-box ATP-dependent RNA helicase 2 OS=Arabidopsis thaliana GN=RH2 PE=2 SV=2						6	4	15.4	45.844	408	0	148.44
	T1J24.9	Q9S9W2	>tr|Q9S9W2|Q9S9W2_ARATH AT4g05530 protein OS=Arabidopsis thaliana GN=T1J24.9 PE=1 SV=1						4	4	23.2	26.765	254	0	144.8
40S ribosomal protein S3-3	RPS3C	Q9FJA6	>sp|Q9FJA6|RS33_ARATH 40S ribosomal protein S3-3 OS=Arabidopsis thaliana GN=RPS3C PE=1 SV=1						13	4	41.5	27.458	248	0	142.91
MLP-like protein 328	MLP328	Q9ZVF3	>sp|Q9ZVF3|ML328_ARATH MLP-like protein 328 OS=Arabidopsis thaliana GN=MLP328 PE=2 SV=1						6	4	36.4	17.513	151	0	139.48
		O80858	>tr|O80858|O80858_ARATH Expressed protein OS=Arabidopsis thaliana GN=At2g30930 PE=1 SV=1						4	4	40.2	16.936	164	0	136
	At4g12650	F4JRE0	>sp|F4JRE0|TMN12_ARATH Transmembrane 9 superfamily member 12 OS=Arabidopsis thaliana GN=TMN12 PE=2 SV=1						4	4	11.8	74.139	652	0	135.17
Dirigent protein 6	DIR6	Q9SUQ8	>sp|Q9SUQ8|DIR6_ARATH Dirigent protein 6 OS=Arabidopsis thaliana GN=DIR6 PE=1 SV=1						4	4	30.5	21.412	187	0	129.19
Importin subunit alpha-1	KAP1	Q96321	>sp|Q96321|IMPA1_ARATH Importin subunit alpha-1 OS=Arabidopsis thaliana GN=IMPA1 PE=1 SV=2						5	4	17.3	58.644	532	0	122.97
40S ribosomal protein S2-3;40S ribosomal protein S2-4	RPS2C;RPS2D	P49688	>sp|P49688|RS23_ARATH 40S ribosomal protein S2-3 OS=Arabidopsis thaliana GN=RPS2C PE=1 SV=2;>sp|Q9SCM3|RS24_ARATH 40S ribosomal protein S2-4 OS=Arabidopsis thaliana GN=RPS2D PE=2 SV=1	RS24_ARATH 40S ribosomal protein S2-4 OS=Arabidopsis thaliana GN=RPS2D PE=2 SV=1					11	4	35.4	30.878	285	0	121.75
Probable pectinesterase/pectinesterase inhibitor 17;Pectinesterase inhibitor 17;Pectinesterase 17	PME17	O22149	>sp|O22149|PME17_ARATH Probable pectinesterase/pectinesterase inhibitor 17 OS=Arabidopsis thaliana GN=PME17 PE=2 SV=2						5	4	14.1	55.976	511	0	120.44
	F15K9.17	Q9ZVS4	>tr|Q9ZVS4|Q9ZVS4_ARATH Aspartyl protease-like protein OS=Arabidopsis thaliana GN=F15K9.17 PE=2 SV=1						6	4	21.5	45.717	433	0	119.11
Actin-7	ACT7	P53492	>sp|P53492|ACT7_ARATH Actin-7 OS=Arabidopsis thaliana GN=ACT7 PE=1 SV=1						15	4	51.2	41.735	377	0	118.68
Pyruvate dehydrogenase E1 component subunit alpha-2, mitochondrial	IAR4	Q8H1Y0	>sp|Q8H1Y0|ODPA2_ARATH Pyruvate dehydrogenase E1 component subunit alpha-2, mitochondrial OS=Arabidopsis thaliana GN=IAR4 PE=1 SV=2						5	4	15.8	43.358	393	0	118.24
Plant intracellular Ras-group-related LRR protein 9	PIRL9	Q8VYG9	>sp|Q8VYG9|PIRL9_ARATH Plant intracellular Ras-group-related LRR protein 9 OS=Arabidopsis thaliana GN=PIRL9 PE=2 SV=1						4	4	13.8	55.502	499	0	115.48
Glutamate--cysteine ligase, chloroplastic	GSH1	P46309	>sp|P46309|GSH1_ARATH Glutamate--cysteine ligase, chloroplastic OS=Arabidopsis thaliana GN=GSH1 PE=1 SV=2;>tr|F4JMS5|F4JMS5_ARATH Glutamate-cysteine ligase OS=Arabidopsis thaliana GN=GSH1 PE=4 SV=1	F4JMS5_ARATH Glutamate-cysteine ligase OS=Arabidopsis thaliana GN=GSH1 PE=4 SV=1					4	4	10.3	58.562	522	0	103.06
26S proteasome non-ATPase regulatory subunit 14 homolog	RPN11;At5g23540	Q9LT08	>sp|Q9LT08|PSDE_ARATH 26S proteasome non-ATPase regulatory subunit 14 homolog OS=Arabidopsis thaliana GN=RPN11 PE=1 SV=1;>tr|A8MR12|A8MR12_ARATH 26S proteasome non-ATPase regulatory subunit 14 OS=Arabidopsis thaliana GN=At5g23540 PE=4 SV=1	A8MR12_ARATH 26S proteasome non-ATPase regulatory subunit 14 OS=Arabidopsis thaliana GN=At5g23540 PE=4 SV=1					4	4	19.5	34.353	308	0	102.57
ATP synthase subunit alpha, chloroplastic	atpA	P56757	>sp|P56757|ATPA_ARATH ATP synthase subunit alpha, chloroplastic OS=Arabidopsis thaliana GN=atpA PE=1 SV=1						5	4	14	55.328	507	0	101.95
Peptidyl-prolyl cis-trans isomerase CYP19-1	CYP19-1	Q38900	>sp|Q38900|CP19A_ARATH Peptidyl-prolyl cis-trans isomerase CYP19-1 OS=Arabidopsis thaliana GN=CYP19-1 PE=1 SV=1;>sp|Q38900-2|CP19A_ARATH Isoform 2 of Peptidyl-prolyl cis-trans isomerase CYP19-1 OS=Arabidopsis thaliana GN=CYP19-1	CP19A_ARATH Isoform 2 of Peptidyl-prolyl cis-trans isomerase CYP19-1 OS=Arabidopsis thaliana GN=CYP19-1					5	4	42.2	18.492	173	0	99.174
Pyruvate dehydrogenase E1 component subunit alpha-1, mitochondrial	E1 ALPHA	P52901	>sp|P52901|ODPA1_ARATH Pyruvate dehydrogenase E1 component subunit alpha-1, mitochondrial OS=Arabidopsis thaliana GN=E1 ALPHA PE=1 SV=2						5	4	15.2	43.059	389	0	98.27
	At5g23830	Q9FF97	>tr|Q9FF97|Q9FF97_ARATH MD-2-related lipid recognition domain-containing protein OS=Arabidopsis thaliana GN=At5g23830 PE=2 SV=1;>tr|B3H438|B3H438_ARATH MD-2-related lipid recognition domain-containing protein OS=Arabidopsis thaliana GN=At5g23830 PE=4 SV=1	B3H438_ARATH MD-2-related lipid recognition domain-containing protein OS=Arabidopsis thaliana GN=At5g23830 PE=4 SV=1					5	4	40.9	18.088	164	0	98.198
Peptidyl-prolyl cis-trans isomerase CYP18-4	CYP18-4	Q42406	>sp|Q42406|CP18D_ARATH Peptidyl-prolyl cis-trans isomerase CYP18-4 OS=Arabidopsis thaliana GN=CYP18-4 PE=1 SV=1						5	4	36.6	18.378	172	0	96.824
Branched-chain-amino-acid aminotransferase-like protein 2	At5g27410	F4K4A7	>tr|F4K4A7|F4K4A7_ARATH Branched-chain-amino-acid aminotransferase-like protein 2 OS=Arabidopsis thaliana GN=At5g27410 PE=3 SV=1;>sp|Q9ASR4|BCAL2_ARATH Branched-chain-amino-acid aminotransferase-like protein 2 OS=Arabidopsis thaliana GN=At5g27410 PE=2 SV=1	BCAL2_ARATH Branched-chain-amino-acid aminotransferase-like protein 2 OS=Arabidopsis thaliana GN=At5g27410 PE=2 SV=1					4	4	6.4	104.81	936	0	94.913
	At4g34180	Q93V74	>tr|Q93V74|Q93V74_ARATH AT4g34180/F28A23_60 OS=Arabidopsis thaliana GN=At4g34180 PE=2 SV=1						4	4	20	28.384	255	0	94.442
Coatomer subunit beta-2	At1g52360	F4ICX0	>tr|F4ICX0|F4ICX0_ARATH Coatomer subunit beta-2 OS=Arabidopsis thaliana GN=At1g52360 PE=4 SV=1;>sp|Q9C827|COB22_ARATH Coatomer subunit beta-2 OS=Arabidopsis thaliana GN=At1g52360 PE=2 SV=1	COB22_ARATH Coatomer subunit beta-2 OS=Arabidopsis thaliana GN=At1g52360 PE=2 SV=1					10	4	13.5	109.77	970	0	94.233
SNF1-related protein kinase regulatory subunit gamma-1	KING1	Q8LBB2	>sp|Q8LBB2|KING1_ARATH SNF1-related protein kinase regulatory subunit gamma-1 OS=Arabidopsis thaliana GN=KING1 PE=1 SV=2						4	4	14.9	47.422	424	0	90.982
26S proteasome non-ATPase regulatory subunit 2 homolog A	RPN1A	Q9SIV2	>sp|Q9SIV2|PSD2A_ARATH 26S proteasome non-ATPase regulatory subunit 2 homolog A OS=Arabidopsis thaliana GN=RPN1A PE=1 SV=2						10	4	14.5	98.143	891	0	89.679
Profilin-2	PRO2	Q42418	>sp|Q42418|PROF2_ARATH Profilin-2 OS=Arabidopsis thaliana GN=PRO2 PE=2 SV=1						4	4	51.1	13.998	131	0	89.57
Probable clathrin assembly protein At4g32285		Q8S9J8	>sp|Q8S9J8|CAP1_ARATH Probable clathrin assembly protein At4g32285 OS=Arabidopsis thaliana GN=At4g32285 PE=1 SV=2						8	4	18.9	70.554	635	0	89.227
Catalase-2;Catalase	CAT2	P25819	>sp|P25819|CATA2_ARATH Catalase-2 OS=Arabidopsis thaliana GN=CAT2 PE=2 SV=3;>tr|F4JM86|F4JM86_ARATH Catalase OS=Arabidopsis thaliana GN=CAT2 PE=3 SV=1	F4JM86_ARATH Catalase OS=Arabidopsis thaliana GN=CAT2 PE=3 SV=1					7	4	19.5	56.931	492	0	88.947
Tryptophan synthase alpha chain, chloroplastic	TSA1	Q42529	>sp|Q42529|TRPA2_ARATH Tryptophan synthase alpha chain, chloroplastic OS=Arabidopsis thaliana GN=TSA1 PE=1 SV=1						4	4	23.7	33.199	312	0	88.726
Anthranilate synthase alpha subunit 1, chloroplastic	ASA1	F4K0T5	>tr|F4K0T5|F4K0T5_ARATH Anthranilate synthase component I-1 OS=Arabidopsis thaliana GN=ASA1 PE=4 SV=1;>sp|P32068|TRPE_ARATH Anthranilate synthase alpha subunit 1, chloroplastic OS=Arabidopsis thaliana GN=ASA1 PE=1 SV=1	TRPE_ARATH Anthranilate synthase alpha subunit 1, chloroplastic OS=Arabidopsis thaliana GN=ASA1 PE=1 SV=1					5	4	10.4	69.674	624	0	88.508
	At1g21440	Q501F7	>tr|Q501F7|Q501F7_ARATH At1g21440 OS=Arabidopsis thaliana GN=At1g21440 PE=2 SV=1						4	4	16.1	36.306	336	0	86.372
Nudix hydrolase 7	NUDT7	Q9SU14	>sp|Q9SU14|NUDT7_ARATH Nudix hydrolase 7 OS=Arabidopsis thaliana GN=NUDT7 PE=1 SV=1;>tr|F4JRE7|F4JRE7_ARATH Nudix hydrolase 7 OS=Arabidopsis thaliana GN=NUDT7 PE=4 SV=1	F4JRE7_ARATH Nudix hydrolase 7 OS=Arabidopsis thaliana GN=NUDT7 PE=4 SV=1					4	4	20.9	31.884	282	0	85.821
	MVD1	O23722	>tr|O23722|O23722_ARATH At2g38700 OS=Arabidopsis thaliana GN=MVD1 PE=2 SV=1						6	4	21.1	45.585	412	0	85.582
Monocopper oxidase-like protein SKU5	SKU5	Q9SU40	>sp|Q9SU40|SKU5_ARATH Monocopper oxidase-like protein SKU5 OS=Arabidopsis thaliana GN=SKU5 PE=1 SV=1						4	4	11.2	65.637	587	0	83.928
Acyl-coenzyme A oxidase 3, peroxisomal;Putative acyl-coenzyme A oxidase At3g06690	ACX3	P0CZ23	>sp|P0CZ23|ACOX3_ARATH Acyl-coenzyme A oxidase 3, peroxisomal OS=Arabidopsis thaliana GN=ACX3 PE=1 SV=1;>sp|P0CZ24|Y3669_ARATH Putative acyl-coenzyme A oxidase At3g06690 OS=Arabidopsis thaliana GN=At3g06690 PE=3 SV=1	Y3669_ARATH Putative acyl-coenzyme A oxidase At3g06690 OS=Arabidopsis thaliana GN=At3g06690 PE=3 SV=1					4	4	8.3	75.675	675	0	83.694
Hydroxymethylglutaryl-CoA synthase	HMGS	P54873-2	>sp|P54873-2|HMCS_ARATH Isoform 2 of Hydroxymethylglutaryl-CoA synthase OS=Arabidopsis thaliana GN=HMGS;>sp|P54873|HMCS_ARATH Hydroxymethylglutaryl-CoA synthase OS=Arabidopsis thaliana GN=HMGS PE=1 SV=2	HMCS_ARATH Hydroxymethylglutaryl-CoA synthase OS=Arabidopsis thaliana GN=HMGS PE=1 SV=2					4	4	14.8	45.205	406	0	83.298
Acetyl-CoA acetyltransferase, cytosolic 1	AAT1	Q8S4Y1-2	>sp|Q8S4Y1-2|THIC1_ARATH Isoform 2 of Acetyl-CoA acetyltransferase, cytosolic 1 OS=Arabidopsis thaliana GN=AAT1;>sp|Q8S4Y1|THIC1_ARATH Acetyl-CoA acetyltransferase, cytosolic 1 OS=Arabidopsis thaliana GN=AAT1 PE=2 SV=1	THIC1_ARATH Acetyl-CoA acetyltransferase, cytosolic 1 OS=Arabidopsis thaliana GN=AAT1 PE=2 SV=1					4	4	19.3	40.876	398	0	81.939
Prohibitin-1, mitochondrial	PHB1	O49460	>sp|O49460|PHB1_ARATH Prohibitin-1, mitochondrial OS=Arabidopsis thaliana GN=PHB1 PE=1 SV=1						7	4	40.3	31.706	288	0	80.616
	At5g57330	Q9LVC5	>tr|Q9LVC5|Q9LVC5_ARATH Apospory-associated protein C OS=Arabidopsis thaliana GN=At5g57330 PE=1 SV=1						4	4	19.2	35.447	312	0	79.573
Probable beta-D-xylosidase 7	BXL7	Q9SGZ5	>sp|Q9SGZ5|BXL7_ARATH Probable beta-D-xylosidase 7 OS=Arabidopsis thaliana GN=BXL7 PE=2 SV=2						4	4	9.4	83.891	767	0	78.114
	T32M21_20	Q9LZ83	>tr|Q9LZ83|Q9LZ83_ARATH AT5G04420 protein OS=Arabidopsis thaliana GN=T32M21_20 PE=1 SV=1						4	4	11.3	56.659	514	0	78.034
NADH dehydrogenase [ubiquinone] 1 alpha subcomplex subunit 6		Q9LHI0	>sp|Q9LHI0|NDUA6_ARATH NADH dehydrogenase [ubiquinone] 1 alpha subcomplex subunit 6 OS=Arabidopsis thaliana GN=At3g12260 PE=2 SV=1						4	4	37.6	15.082	133	0	77.762
Ras-related protein RABD2c;Ras-related protein RABD2b	RABD2C;RABD2B	Q9SEH3	>sp|Q9SEH3|RAD2C_ARATH Ras-related protein RABD2c OS=Arabidopsis thaliana GN=RABD2C PE=2 SV=1;>sp|Q9FPJ4|RAD2B_ARATH Ras-related protein RABD2b OS=Arabidopsis thaliana GN=RABD2B PE=2 SV=1	RAD2B_ARATH Ras-related protein RABD2b OS=Arabidopsis thaliana GN=RABD2B PE=2 SV=1					4	4	36.1	22.318	202	0	75.758
Glucose-6-phosphate 1-dehydrogenase 2, chloroplastic		Q9FY99	>sp|Q9FY99|G6PD2_ARATH Glucose-6-phosphate 1-dehydrogenase 2, chloroplastic OS=Arabidopsis thaliana GN=At5g13110 PE=2 SV=2						11	4	25.8	67.159	596	0	75.186
Glutathione S-transferase F7	GSTF7	Q9SRY5	>sp|Q9SRY5|GSTF7_ARATH Glutathione S-transferase F7 OS=Arabidopsis thaliana GN=GSTF7 PE=1 SV=3						8	4	43.5	23.598	209	0	73.722
Elongation factor 1-delta 1	At1g30230	A8MRC4	>tr|A8MRC4|A8MRC4_ARATH Elongation factor 1B beta OS=Arabidopsis thaliana GN=At1g30230 PE=1 SV=1;>sp|P48006|EF1D1_ARATH Elongation factor 1-delta 1 OS=Arabidopsis thaliana GN=At1g30230 PE=1 SV=2	EF1D1_ARATH Elongation factor 1-delta 1 OS=Arabidopsis thaliana GN=At1g30230 PE=1 SV=2					6	4	40.4	28.776	260	0	73.56
60S ribosomal protein L13-1	BBC1;RPL13B	A8MQA1	>tr|A8MQA1|A8MQA1_ARATH 60S ribosomal protein L13-1 OS=Arabidopsis thaliana GN=BBC1 PE=1 SV=1;>sp|P41127|RL131_ARATH 60S ribosomal protein L13-1 OS=Arabidopsis thaliana GN=RPL13B PE=1 SV=1	RL131_ARATH 60S ribosomal protein L13-1 OS=Arabidopsis thaliana GN=RPL13B PE=1 SV=1					5	4	27.5	23.539	204	0	73.559
Protein decapping 5	DCP5	Q9C658-2	>sp|Q9C658-2|DCP5_ARATH Isoform 2 of Protein decapping 5 OS=Arabidopsis thaliana GN=DCP5;>sp|Q9C658|DCP5_ARATH Protein decapping 5 OS=Arabidopsis thaliana GN=DCP5 PE=1 SV=1	DCP5_ARATH Protein decapping 5 OS=Arabidopsis thaliana GN=DCP5 PE=1 SV=1					4	4	9.9	63.66	605	0	73.17
Calcium-transporting ATPase;Calcium-transporting ATPase 1, chloroplastic	ACA1	F4HUS8	>tr|F4HUS8|F4HUS8_ARATH Calcium-transporting ATPase OS=Arabidopsis thaliana GN=ACA1 PE=3 SV=1;>sp|Q37145|ACA1_ARATH Calcium-transporting ATPase 1, chloroplastic OS=Arabidopsis thaliana GN=ACA1 PE=1 SV=3	ACA1_ARATH Calcium-transporting ATPase 1, chloroplastic OS=Arabidopsis thaliana GN=ACA1 PE=1 SV=3					6	4	8	103.72	946	0	72.694
Eukaryotic translation initiation factor 3 subunit D	At5g44320	Q9FKV6	>tr|Q9FKV6|Q9FKV6_ARATH Eukaryotic translation initiation factor 3 subunit D OS=Arabidopsis thaliana GN=At5g44320 PE=2 SV=1						7	4	19.6	66.223	588	0	72.122
Peroxidase 38	PER38	Q9LDA4	>sp|Q9LDA4|PER38_ARATH Peroxidase 38 OS=Arabidopsis thaliana GN=PER38 PE=3 SV=1						6	4	24.9	38.085	346	0	71.892
Glutamine synthetase cytosolic isozyme 1-1	GLN1-1	Q56WN1	>sp|Q56WN1|GLN11_ARATH Glutamine synthetase cytosolic isozyme 1-1 OS=Arabidopsis thaliana GN=GLN1-1 PE=1 SV=2						12	4	42.7	39.115	356	0	71.616
Aminoacylase-1	T12C22.9	Q9LPE9	>tr|Q9LPE9|Q9LPE9_ARATH Aminoacylase-1 OS=Arabidopsis thaliana GN=T12C22.9 PE=2 SV=1						4	4	18.9	48.958	438	0	71.469
NADH dehydrogenase [ubiquinone] flavoprotein 2, mitochondrial		O22769	>sp|O22769|NDUV2_ARATH NADH dehydrogenase [ubiquinone] flavoprotein 2, mitochondrial OS=Arabidopsis thaliana GN=At4g02580 PE=2 SV=3						4	4	18	28.388	255	0	70.474
26S protease regulatory subunit 6B homolog	RPT3	Q9SEI4	>sp|Q9SEI4|PRS6B_ARATH 26S protease regulatory subunit 6B homolog OS=Arabidopsis thaliana GN=RPT3 PE=1 SV=1						4	4	17.9	45.751	408	0	70.375
Vacuolar-sorting receptor 4;Vacuolar-sorting receptor 3	VSR4;VSR3	Q56ZQ3	>sp|Q56ZQ3|VSR4_ARATH Vacuolar-sorting receptor 4 OS=Arabidopsis thaliana GN=VSR4 PE=2 SV=2;>sp|O80977|VSR3_ARATH Vacuolar-sorting receptor 3 OS=Arabidopsis thaliana GN=VSR3 PE=2 SV=1	VSR3_ARATH Vacuolar-sorting receptor 3 OS=Arabidopsis thaliana GN=VSR3 PE=2 SV=1					5	4	13.2	69.812	628	0	70.345
14-3-3-like protein GF14 phi	GRF4;GF14 PHI	P46077	>sp|P46077|14334_ARATH 14-3-3-like protein GF14 phi OS=Arabidopsis thaliana GN=GRF4 PE=1 SV=2;>tr|F4HWQ5|F4HWQ5_ARATH 14-3-3-like protein GF14 phi OS=Arabidopsis thaliana GN=GF14 PHI PE=1 SV=1	F4HWQ5_ARATH 14-3-3-like protein GF14 phi OS=Arabidopsis thaliana GN=GF14 PHI PE=1 SV=1					13	4	53.9	30.194	267	0	70.125
Pentatricopeptide repeat-containing protein At3g13160, mitochondrial		Q9LK57	>sp|Q9LK57|PP226_ARATH Pentatricopeptide repeat-containing protein At3g13160, mitochondrial OS=Arabidopsis thaliana GN=At3g13160 PE=2 SV=1						4	4	14.7	44.927	394	0	69.54
Putative GDP-L-fucose synthase 2	GER2	B9DH36	>tr|B9DH36|B9DH36_ARATH AT1G17890 protein OS=Arabidopsis thaliana GN=GER2 PE=2 SV=1;>sp|Q9LMU0|FCL2_ARATH Putative GDP-L-fucose synthase 2 OS=Arabidopsis thaliana GN=GER2 PE=1 SV=1	FCL2_ARATH Putative GDP-L-fucose synthase 2 OS=Arabidopsis thaliana GN=GER2 PE=1 SV=1					5	4	17.5	35.421	320	0	68.14
Gamma-aminobutyrate transaminase POP2, mitochondrial	POP2	Q94CE5	>sp|Q94CE5|GATP_ARATH Gamma-aminobutyrate transaminase POP2, mitochondrial OS=Arabidopsis thaliana GN=POP2 PE=1 SV=1;>sp|Q94CE5-2|GATP_ARATH Isoform 2 of Gamma-aminobutyrate transaminase POP2, mitochondrial OS=Arabidopsis thaliana GN=POP2	GATP_ARATH Isoform 2 of Gamma-aminobutyrate transaminase POP2, mitochondrial OS=Arabidopsis thaliana GN=POP2					4	4	12.3	55.187	504	0	68
Clathrin heavy chain 1	CHC1	Q0WNJ6	>sp|Q0WNJ6|CLAH1_ARATH Clathrin heavy chain 1 OS=Arabidopsis thaliana GN=CHC1 PE=1 SV=1						38	4	26	193.24	1705	0	65.903
Phosphomethylethanolamine N-methyltransferase	NMT2	Q944H0-2	>sp|Q944H0-2|PEAM2_ARATH Isoform 2 of Phosphomethylethanolamine N-methyltransferase OS=Arabidopsis thaliana GN=NMT2;>sp|Q944H0|PEAM2_ARATH Phosphomethylethanolamine N-methyltransferase OS=Arabidopsis thaliana GN=NMT2 PE=2 SV=2	PEAM2_ARATH Phosphomethylethanolamine N-methyltransferase OS=Arabidopsis thaliana GN=NMT2 PE=2 SV=2					7	4	21.3	54.018	475	0	65.6
Pyruvate decarboxylase 2	PDC2	Q9FFT4	>sp|Q9FFT4|PDC2_ARATH Pyruvate decarboxylase 2 OS=Arabidopsis thaliana GN=PDC2 PE=1 SV=1						4	4	12.2	65.817	607	0	65.452
Cytosolic enolase 3	ENO3	Q9ZW34	>sp|Q9ZW34|ENO3_ARATH Cytosolic enolase 3 OS=Arabidopsis thaliana GN=ENO3 PE=1 SV=1						5	4	14.5	51.599	475	0	63.813
Nucleolin 1	NUCL1	Q9FVQ1	>sp|Q9FVQ1|NUCL1_ARATH Nucleolin 1 OS=Arabidopsis thaliana GN=NUCL1 PE=1 SV=1						4	4	9.2	58.773	557	0	63.519
ATP-citrate synthase beta chain protein 1	ACLB-1	Q9C522	>sp|Q9C522|ACLB1_ARATH ATP-citrate synthase beta chain protein 1 OS=Arabidopsis thaliana GN=ACLB-1 PE=2 SV=1						9	4	24	65.813	608	0	62.106
Spermidine synthase 1	SPDS1;SPDSYN1	F4I7M5	>tr|F4I7M5|F4I7M5_ARATH Spermidine synthase 1 OS=Arabidopsis thaliana GN=SPDS1 PE=3 SV=1;>sp|Q9ZUB3|SPD1_ARATH Spermidine synthase 1 OS=Arabidopsis thaliana GN=SPDSYN1 PE=1 SV=1	SPD1_ARATH Spermidine synthase 1 OS=Arabidopsis thaliana GN=SPDSYN1 PE=1 SV=1					7	4	28.1	36.506	327	0	61.995
Nascent polypeptide-associated complex subunit alpha-like protein 2		Q94JX9	>sp|Q94JX9|NACA2_ARATH Nascent polypeptide-associated complex subunit alpha-like protein 2 OS=Arabidopsis thaliana GN=At3g49470 PE=2 SV=2						4	4	26.7	23.712	217	0	61.446
ATP-dependent DNA helicase 2 subunit KU70	KU70	Q9FQ08	>sp|Q9FQ08|KU70_ARATH ATP-dependent DNA helicase 2 subunit KU70 OS=Arabidopsis thaliana GN=KU70 PE=1 SV=1						4	4	8.9	70.29	621	0	59.419
	F7O18.9	Q9SR13	>tr|Q9SR13|Q9SR13_ARATH AT3g04610/F7O18_9 OS=Arabidopsis thaliana GN=F7O18.9 PE=1 SV=1						4	4	7.6	63.403	577	0	59.092
		Q8L7K1	>tr|Q8L7K1|Q8L7K1_ARATH AT4G32605 protein OS=Arabidopsis thaliana GN=At4g32605 PE=2 SV=1						4	4	27.8	25.17	227	0	57.99
Probable 3-hydroxyisobutyrate dehydrogenase-like 1, mitochondrial		Q9SZE1	>sp|Q9SZE1|3HID1_ARATH Probable 3-hydroxyisobutyrate dehydrogenase-like 1, mitochondrial OS=Arabidopsis thaliana GN=At4g29120 PE=2 SV=1						4	4	16.2	35.371	334	0	57.362
3-isopropylmalate dehydrogenase 1, chloroplastic	IMDH1	Q9SA14	>sp|Q9SA14|LEU31_ARATH 3-isopropylmalate dehydrogenase 1, chloroplastic OS=Arabidopsis thaliana GN=IMDH1 PE=2 SV=2						7	4	32.9	43.847	404	0	56.988
Signal recognition particle subunit SRP72	At1g67680	Q9FXD4	>tr|Q9FXD4|Q9FXD4_ARATH Signal recognition particle subunit SRP72 OS=Arabidopsis thaliana GN=At1g67680 PE=2 SV=1						4	4	11	73.069	664	0	56.921
Probable elongation factor 1-gamma 1	At1g09640	O04487	>sp|O04487|EF1G1_ARATH Probable elongation factor 1-gamma 1 OS=Arabidopsis thaliana GN=At1g09640 PE=2 SV=1;>tr|C0Z2L8|C0Z2L8_ARATH AT1G09640 protein OS=Arabidopsis thaliana GN=At1g09640 PE=2 SV=1	C0Z2L8_ARATH AT1G09640 protein OS=Arabidopsis thaliana GN=At1g09640 PE=2 SV=1					11	4	27.8	46.66	414	0	56.603
	At4g14160	Q8VXX0	>tr|Q8VXX0|Q8VXX0_ARATH Putative transport protein OS=Arabidopsis thaliana GN=At4g14160 PE=2 SV=1;>tr|F4JUM3|F4JUM3_ARATH Sec23/sec24-like transport protein OS=Arabidopsis thaliana GN=At4g14160 PE=4 SV=1;>tr|F4JUM1|F4JUM1_ARATH Sec23/sec24-like transport p	F4JUM3_ARATH Sec23/sec24-like transport protein OS=Arabidopsis thaliana GN=At4g14160 PE=4 SV=1;>tr	F4JUM1	F4JUM1_ARATH Sec23/sec24-like transport p			5	4	11	85.277	772	0	56.381
Cinnamoyl-CoA reductase 1	CCR1	A8MQW5	>tr|A8MQW5|A8MQW5_ARATH Cinnamoyl coa reductase 1 OS=Arabidopsis thaliana GN=CCR1 PE=1 SV=1;>sp|Q9S9N9|CCR1_ARATH Cinnamoyl-CoA reductase 1 OS=Arabidopsis thaliana GN=CCR1 PE=1 SV=1	CCR1_ARATH Cinnamoyl-CoA reductase 1 OS=Arabidopsis thaliana GN=CCR1 PE=1 SV=1					5	4	18.4	37.186	337	0	55.699
	F8K7.8	Q9XI12	>tr|Q9XI12|Q9XI12_ARATH At1g21660 OS=Arabidopsis thaliana GN=F8K7.8 PE=1 SV=1						4	4	8.4	56.91	523	0	54.367
Polyadenylate-binding protein 8	PAB8	Q9FXA2	>sp|Q9FXA2|PABP8_ARATH Polyadenylate-binding protein 8 OS=Arabidopsis thaliana GN=PAB8 PE=1 SV=1						4	4	11	72.779	671	0	53.625
Glutathione S-transferase U1	GSTU1	Q9ZW30	>sp|Q9ZW30|GSTU1_ARATH Glutathione S-transferase U1 OS=Arabidopsis thaliana GN=GSTU1 PE=2 SV=1						4	4	24.1	25.914	224	0	52.832
Uncharacterized protein At2g17340		Q949P3	>sp|Q949P3|Y2734_ARATH Uncharacterized protein At2g17340 OS=Arabidopsis thaliana GN=At2g17340 PE=1 SV=1						5	4	16.3	40.857	367	0	52.795
40S ribosomal protein S18	RPS18A	P34788	>sp|P34788|RS18_ARATH 40S ribosomal protein S18 OS=Arabidopsis thaliana GN=RPS18A PE=1 SV=1						4	4	23	17.545	152	0	51.856
	PHOS34	Q8L4N1	>tr|Q8L4N1|Q8L4N1_ARATH AT4g27320/M4I22_130 OS=Arabidopsis thaliana GN=PHOS34 PE=2 SV=1						4	4	13.5	28.106	260	0	51.329
Isocitrate dehydrogenase [NAD] regulatory subunit 2, mitochondrial	IDH2	P93032-2	>sp|P93032-2|IDH2_ARATH Isoform 2 of Isocitrate dehydrogenase [NAD] regulatory subunit 2, mitochondrial OS=Arabidopsis thaliana GN=IDH2;>sp|P93032|IDH2_ARATH Isocitrate dehydrogenase [NAD] regulatory subunit 2, mitochondrial OS=Arabidopsis thaliana GN=IDH2	IDH2_ARATH Isocitrate dehydrogenase [NAD] regulatory subunit 2, mitochondrial OS=Arabidopsis thaliana GN=IDH2					9	4	30	39.148	363	0	51.11
Triosephosphate isomerase, chloroplastic	TIM	Q9SKP6	>sp|Q9SKP6|TPIC_ARATH Triosephosphate isomerase, chloroplastic OS=Arabidopsis thaliana GN=TIM PE=1 SV=1;>tr|A8MRE8|A8MRE8_ARATH Triosephosphate isomerase OS=Arabidopsis thaliana GN=TIM PE=1 SV=1	A8MRE8_ARATH Triosephosphate isomerase OS=Arabidopsis thaliana GN=TIM PE=1 SV=1					5	4	23.8	33.345	315	0	50.813
	T16L4.210	Q9SU81	>tr|Q9SU81|Q9SU81_ARATH Alkaline-phosphatase-like protein OS=Arabidopsis thaliana GN=T16L4.210 PE=2 SV=1						4	4	12.4	51.587	461	0	50.697
Dihydrolipoyllysine-residue acetyltransferase component 4 of pyruvate dehydrogenase complex, chloroplastic	LTA2	Q9SQI8	>sp|Q9SQI8|ODP24_ARATH Dihydrolipoyllysine-residue acetyltransferase component 4 of pyruvate dehydrogenase complex, chloroplastic OS=Arabidopsis thaliana GN=LTA2 PE=2 SV=1						6	4	17.3	50.08	480	0	50.693
Adenylate kinase 4	ADK1	O82514	>sp|O82514|KAD4_ARATH Adenylate kinase 4 OS=Arabidopsis thaliana GN=ADK1 PE=1 SV=2;>tr|F4KAP2|F4KAP2_ARATH Adenylate kinase 1 OS=Arabidopsis thaliana GN=ADK1 PE=1 SV=1	F4KAP2_ARATH Adenylate kinase 1 OS=Arabidopsis thaliana GN=ADK1 PE=1 SV=1					4	4	25.2	26.932	246	0	50.631
Cytokinin riboside 5-monophosphate phosphoribohydrolase LOG8	LOG8	Q84MC2	>sp|Q84MC2|LOG8_ARATH Cytokinin riboside 5-monophosphate phosphoribohydrolase LOG8 OS=Arabidopsis thaliana GN=LOG8 PE=1 SV=1						4	4	30.1	23.831	216	0	50.391
	ZW9	Q9SLV3	>tr|Q9SLV3|Q9SLV3_ARATH At1g58270/F19C14_8 OS=Arabidopsis thaliana GN=ZW9 PE=2 SV=1						4	4	11.6	45.035	396	0	49.735
14-3-3-like protein GF14 chi	GRF1	P42643	>sp|P42643|14331_ARATH 14-3-3-like protein GF14 chi OS=Arabidopsis thaliana GN=GRF1 PE=1 SV=3;>tr|F4JJ94|F4JJ94_ARATH 14-3-3-like protein GF14 chi OS=Arabidopsis thaliana GN=GRF1 PE=1 SV=1	F4JJ94_ARATH 14-3-3-like protein GF14 chi OS=Arabidopsis thaliana GN=GRF1 PE=1 SV=1					12	4	54.3	29.931	267	0	48.419
	At5g60980	F4K1Y4	>tr|F4K1Y4|F4K1Y4_ARATH Nuclear transport factor 2 and RNA recognition motif domain-containing protein OS=Arabidopsis thaliana GN=At5g60980 PE=1 SV=1;>tr|Q9FME2|Q9FME2_ARATH AT5g60980/MSL3_100 OS=Arabidopsis thaliana GN=At5g60980 PE=1 SV=1	Q9FME2_ARATH AT5g60980/MSL3_100 OS=Arabidopsis thaliana GN=At5g60980 PE=1 SV=1					4	4	10.2	49.415	459	0	48.335
Glyceraldehyde-3-phosphate dehydrogenase GAPCP2, chloroplastic	GAPCP2	Q5E924	>sp|Q5E924|G3PP2_ARATH Glyceraldehyde-3-phosphate dehydrogenase GAPCP2, chloroplastic OS=Arabidopsis thaliana GN=GAPCP2 PE=2 SV=1						8	4	26.9	44.845	420	0	48.015
V-type proton ATPase subunit d1;V-type proton ATPase subunit d2	VHA-d1;VHA-d2;At3g28715	Q9LJI5	>sp|Q9LJI5|VA0D1_ARATH V-type proton ATPase subunit d1 OS=Arabidopsis thaliana GN=VHA-d1 PE=1 SV=1;>sp|Q9LHA4|VA0D2_ARATH V-type proton ATPase subunit d2 OS=Arabidopsis thaliana GN=VHA-d2 PE=1 SV=1;>tr|F4J0D8|F4J0D8_ARATH V-type proton ATPase subunit d2 OS	VA0D2_ARATH V-type proton ATPase subunit d2 OS=Arabidopsis thaliana GN=VHA-d2 PE=1 SV=1;>tr	F4J0D8	F4J0D8_ARATH V-type proton ATPase subunit d2 OS			4	4	14	40.791	351	0	47.739
Alcohol dehydrogenase-like 2		Q9SK87	>sp|Q9SK87|ADHL2_ARATH Alcohol dehydrogenase-like 2 OS=Arabidopsis thaliana GN=At1g22440 PE=2 SV=1						4	4	14.8	42.383	386	0	47.72
Glutaredoxin-C4	GRXC4	Q8LFQ6	>sp|Q8LFQ6|GRXC4_ARATH Glutaredoxin-C4 OS=Arabidopsis thaliana GN=GRXC4 PE=2 SV=2						4	4	42.2	14.827	135	0	46.858
Cytochrome b5 isoform A	CYTB5-A	Q42342	>sp|Q42342|CYB5E_ARATH Cytochrome b5 isoform E OS=Arabidopsis thaliana GN=CYTB5-E PE=1 SV=2						4	4	39.6	15.084	134	0	45.931
	At5g20950	Q8W112	>tr|Q8W112|Q8W112_ARATH Beta-D-glucan exohydrolase-like protein OS=Arabidopsis thaliana GN=At5g20950 PE=2 SV=1						5	4	12.8	67.926	624	0	44.852
	F15K9.16	Q9ZVS5	>tr|Q9ZVS5|Q9ZVS5_ARATH Aspartyl protease-like protein OS=Arabidopsis thaliana GN=F15K9.16 PE=2 SV=1						6	4	18.2	46.148	434	0	44.811
1-aminocyclopropane-1-carboxylate oxidase 2	ACO2	Q41931	>sp|Q41931|ACCO2_ARATH 1-aminocyclopropane-1-carboxylate oxidase 2 OS=Arabidopsis thaliana GN=ACO2 PE=2 SV=2						4	4	23.8	36.183	320	0	44.722
Sucrose-phosphate synthase 1	SPS1	Q94BT0	>sp|Q94BT0|SPSA1_ARATH Sucrose-phosphate synthase 1 OS=Arabidopsis thaliana GN=SPS1 PE=1 SV=1						4	4	7.2	117.32	1043	0	44.322
Cytochrome P450 71B23	CYP71B23	Q9LTM0	>sp|Q9LTM0|C71BN_ARATH Cytochrome P450 71B23 OS=Arabidopsis thaliana GN=CYP71B23 PE=2 SV=1						5	4	12.8	56.923	501	0	44.228
Pyruvate kinase	At3g52990	A8MR07	>tr|A8MR07|A8MR07_ARATH Pyruvate kinase OS=Arabidopsis thaliana GN=At3g52990 PE=2 SV=1;>tr|Q94KE3|Q94KE3_ARATH Pyruvate kinase OS=Arabidopsis thaliana GN=At3g52990 PE=2 SV=1	Q94KE3_ARATH Pyruvate kinase OS=Arabidopsis thaliana GN=At3g52990 PE=2 SV=1					8	4	30.2	51.889	474	0	44.059
	MDB19.5	Q94JY3	>tr|Q94JY3|Q94JY3_ARATH Dienelactone hydrolase-like protein OS=Arabidopsis thaliana GN=MDB19.5 PE=2 SV=1						4	4	24.7	26.53	239	0	43.597
NADH dehydrogenase [ubiquinone] iron-sulfur protein 3	NAD9	Q95748	>sp|Q95748|NDUS3_ARATH NADH dehydrogenase [ubiquinone] iron-sulfur protein 3 OS=Arabidopsis thaliana GN=NAD9 PE=2 SV=2						4	4	27.9	22.88	190	0	43.15
	aare	Q84LM4	>tr|Q84LM4|Q84LM4_ARATH Acylamino acid-releasing enzyme OS=Arabidopsis thaliana GN=aare PE=1 SV=1						4	4	6.4	83.937	764	0	42.36
Nitrilase 3	NIT3	P46010	>sp|P46010|NRL3_ARATH Nitrilase 3 OS=Arabidopsis thaliana GN=NIT3 PE=1 SV=1						8	4	27.7	38.022	346	0	42.296
Proteasome subunit beta type-6;Proteasome subunit beta type	PBA1	Q8LD27	>sp|Q8LD27|PSB6_ARATH Proteasome subunit beta type-6 OS=Arabidopsis thaliana GN=PBA1 PE=1 SV=2;>tr|F4JRY2|F4JRY2_ARATH Proteasome subunit beta type OS=Arabidopsis thaliana GN=PBA1 PE=3 SV=1	F4JRY2_ARATH Proteasome subunit beta type OS=Arabidopsis thaliana GN=PBA1 PE=3 SV=1					4	4	20.6	25.151	233	0	42.274
ATP synthase subunit delta, mitochondrial		Q96252	>sp|Q96252|ATP4_ARATH ATP synthase subunit delta, mitochondrial OS=Arabidopsis thaliana GN=At5g47030 PE=1 SV=1						4	4	26.1	21.547	203	0	41.752
4-alpha-glucanotransferase DPE2	DPE2	Q8RXD9	>sp|Q8RXD9|DPE2_ARATH 4-alpha-glucanotransferase DPE2 OS=Arabidopsis thaliana GN=DPE2 PE=1 SV=1						4	4	5	109.78	955	0	41.072
Pentatricopeptide repeat-containing protein At1g55890, mitochondrial		Q9LG23	>sp|Q9LG23|PPR82_ARATH Pentatricopeptide repeat-containing protein At1g55890, mitochondrial OS=Arabidopsis thaliana GN=At1g55890 PE=2 SV=1						4	4	13.8	44.994	398	0	40.984
UDP-glucose 4-epimerase 4	UGE4	Q9C7W7	>sp|Q9C7W7|UGE4_ARATH UDP-glucose 4-epimerase 4 OS=Arabidopsis thaliana GN=UGE4 PE=1 SV=1						4	4	11.2	38.123	348	0	40.921
DNA replication licensing factor MCM3	MCM3	Q9FL33	>sp|Q9FL33|MCM3_ARATH DNA replication licensing factor MCM3 OS=Arabidopsis thaliana GN=MCM3 PE=1 SV=1						4	4	7.3	86.356	776	0	40.748
Alpha-L-arabinofuranosidase 1	ASD1	Q9SG80	>sp|Q9SG80|ASD1_ARATH Alpha-L-arabinofuranosidase 1 OS=Arabidopsis thaliana GN=ASD1 PE=1 SV=1						4	4	9.3	75.044	678	0	40.694
Probable beta-D-xylosidase 6	BXL6	Q9LXA8	>sp|Q9LXA8|BXL6_ARATH Probable beta-D-xylosidase 6 OS=Arabidopsis thaliana GN=BXL6 PE=2 SV=1						4	4	8.2	87.184	792	0	40.575
Protein arginine N-methyltransferase 1.5	PMRT15	Q8GWT4-2	>sp|Q8GWT4-2|ANM15_ARATH Isoform 2 of Protein arginine N-methyltransferase 1.5 OS=Arabidopsis thaliana GN=PMRT15;>sp|Q8GWT4-3|ANM15_ARATH Isoform 3 of Protein arginine N-methyltransferase 1.5 OS=Arabidopsis thaliana GN=PMRT15;>sp|Q8GWT4|ANM15_ARATH Protein	ANM15_ARATH Isoform 3 of Protein arginine N-methyltransferase 1.5 OS=Arabidopsis thaliana GN=PMRT15;>sp	Q8GWT4	ANM15_ARATH Protein			4	4	14.1	56.925	510	0	40.487
Probable methyltransferase PMT8		Q940J9	>sp|Q940J9|PMT8_ARATH Probable methyltransferase PMT8 OS=Arabidopsis thaliana GN=At1g04430 PE=2 SV=1						6	4	13.8	70.507	623	0	40.426
	At4g02450	F4JHJ0	>tr|F4JHJ0|F4JHJ0_ARATH HSP20-like chaperone OS=Arabidopsis thaliana GN=At4g02450 PE=1 SV=1;>tr|Q8L7U4|Q8L7U4_ARATH AT4g02450/T14P8_5 OS=Arabidopsis thaliana GN=At4g02450 PE=1 SV=1	Q8L7U4_ARATH AT4g02450/T14P8_5 OS=Arabidopsis thaliana GN=At4g02450 PE=1 SV=1					4	4	15.8	25.341	240	0	40.267
DNA-directed RNA polymerases II, IV and V subunit 3	NRPB3	Q39211	>sp|Q39211|NRPB3_ARATH DNA-directed RNA polymerases II, IV and V subunit 3 OS=Arabidopsis thaliana GN=NRPB3 PE=1 SV=1						4	4	20.7	35.461	319	0	40.259
UDP-glucose 6-dehydrogenase 3	UGD3	Q9LF33	>sp|Q9LF33|UGDH3_ARATH UDP-glucose 6-dehydrogenase 3 OS=Arabidopsis thaliana GN=UGD3 PE=1 SV=1						12	4	27.9	53.117	480	0	40.22
Heterogeneous nuclear ribonucleoprotein 1	RNP1	Q8W034	>sp|Q8W034|RNP1_ARATH Heterogeneous nuclear ribonucleoprotein 1 OS=Arabidopsis thaliana GN=RNP1 PE=1 SV=1						4	4	15.3	42.353	411	0	40.142
NADH-ubiquinone oxidoreductase chain 5	ND5	P29388	>sp|P29388|NU5M_ARATH NADH-ubiquinone oxidoreductase chain 5 OS=Arabidopsis thaliana GN=ND5 PE=2 SV=3						4	4	8.1	74.315	669	0	40.12
	At5g54750	Q9FFV2	>tr|Q9FFV2|Q9FFV2_ARATH AT5g54750/MBG8_1 OS=Arabidopsis thaliana GN=At5g54750 PE=2 SV=1;>tr|F4K1U5|F4K1U5_ARATH Transport protein particle (TRAPP) component OS=Arabidopsis thaliana GN=At5g54750 PE=4 SV=1	F4K1U5_ARATH Transport protein particle (TRAPP) component OS=Arabidopsis thaliana GN=At5g54750 PE=4 SV=1					4	4	27.4	20.759	186	0	39.732
	At1g24050	Q8L466	>tr|Q8L466|Q8L466_ARATH Anticodon-binding domain-containing protein OS=Arabidopsis thaliana GN=At1g24050 PE=1 SV=1						4	4	35.1	20.491	188	0	39.55
	At5g53480	Q9FJD4	>sp|Q9FJD4|IMB1_ARATH Importin subunit beta-1 OS=Arabidopsis thaliana GN=KPNB1 PE=1 SV=1						4	4	6.6	96.258	870	0	39.371
Inosine-5-monophosphate dehydrogenase 2	At1g16350	Q9SA34	>sp|Q9SA34|IMDH2_ARATH Inosine-5-monophosphate dehydrogenase 2 OS=Arabidopsis thaliana GN=At1g16350 PE=1 SV=1						5	4	13.9	54.051	502	0	38.998
Serine carboxypeptidase-like 50	SCPL50	Q9M9Q6	>sp|Q9M9Q6|SCP50_ARATH Serine carboxypeptidase-like 50 OS=Arabidopsis thaliana GN=SCPL50 PE=2 SV=1						4	4	9.2	49.222	444	0	38.855
26S proteasome non-ATPase regulatory subunit 11 homolog	RPN6	Q9LP45	>sp|Q9LP45|PSD11_ARATH 26S proteasome non-ATPase regulatory subunit 11 homolog OS=Arabidopsis thaliana GN=RPN6 PE=1 SV=1						4	4	14.1	46.749	419	0	38.507
Methylcrotonoyl-CoA carboxylase subunit alpha, mitochondrial	MCCA	Q42523-2	>sp|Q42523-2|MCCA_ARATH Isoform 2 of Methylcrotonoyl-CoA carboxylase subunit alpha, mitochondrial OS=Arabidopsis thaliana GN=MCCA;>sp|Q42523|MCCA_ARATH Methylcrotonoyl-CoA carboxylase subunit alpha, mitochondrial OS=Arabidopsis thaliana GN=MCCA PE=1 SV=2	MCCA_ARATH Methylcrotonoyl-CoA carboxylase subunit alpha, mitochondrial OS=Arabidopsis thaliana GN=MCCA PE=1 SV=2					4	4	8.5	78.368	714	0	38.276
Putative 4-hydroxy-4-methyl-2-oxoglutarate aldolase 1		Q9M8R9	>sp|Q9M8R9|RRAA1_ARATH Putative 4-hydroxy-4-methyl-2-oxoglutarate aldolase 1 OS=Arabidopsis thaliana GN=At3g02770 PE=2 SV=1						4	4	26.5	17.836	166	0	38.194
Inositol-tetrakisphosphate 1-kinase 4	ITPK4	O80568	>sp|O80568|ITPK4_ARATH Inositol-tetrakisphosphate 1-kinase 4 OS=Arabidopsis thaliana GN=ITPK4 PE=2 SV=2						4	4	13.5	54.18	488	0	38.073
4-coumarate--CoA ligase-like 5	OPCL1;4CLL5	F4HST9	>tr|F4HST9|F4HST9_ARATH OPC-8:0 CoA ligase1 OS=Arabidopsis thaliana GN=OPCL1 PE=4 SV=1;>sp|Q84P21|4CLL5_ARATH 4-coumarate--CoA ligase-like 5 OS=Arabidopsis thaliana GN=4CLL5 PE=1 SV=2	4CLL5_ARATH 4-coumarate--CoA ligase-like 5 OS=Arabidopsis thaliana GN=4CLL5 PE=1 SV=2					4	4	16.7	51.222	473	0	37.939
	F9K20.12	Q9ZVA2	>tr|Q9ZVA2|Q9ZVA2_ARATH At1g78830/F9K20_12 OS=Arabidopsis thaliana GN=F9K20.12 PE=2 SV=1						4	4	12.7	50.342	455	0	37.878
	At3g17020	Q9LSP5	>tr|Q9LSP5|Q9LSP5_ARATH AT3g17020/K14A17_14 OS=Arabidopsis thaliana GN=At3g17020 PE=2 SV=1						4	4	22.7	17.775	163	0	37.854
ABC transporter F family member 3	ABCF3	Q8H0V6	>sp|Q8H0V6|AB3F_ARATH ABC transporter F family member 3 OS=Arabidopsis thaliana GN=ABCF3 PE=1 SV=1						4	4	7.4	79.643	715	0	37.77
2-dehydro-3-deoxyphosphooctonate aldolase 1	KDSA1;AtkdsA1	Q9AV97	>sp|Q9AV97|KDSA1_ARATH 2-dehydro-3-deoxyphosphooctonate aldolase 1 OS=Arabidopsis thaliana GN=KDSA1 PE=1 SV=2;>tr|F4IF58|F4IF58_ARATH 2-dehydro-3-deoxyphosphooctonate aldolase 1 OS=Arabidopsis thaliana GN=AtkdsA1 PE=4 SV=1	F4IF58_ARATH 2-dehydro-3-deoxyphosphooctonate aldolase 1 OS=Arabidopsis thaliana GN=AtkdsA1 PE=4 SV=1					4	4	21.7	31.656	290	0	37.615
UDP-glucose 6-dehydrogenase 2	UGD2	Q9LIA8	>sp|Q9LIA8|UGDH2_ARATH UDP-glucose 6-dehydrogenase 2 OS=Arabidopsis thaliana GN=UGD2 PE=1 SV=1						13	4	31.2	53.172	480	0	37.56
	PYD2	Q9FMP3	>tr|Q9FMP3|Q9FMP3_ARATH Dihydropyrimidinase OS=Arabidopsis thaliana GN=PYD2 PE=2 SV=1						4	4	7.9	57.991	531	0	37.351
	F13E7.32	Q9M8R6	>tr|Q9M8R6|Q9M8R6_ARATH Aspartyl protease family protein OS=Arabidopsis thaliana GN=F13E7.32 PE=2 SV=1						4	4	11.5	52.808	488	0	37.148
Chalcone synthase	CHS	P13114	>sp|P13114|CHSY_ARATH Chalcone synthase OS=Arabidopsis thaliana GN=CHS PE=1 SV=1						4	4	15.7	43.115	395	0	37.065
Serine/threonine-protein phosphatase 2A 65 kDa regulatory subunit A alpha isoform	PP2AA1	Q38845	>sp|Q38845|2AAA_ARATH Serine/threonine-protein phosphatase 2A 65 kDa regulatory subunit A alpha isoform OS=Arabidopsis thaliana GN=PP2AA1 PE=1 SV=1						4	4	8.7	65.493	588	0	37.003
Galactokinase	GAL1	Q9SEE5	>sp|Q9SEE5|GALK1_ARATH Galactokinase OS=Arabidopsis thaliana GN=GAL1 PE=1 SV=2						4	4	12.5	54.34	496	0	36.993
Homocysteine S-methyltransferase 2	HMT-2;HMT2	Q9M1W4	>sp|Q9M1W4|HMT2_ARATH Homocysteine S-methyltransferase 2 OS=Arabidopsis thaliana GN=HMT-2 PE=1 SV=1;>tr|F4J0X9|F4J0X9_ARATH Homocysteine S-methyltransferase 2 OS=Arabidopsis thaliana GN=HMT2 PE=4 SV=1	F4J0X9_ARATH Homocysteine S-methyltransferase 2 OS=Arabidopsis thaliana GN=HMT2 PE=4 SV=1					4	4	17.1	36.451	333	0	36.695
Basic endochitinase B	CHI-B	P19171	>sp|P19171|CHIB_ARATH Basic endochitinase B OS=Arabidopsis thaliana GN=CHI-B PE=1 SV=3						4	4	20.3	36.183	335	0	36.656
Bifunctional aspartokinase/homoserine dehydrogenase 2, chloroplastic;Aspartokinase;Homoserine dehydrogenase	AKHSDH2	O81852	>sp|O81852|AKH2_ARATH Bifunctional aspartokinase/homoserine dehydrogenase 2, chloroplastic OS=Arabidopsis thaliana GN=AKHSDH2 PE=1 SV=1;>sp|O81852-2|AKH2_ARATH Isoform 2 of Bifunctional aspartokinase/homoserine dehydrogenase 2, chloroplastic OS=Arabidopsis	AKH2_ARATH Isoform 2 of Bifunctional aspartokinase/homoserine dehydrogenase 2, chloroplastic OS=Arabidopsis					5	4	7.6	100.25	916	0	36.492
Prohibitin-2, mitochondrial	PHB2	Q9ZNT7	>sp|Q9ZNT7|PHB2_ARATH Prohibitin-2, mitochondrial OS=Arabidopsis thaliana GN=PHB2 PE=1 SV=1;>sp|Q9ZNT7-2|PHB2_ARATH Isoform 2 of Prohibitin-2, mitochondrial OS=Arabidopsis thaliana GN=PHB2	PHB2_ARATH Isoform 2 of Prohibitin-2, mitochondrial OS=Arabidopsis thaliana GN=PHB2					6	4	34.3	31.81	286	0	36.428
DEAD-box ATP-dependent RNA helicase 37;DEAD-box ATP-dependent RNA helicase 52	RH37;RH52	Q84W89	>sp|Q84W89|RH37_ARATH DEAD-box ATP-dependent RNA helicase 37 OS=Arabidopsis thaliana GN=RH37 PE=2 SV=2;>sp|Q9M2F9|RH52_ARATH DEAD-box ATP-dependent RNA helicase 52 OS=Arabidopsis thaliana GN=RH52 PE=1 SV=1	RH52_ARATH DEAD-box ATP-dependent RNA helicase 52 OS=Arabidopsis thaliana GN=RH52 PE=1 SV=1					7	4	14.5	67.625	633	0	36.268
	At5g44400	Q9FKU8	>tr|Q9FKU8|Q9FKU8_ARATH Berberine bridge enzyme OS=Arabidopsis thaliana GN=At5g44400 PE=2 SV=1						5	4	12.5	60.345	537	0	36.081
Phosphoserine aminotransferase 2, chloroplastic	PSAT2	Q9SHP0	>sp|Q9SHP0|SERB2_ARATH Phosphoserine aminotransferase 2, chloroplastic OS=Arabidopsis thaliana GN=PSAT2 PE=2 SV=1						9	4	27	46.633	422	0	35.816
26S proteasome non-ATPase regulatory subunit 1 homolog B	RPN2B	Q9MAT0	>sp|Q9MAT0|PSD1B_ARATH 26S proteasome non-ATPase regulatory subunit 1 homolog B OS=Arabidopsis thaliana GN=RPN2B PE=1 SV=1						9	4	11.7	108.86	1001	0	35.734
Vacuolar protein sorting-associated protein 26A;Vacuolar protein sorting-associated protein 26B	VPS26A;VPS26B	Q9FJD0	>sp|Q9FJD0|VP26A_ARATH Vacuolar protein sorting-associated protein 26A OS=Arabidopsis thaliana GN=VPS26A PE=2 SV=1;>tr|F4JJR0|F4JJR0_ARATH Vacuolar protein sorting-associated protein 26B OS=Arabidopsis thaliana GN=VPS26B PE=4 SV=1;>sp|Q9T091|VP26B_ARATH Va	F4JJR0_ARATH Vacuolar protein sorting-associated protein 26B OS=Arabidopsis thaliana GN=VPS26B PE=4 SV=1;>sp	Q9T091	VP26B_ARATH Va			4	4	17.5	35.15	302	0	35.624
Calreticulin-3	CRT3	F4HW29	>tr|F4HW29|F4HW29_ARATH Calreticulin-3 OS=Arabidopsis thaliana GN=CRT3 PE=3 SV=1;>sp|O04153|CALR3_ARATH Calreticulin-3 OS=Arabidopsis thaliana GN=CRT3 PE=1 SV=2;>tr|F4HW30|F4HW30_ARATH Calreticulin-3 OS=Arabidopsis thaliana GN=CRT3 PE=3 SV=1	CALR3_ARATH Calreticulin-3 OS=Arabidopsis thaliana GN=CRT3 PE=1 SV=2;>tr	F4HW30	F4HW30_ARATH Calreticulin-3 OS=Arabidopsis thaliana GN=CRT3 PE=3 SV=1			4	4	17	43.594	370	0	35.585
	At5g11980	Q84K25	>tr|Q84K25|Q84K25_ARATH Conserved oligomeric Golgi complex component-related protein OS=Arabidopsis thaliana GN=At5g11980 PE=2 SV=1						4	4	9.1	63.052	569	0	35.481
	At3g21190	Q9LU40	>tr|Q9LU40|Q9LU40_ARATH Genomic DNA, chromosome 3, P1 clone: MXL8 OS=Arabidopsis thaliana GN=At3g21190 PE=2 SV=1						5	4	12.8	46.798	422	0	34.285
	At2g22400	Q8L601	>tr|Q8L601|Q8L601_ARATH Putative uncharacterized protein At2g22400 OS=Arabidopsis thaliana GN=At2g22400 PE=1 SV=1						4	4	8	89.811	808	0	34.28
Isoflavone reductase homolog P3		P52577	>sp|P52577|IFRH_ARATH Isoflavone reductase homolog P3 OS=Arabidopsis thaliana GN=At1g75280 PE=2 SV=1						4	4	14.2	33.736	310	0	33.843
	At3g24200	F4J6I5	>tr|F4J6I5|F4J6I5_ARATH FAD/NAD(P)-binding oxidoreductase family protein OS=Arabidopsis thaliana GN=At3g24200 PE=4 SV=1;>tr|F4J6I6|F4J6I6_ARATH FAD/NAD(P)-binding oxidoreductase family protein OS=Arabidopsis thaliana GN=At3g24200 PE=4 SV=1	F4J6I6_ARATH FAD/NAD(P)-binding oxidoreductase family protein OS=Arabidopsis thaliana GN=At3g24200 PE=4 SV=1					4	4	12.3	55.07	505	0	33.806
LL-diaminopimelate aminotransferase, chloroplastic	DAP	Q93ZN9	>sp|Q93ZN9|DAPAT_ARATH LL-diaminopimelate aminotransferase, chloroplastic OS=Arabidopsis thaliana GN=DAP PE=1 SV=1						4	4	17.4	50.396	461	0	33.378
	F24G16.90;At3g59820	Q9M1Z2	>tr|Q9M1Z2|Q9M1Z2_ARATH LETM1-like protein OS=Arabidopsis thaliana GN=F24G16.90 PE=4 SV=1;>tr|F4J9G6|F4J9G6_ARATH LETM1-like protein OS=Arabidopsis thaliana GN=At3g59820 PE=4 SV=1	F4J9G6_ARATH LETM1-like protein OS=Arabidopsis thaliana GN=At3g59820 PE=4 SV=1					4	4	9.4	85.734	755	0	32.607
Actin-related protein 7	ARP7	Q8L4Y5	>sp|Q8L4Y5|ARP7_ARATH Actin-related protein 7 OS=Arabidopsis thaliana GN=ARP7 PE=1 SV=1						4	4	15.7	39.904	363	0	32.553
	T29M8.1;At1g19140	Q9LMB2	>tr|Q9LMB2|Q9LMB2_ARATH T29M8.1 protein OS=Arabidopsis thaliana GN=T29M8.1 PE=4 SV=1;>tr|F4IE14|F4IE14_ARATH Uncharacterized protein OS=Arabidopsis thaliana GN=At1g19140 PE=4 SV=1	F4IE14_ARATH Uncharacterized protein OS=Arabidopsis thaliana GN=At1g19140 PE=4 SV=1					4	4	20.6	34.341	311	0	32.467
DEAD-box ATP-dependent RNA helicase 53	RH53	Q9LUW5	>sp|Q9LUW5|RH53_ARATH DEAD-box ATP-dependent RNA helicase 53 OS=Arabidopsis thaliana GN=RH53 PE=2 SV=1						5	4	11.4	65.359	616	0	32.38
	At2g04280	Q9SI07	>tr|Q9SI07|Q9SI07_ARATH At2g04280 OS=Arabidopsis thaliana GN=At2g04280 PE=2 SV=1						4	4	8.5	64.559	568	0	32.362
Probable cinnamyl alcohol dehydrogenase 1	CAD1	Q9CAI3	>sp|Q9CAI3|CADH1_ARATH Probable cinnamyl alcohol dehydrogenase 1 OS=Arabidopsis thaliana GN=CAD1 PE=2 SV=1						4	4	16.1	38.671	355	0	32.272
Alpha-soluble NSF attachment protein 2;Alpha-soluble NSF attachment protein 1	ALPHA-SNAP2;ASNAP2;ASNAP1	F4IZC8	>tr|F4IZC8|F4IZC8_ARATH Alpha-soluble NSF attachment protein 2 OS=Arabidopsis thaliana GN=ALPHA-SNAP2 PE=4 SV=1;>sp|Q9SPE6|SNAA2_ARATH Alpha-soluble NSF attachment protein 2 OS=Arabidopsis thaliana GN=ASNAP2 PE=1 SV=1;>sp|Q9LXZ5|SNAA1_ARATH Alpha-soluble N	SNAA2_ARATH Alpha-soluble NSF attachment protein 2 OS=Arabidopsis thaliana GN=ASNAP2 PE=1 SV=1;>sp	Q9LXZ5	SNAA1_ARATH Alpha-soluble N			4	4	24.6	27.25	240	0	32.242
Sterol 3-beta-glucosyltransferase UGT80A2	UGT80A2	Q9M8Z7-2	>sp|Q9M8Z7-2|U80A2_ARATH Isoform 2 of Sterol 3-beta-glucosyltransferase UGT80A2 OS=Arabidopsis thaliana GN=UGT80A2;>sp|Q9M8Z7|U80A2_ARATH Sterol 3-beta-glucosyltransferase UGT80A2 OS=Arabidopsis thaliana GN=UGT80A2 PE=1 SV=1	U80A2_ARATH Sterol 3-beta-glucosyltransferase UGT80A2 OS=Arabidopsis thaliana GN=UGT80A2 PE=1 SV=1					4	4	9.1	69.32	637	0	32.093
	At2g34970	O64760	>tr|O64760|O64760_ARATH At2g34970 OS=Arabidopsis thaliana GN=At2g34970 PE=1 SV=1						4	4	6.7	81.863	730	0	32.004
Protein WEAK CHLOROPLAST MOVEMENT UNDER BLUE LIGHT 1	WEB1	O48724	>sp|O48724|WEB1_ARATH Protein WEAK CHLOROPLAST MOVEMENT UNDER BLUE LIGHT 1 OS=Arabidopsis thaliana GN=WEB1 PE=1 SV=1						4	4	7.8	89.293	807	0	31.985
	F4P13.13	Q9SS96	>tr|Q9SS96|Q9SS96_ARATH F4P13.13 protein OS=Arabidopsis thaliana GN=F4P13.13 PE=2 SV=1						4	4	19.9	34.738	306	0	31.799
DnaJ homolog subfamily C GRV2	GRV2	F4IVL6	>sp|F4IVL6|GRV2_ARATH DnaJ homolog subfamily C GRV2 OS=Arabidopsis thaliana GN=GRV2 PE=1 SV=1						4	4	2.7	279.07	2554	0	31.766
Probable pre-mRNA-splicing factor ATP-dependent RNA helicase	T12C14_10	Q9LZQ9	>tr|Q9LZQ9|Q9LZQ9_ARATH ATP-dependent RNA helicase-like protein OS=Arabidopsis thaliana GN=T12C14_10 PE=2 SV=1;>sp|O22899|DHX15_ARATH Probable pre-mRNA-splicing factor ATP-dependent RNA helicase OS=Arabidopsis thaliana GN=At2g47250 PE=2 SV=1	DHX15_ARATH Probable pre-mRNA-splicing factor ATP-dependent RNA helicase OS=Arabidopsis thaliana GN=At2g47250 PE=2 SV=1					4	4	7.2	82.693	726	0	31.736
Protoporphyrinogen oxidase 2, chloroplastic/mitochondrial	PPOX2	Q8S9J1-2	>sp|Q8S9J1-2|PPOCM_ARATH Isoform 2 of Protoporphyrinogen oxidase 2, chloroplastic/mitochondrial OS=Arabidopsis thaliana GN=PPOX2;>sp|Q8S9J1|PPOCM_ARATH Protoporphyrinogen oxidase 2, chloroplastic/mitochondrial OS=Arabidopsis thaliana GN=PPOX2 PE=1 SV=1	PPOCM_ARATH Protoporphyrinogen oxidase 2, chloroplastic/mitochondrial OS=Arabidopsis thaliana GN=PPOX2 PE=1 SV=1					4	4	11.5	52.218	478	0	31.711
	At1g17160	A8MQX7	>tr|A8MQX7|A8MQX7_ARATH PfkB-like carbohydrate kinase family protein OS=Arabidopsis thaliana GN=At1g17160 PE=3 SV=1;>tr|A1A6H3|A1A6H3_ARATH At1g17160 OS=Arabidopsis thaliana GN=At1g17160 PE=2 SV=1	A1A6H3_ARATH At1g17160 OS=Arabidopsis thaliana GN=At1g17160 PE=2 SV=1					4	4	18	37.676	355	0	31.586
60S ribosomal protein L18-3;60S ribosomal protein L18-2;Putative 60S ribosomal protein L18-1	RPL18C;RPL18B;RPL18A	Q940B0	>sp|Q940B0|RL183_ARATH 60S ribosomal protein L18-3 OS=Arabidopsis thaliana GN=RPL18C PE=2 SV=1;>sp|P42791|RL182_ARATH 60S ribosomal protein L18-2 OS=Arabidopsis thaliana GN=RPL18B PE=1 SV=2;>sp|O22254|RL181_ARATH Putative 60S ribosomal protein L18-1 OS=Ara	RL182_ARATH 60S ribosomal protein L18-2 OS=Arabidopsis thaliana GN=RPL18B PE=1 SV=2;>sp	O22254	RL181_ARATH Putative 60S ribosomal protein L18-1 OS=Ara			4	4	17.1	20.967	187	0	31.457
	At5g52580	F4KG92	>tr|F4KG92|F4KG92_ARATH RabGAP/TBC domain-containing protein OS=Arabidopsis thaliana GN=At5g52580 PE=1 SV=1;>tr|F4KG91|F4KG91_ARATH RabGAP/TBC domain-containing protein OS=Arabidopsis thaliana GN=At5g52580 PE=1 SV=1	F4KG91_ARATH RabGAP/TBC domain-containing protein OS=Arabidopsis thaliana GN=At5g52580 PE=1 SV=1					4	4	9.7	77.67	673	0	31.241
Long chain acyl-CoA synthetase 7, peroxisomal	LACS7	Q8LKS5	>sp|Q8LKS5|LACS7_ARATH Long chain acyl-CoA synthetase 7, peroxisomal OS=Arabidopsis thaliana GN=LACS7 PE=1 SV=2						4	4	9.7	77.352	700	0	31.165
	At5g61510	A1L4Y4	>tr|A1L4Y4|A1L4Y4_ARATH At5g61510 OS=Arabidopsis thaliana GN=At5g61510 PE=2 SV=1						4	4	15.3	44.022	406	0	31.115
Bifunctional protein FolD 4, chloroplastic;Methylenetetrahydrofolate dehydrogenase;Methenyltetrahydrofolate cyclohydrolase	FOLD4	O65271	>sp|O65271|FOLD4_ARATH Bifunctional protein FolD 4, chloroplastic OS=Arabidopsis thaliana GN=FOLD4 PE=2 SV=1						4	4	15.3	38.741	360	0	31.031
IAA-amino acid hydrolase ILR1-like 4	ILL4	O04373	>sp|O04373|ILL4_ARATH IAA-amino acid hydrolase ILR1-like 4 OS=Arabidopsis thaliana GN=ILL4 PE=1 SV=2						4	4	12.7	48.263	440	0	30.8
Probable UDP-arabinopyranose mutase 5	RGP5	Q9FFD2	>sp|Q9FFD2|RGP5_ARATH Probable UDP-arabinopyranose mutase 5 OS=Arabidopsis thaliana GN=RGP5 PE=1 SV=1						4	4	12.4	38.585	348	0	30.717
Profilin-1	PRO1	Q42449	>sp|Q42449|PROF1_ARATH Profilin-1 OS=Arabidopsis thaliana GN=PRO1 PE=1 SV=1						4	4	42	14.266	131	0	30.415
Jacalin-related lectin 8	JAL8	F4IB94	>sp|F4IB94|JAL8_ARATH Jacalin-related lectin 8 OS=Arabidopsis thaliana GN=JAL8 PE=3 SV=1						4	4	19.8	34.645	313	0	30.232
GDSL esterase/lipase At5g03610	At5g03610	Q9LZS7	>sp|Q9LZS7|GDL71_ARATH GDSL esterase/lipase At5g03610 OS=Arabidopsis thaliana GN=At5g03610 PE=2 SV=1						4	4	9.7	40.106	359	0	30.193
	At3g26770	Q9LW34	>tr|Q9LW34|Q9LW34_ARATH Alcohol dehydrogenase-like protein OS=Arabidopsis thaliana GN=At3g26770 PE=2 SV=1						4	4	16.7	31.783	306	0	30.187
Glutathione synthetase, chloroplastic	GSH2	P46416	>sp|P46416|GSHB_ARATH Glutathione synthetase, chloroplastic OS=Arabidopsis thaliana GN=GSH2 PE=2 SV=3						4	4	9.8	60.27	539	0	29.92
Glutathione S-transferase U8	GSTU8	Q9SR36	>sp|Q9SR36|GSTU8_ARATH Glutathione S-transferase U8 OS=Arabidopsis thaliana GN=GSTU8 PE=2 SV=1						4	4	22.8	25.714	224	0	29.775
Putative clathrin assembly protein At5g35200		Q9LHS0	>sp|Q9LHS0|CAP10_ARATH Putative clathrin assembly protein At5g35200 OS=Arabidopsis thaliana GN=At5g35200 PE=1 SV=1						4	4	8.8	61.179	544	0	29.767
GTP-binding nuclear protein Ran-1;GTP-binding nuclear protein Ran-3;GTP-binding nuclear protein Ran-2	RAN1;RAN3;RAN2	P41916	>sp|P41916|RAN1_ARATH GTP-binding nuclear protein Ran-1 OS=Arabidopsis thaliana GN=RAN1 PE=1 SV=1;>sp|Q8H156|RAN3_ARATH GTP-binding nuclear protein Ran-3 OS=Arabidopsis thaliana GN=RAN3 PE=1 SV=2;>sp|P41917|RAN2_ARATH GTP-binding nuclear protein Ran-2 OS=A	RAN3_ARATH GTP-binding nuclear protein Ran-3 OS=Arabidopsis thaliana GN=RAN3 PE=1 SV=2;>sp	P41917	RAN2_ARATH GTP-binding nuclear protein Ran-2 OS=A			4	4	25.8	25.276	221	0	29.722
ATP-dependent 6-phosphofructokinase 7;ATP-dependent 6-phosphofructokinase 3	PFK7;PFK3	Q9C5J7	>sp|Q9C5J7|PFKA7_ARATH ATP-dependent 6-phosphofructokinase 7 OS=Arabidopsis thaliana GN=PFK7 PE=1 SV=1;>sp|Q94AA4|PFKA3_ARATH ATP-dependent 6-phosphofructokinase 3 OS=Arabidopsis thaliana GN=PFK3 PE=1 SV=1	PFKA3_ARATH ATP-dependent 6-phosphofructokinase 3 OS=Arabidopsis thaliana GN=PFK3 PE=1 SV=1					5	4	12.4	53.481	485	0	29.568
Sterol 14-demethylase	CYP51G1	Q9SAA9	>sp|Q9SAA9|CP511_ARATH Sterol 14-demethylase OS=Arabidopsis thaliana GN=CYP51G1 PE=1 SV=1						4	4	10.7	55.494	488	0	29.466
	At1g73430	F4HQ84	>tr|F4HQ84|F4HQ84_ARATH Sec34-like protein OS=Arabidopsis thaliana GN=At1g73430 PE=4 SV=1						4	4	6.9	88.608	784	0	29.376
	At5g21105	F4K6Z4	>tr|F4K6Z4|F4K6Z4_ARATH L-ascorbate oxidase OS=Arabidopsis thaliana GN=At5g21105 PE=4 SV=1;>tr|F4K6Z5|F4K6Z5_ARATH L-ascorbate oxidase OS=Arabidopsis thaliana GN=At5g21105 PE=4 SV=1	F4K6Z5_ARATH L-ascorbate oxidase OS=Arabidopsis thaliana GN=At5g21105 PE=4 SV=1					4	4	10.1	60.795	543	0	29.177
AP-4 complex subunit mu	AP4M;At4g24550	Q9SB50	>sp|Q9SB50|AP4M_ARATH AP-4 complex subunit mu OS=Arabidopsis thaliana GN=AP4M PE=1 SV=1;>tr|F4JQZ0|F4JQZ0_ARATH Clathrin adaptor complexes medium subunit family protein OS=Arabidopsis thaliana GN=At4g24550 PE=4 SV=1;>tr|F4JQY9|F4JQY9_ARATH Clathrin adaptor	F4JQZ0_ARATH Clathrin adaptor complexes medium subunit family protein OS=Arabidopsis thaliana GN=At4g24550 PE=4 SV=1;>tr	F4JQY9	F4JQY9_ARATH Clathrin adaptor			4	4	15.5	50.946	451	0	28.821
	At5g35160	F4JYB8	>tr|F4JYB8|F4JYB8_ARATH Endomembrane family protein 70 OS=Arabidopsis thaliana GN=At5g35160 PE=4 SV=1;>sp|Q9FYQ8|TMN11_ARATH Transmembrane 9 superfamily member 11 OS=Arabidopsis thaliana GN=TMN11 PE=2 SV=1	TMN11_ARATH Transmembrane 9 superfamily member 11 OS=Arabidopsis thaliana GN=TMN11 PE=2 SV=1					4	4	8.6	71.427	630	0	28.745
Autophagy-related protein 3	ATG3	Q0WWQ1	>sp|Q0WWQ1|ATG3_ARATH Autophagy-related protein 3 OS=Arabidopsis thaliana GN=ATG3 PE=1 SV=2						4	4	19.5	35.331	313	0	28.485
	AILP1	F4JZM6	>tr|F4JZM6|F4JZM6_ARATH Aluminum induced protein with YGL and LRDR motifs OS=Arabidopsis thaliana GN=AILP1 PE=4 SV=1;>tr|Q94BR2|Q94BR2_ARATH Aluminum induced protein with YGL and LRDR motifs OS=Arabidopsis thaliana GN=AILP1 PE=2 SV=1	Q94BR2_ARATH Aluminum induced protein with YGL and LRDR motifs OS=Arabidopsis thaliana GN=AILP1 PE=2 SV=1					4	4	29.7	23.868	222	0	28.347
	At4g18060	Q8L7W0	>tr|Q8L7W0|Q8L7W0_ARATH AT4g18060/F15J5_30 OS=Arabidopsis thaliana GN=At4g18060 PE=2 SV=1						4	4	14	39.533	351	0	28.317
DNA repair protein recA homolog 3, mitochondrial		Q9ZUP2	>sp|Q9ZUP2|RECA3_ARATH DNA repair protein recA homolog 3, mitochondrial OS=Arabidopsis thaliana GN=At2g19490 PE=2 SV=2						4	4	12.6	46.159	430	0	28.067
Jacalin-related lectin 10	JAL10	Q8GWI7	>sp|Q8GWI7|JAL10_ARATH Jacalin-related lectin 10 OS=Arabidopsis thaliana GN=JAL10 PE=2 SV=1						5	4	21.6	34.045	315	0	27.754
	At2g40730	F4II29	>tr|F4II29|F4II29_ARATH Cytoplasmic tRNA export protein OS=Arabidopsis thaliana GN=At2g40730 PE=1 SV=1						4	4	7.5	86.045	798	0	27.623
Outer envelope pore protein 37, chloroplastic	OEP37	O80565	>sp|O80565|OEP37_ARATH Outer envelope pore protein 37, chloroplastic OS=Arabidopsis thaliana GN=OEP37 PE=1 SV=2;>sp|O80565-2|OEP37_ARATH Isoform 2 of Outer envelope pore protein 37, chloroplastic OS=Arabidopsis thaliana GN=OEP37	OEP37_ARATH Isoform 2 of Outer envelope pore protein 37, chloroplastic OS=Arabidopsis thaliana GN=OEP37					4	4	15.5	38.835	343	0	27.517
Hsp70-Hsp90 organizing protein 1	HOP1	Q9LNB6	>sp|Q9LNB6|HSOP1_ARATH Hsp70-Hsp90 organizing protein 1 OS=Arabidopsis thaliana GN=HOP1 PE=2 SV=1						5	4	11.2	64.584	572	0	27.459
Protein NUCLEAR FUSION DEFECTIVE 5, mitochondrial	NFD5	Q8LEZ4	>sp|Q8LEZ4|NFD5_ARATH Protein NUCLEAR FUSION DEFECTIVE 5, mitochondrial OS=Arabidopsis thaliana GN=NFD5 PE=2 SV=1						4	4	16.4	43.11	372	0	27.358
	T13K14.20	Q9SUC6	>tr|Q9SUC6|Q9SUC6_ARATH Berberine bridge enzyme-like protein OS=Arabidopsis thaliana GN=T13K14.20 PE=4 SV=1						4	4	9.4	60.409	530	0	27.204
Cytosolic sulfotransferase 16	SOT16	Q9C9D0	>sp|Q9C9D0|SOT16_ARATH Cytosolic sulfotransferase 16 OS=Arabidopsis thaliana GN=SOT16 PE=1 SV=1						5	4	18.3	39.219	338	0	27.126
Nucleosome assembly protein 1;2	NAP1;2	F4ISI7	>tr|F4ISI7|F4ISI7_ARATH Nucleosome assembly protein 12 OS=Arabidopsis thaliana GN=NAP1;2 PE=1 SV=1;>tr|A8MRK6|A8MRK6_ARATH Nucleosome assembly protein 12 OS=Arabidopsis thaliana GN=NAP1;2 PE=1 SV=1;>sp|Q9ZUP3|NAP1B_ARATH Nucleosome assembly protein 1;2 OS=	A8MRK6_ARATH Nucleosome assembly protein 12 OS=Arabidopsis thaliana GN=NAP1;2 PE=1 SV=1;>sp	Q9ZUP3	NAP1B_ARATH Nucleosome assembly protein 1;2 OS=			6	4	21.8	42.846	372	0	26.936
	F5K20_290;At3g53990	Q9M328	>tr|Q9M328|Q9M328_ARATH AT3G53990 protein OS=Arabidopsis thaliana GN=F5K20_290 PE=2 SV=1;>tr|Q8LC99|Q8LC99_ARATH Adenine nucleotide alpha hydrolases-like superfamily protein OS=Arabidopsis thaliana GN=At3g53990 PE=2 SV=1	Q8LC99_ARATH Adenine nucleotide alpha hydrolases-like superfamily protein OS=Arabidopsis thaliana GN=At3g53990 PE=2 SV=1					4	4	41.2	17.793	160	0	26.695
Clathrin interactor EPSIN 1	EPSIN1	Q8VY07	>sp|Q8VY07|EPN1_ARATH Clathrin interactor EPSIN 1 OS=Arabidopsis thaliana GN=EPSIN1 PE=1 SV=1						4	4	13.2	60.634	560	0	26.594
Phosphoglycerate mutase-like protein 4	T20E23_120	Q9SCS3	>sp|Q9SCS3|PGML4_ARATH Phosphoglycerate mutase-like protein 4 OS=Arabidopsis thaliana GN=At3g50520 PE=2 SV=1						4	4	22.2	25.979	230	0	26.569
Methylthioribose-1-phosphate isomerase	At2g05830	Q9ZUG4	>sp|Q9ZUG4|MTNA_ARATH Methylthioribose-1-phosphate isomerase OS=Arabidopsis thaliana GN=At2g05830 PE=1 SV=2;>tr|A8MRP9|A8MRP9_ARATH Methylthioribose-1-phosphate isomerase OS=Arabidopsis thaliana GN=At2g05830 PE=4 SV=1;>sp|Q9ZUG4-2|MTNA_ARATH Isoform 2 of M	A8MRP9_ARATH Methylthioribose-1-phosphate isomerase OS=Arabidopsis thaliana GN=At2g05830 PE=4 SV=1;>sp	Q9ZUG4-2	MTNA_ARATH Isoform 2 of M			4	4	17.4	39.612	374	0	26.352
Cycloartenol synthase	CAS1	P38605	>sp|P38605|CAS1_ARATH Cycloartenol synthase OS=Arabidopsis thaliana GN=CAS1 PE=1 SV=2						4	4	8.6	86.032	759	0	26.279
Lipoamide acyltransferase component of branched-chain alpha-keto acid dehydrogenase complex, mitochondrial	BCE2	Q9M7Z1	>sp|Q9M7Z1|ODB2_ARATH Lipoamide acyltransferase component of branched-chain alpha-keto acid dehydrogenase complex, mitochondrial OS=Arabidopsis thaliana GN=BCE2 PE=1 SV=1						4	4	13.9	52.706	483	0	26.103
1-aminocyclopropane-1-carboxylate oxidase 3		O65378	>sp|O65378|ACCO3_ARATH 1-aminocyclopropane-1-carboxylate oxidase 3 OS=Arabidopsis thaliana GN=At1g12010 PE=2 SV=1						4	4	16.2	36.531	320	0	25.829
	F10N7.120	O49385	>tr|O49385|O49385_ARATH Octicosapeptide/Phox/Bem1p and tetratricopeptide repeat domain-containing protein OS=Arabidopsis thaliana GN=F10N7.120 PE=4 SV=1						4	4	6.3	91.253	811	0	25.764
	At5g43830	Q9FG81	>tr|Q9FG81|Q9FG81_ARATH Aluminium induced protein with YGL and LRDR motifs OS=Arabidopsis thaliana GN=At5g43830 PE=1 SV=1						4	4	12.4	27.509	251	0	25.708
Isocitrate dehydrogenase [NAD] catalytic subunit 6, mitochondrial	IDH6	Q8LG77	>sp|Q8LG77|IDH6_ARATH Isocitrate dehydrogenase [NAD] catalytic subunit 6, mitochondrial OS=Arabidopsis thaliana GN=IDH6 PE=2 SV=2						8	4	29.1	40.575	374	0	25.66
ABC transporter C family member 3	ABCC3;MRP3	Q9LK64	>sp|Q9LK64|AB3C_ARATH ABC transporter C family member 3 OS=Arabidopsis thaliana GN=ABCC3 PE=1 SV=1;>sp|Q9LK64-2|AB3C_ARATH Isoform 2 of ABC transporter C family member 3 OS=Arabidopsis thaliana GN=ABCC3;>tr|F4JB38|F4JB38_ARATH ABC transporter C family memb	AB3C_ARATH Isoform 2 of ABC transporter C family member 3 OS=Arabidopsis thaliana GN=ABCC3;>tr	F4JB38	F4JB38_ARATH ABC transporter C family memb			5	4	5.1	168.97	1514	0	25.52
	At5g23400	Q9FHL8	>tr|Q9FHL8|Q9FHL8_ARATH Disease resistance protein-like OS=Arabidopsis thaliana GN=At5g23400 PE=2 SV=1						4	4	9.7	64.017	589	0	25.514
	LINC1	F4HRT5	>tr|F4HRT5|F4HRT5_ARATH Protein little nuclei1 OS=Arabidopsis thaliana GN=LINC1 PE=1 SV=1						4	4	3.8	129.09	1132	0	25.402
UDP-glycosyltransferase 79B2	UGT79B2	Q9T080	>sp|Q9T080|U79B2_ARATH UDP-glycosyltransferase 79B2 OS=Arabidopsis thaliana GN=UGT79B2 PE=2 SV=1						4	4	14.1	50.615	455	0	25.373
Cytochrome P450 98A3	CYP98A3	O22203	>sp|O22203|C98A3_ARATH Cytochrome P450 98A3 OS=Arabidopsis thaliana GN=CYP98A3 PE=1 SV=1						4	4	11.8	57.926	508	0	25.163
	SUN1	Q9FF75	>tr|Q9FF75|Q9FF75_ARATH AT5g04990/MUG13_15 OS=Arabidopsis thaliana GN=SUN1 PE=1 SV=1						4	4	11.9	51.501	471	0	25.147
4-coumarate--CoA ligase 2	4CL2	Q9S725	>sp|Q9S725|4CL2_ARATH 4-coumarate--CoA ligase 2 OS=Arabidopsis thaliana GN=4CL2 PE=1 SV=2						5	4	17.3	60.842	556	0	25.143
Serine/arginine-rich splicing factor RS31;Serine/arginine-rich splicing factor RS31A	RS31;RS31A	P92964	>sp|P92964|SRS31_ARATH Serine/arginine-rich splicing factor RS31 OS=Arabidopsis thaliana GN=RS31 PE=1 SV=2;>sp|Q9ZPX8|RS31A_ARATH Serine/arginine-rich splicing factor RS31A OS=Arabidopsis thaliana GN=RS31A PE=2 SV=1	RS31A_ARATH Serine/arginine-rich splicing factor RS31A OS=Arabidopsis thaliana GN=RS31A PE=2 SV=1					4	4	20.1	31.154	264	0	25.088
	At2g07360	Q84R15	>tr|Q84R15|Q84R15_ARATH Putative uncharacterized protein At2g07360 OS=Arabidopsis thaliana GN=At2g07360 PE=1 SV=1;>tr|F4IL68|F4IL68_ARATH SH3 domain-containing protein OS=Arabidopsis thaliana GN=At2g07360 PE=1 SV=1	F4IL68_ARATH SH3 domain-containing protein OS=Arabidopsis thaliana GN=At2g07360 PE=1 SV=1					4	4	4.8	130.08	1196	0	25.082
Laccase-7	LAC7	Q9SR40	>sp|Q9SR40|LAC7_ARATH Laccase-7 OS=Arabidopsis thaliana GN=LAC7 PE=2 SV=1						4	4	9.2	62.402	567	0	25.048
Gamma carbonic anhydrase 3, mitochondrial	GAMMACA3	Q94AU7	>sp|Q94AU7|GCA3_ARATH Gamma carbonic anhydrase 3, mitochondrial OS=Arabidopsis thaliana GN=GAMMACA3 PE=1 SV=1;>sp|Q94AU7-2|GCA3_ARATH Isoform 2 of Gamma carbonic anhydrase 3, mitochondrial OS=Arabidopsis thaliana GN=GAMMACA3	GCA3_ARATH Isoform 2 of Gamma carbonic anhydrase 3, mitochondrial OS=Arabidopsis thaliana GN=GAMMACA3					4	4	29.1	27.837	258	0	24.871
	T5I8.15	Q9SA85	>tr|Q9SA85|Q9SA85_ARATH At1g30700 OS=Arabidopsis thaliana GN=T5I8.15 PE=2 SV=1						4	4	8	59.513	527	0	24.649
	At4g19880	Q8H121	>tr|Q8H121|Q8H121_ARATH Glutathione S-transferase family protein OS=Arabidopsis thaliana GN=At4g19880 PE=1 SV=1;>tr|F4JU04|F4JU04_ARATH Glutathione S-transferase family protein OS=Arabidopsis thaliana GN=At4g19880 PE=1 SV=1;>tr|F4JU03|F4JU03_ARATH Glutathi	F4JU04_ARATH Glutathione S-transferase family protein OS=Arabidopsis thaliana GN=At4g19880 PE=1 SV=1;>tr	F4JU03	F4JU03_ARATH Glutathi			4	4	11.2	40.575	356	0	24.615
Anthranilate phosphoribosyltransferase, chloroplastic	PAT1	Q02166	>sp|Q02166|TRPD_ARATH Anthranilate phosphoribosyltransferase, chloroplastic OS=Arabidopsis thaliana GN=PAT1 PE=2 SV=1						4	4	11.7	46.52	444	0	24.431
L-arabinokinase	ARA1	O23461	>sp|O23461|ARAK_ARATH L-arabinokinase OS=Arabidopsis thaliana GN=ARA1 PE=1 SV=1						4	4	6.4	114.26	1039	0	24.406
ATP sulfurylase 1, chloroplastic	APS1	Q9LIK9	>sp|Q9LIK9|APS1_ARATH ATP sulfurylase 1, chloroplastic OS=Arabidopsis thaliana GN=APS1 PE=1 SV=1						5	4	16	51.458	463	0	24.137
Glutathione S-transferase L3	GSTL3	Q9LZ06	>sp|Q9LZ06|GSTL3_ARATH Glutathione S-transferase L3 OS=Arabidopsis thaliana GN=GSTL3 PE=2 SV=1						4	4	18.7	27.09	235	0	24.089
Probable LRR receptor-like serine/threonine-protein kinase At1g06840		C0LGD7	>sp|C0LGD7|Y1684_ARATH Probable LRR receptor-like serine/threonine-protein kinase At1g06840 OS=Arabidopsis thaliana GN=At1g06840 PE=2 SV=2;>sp|C0LGD7-2|Y1684_ARATH Isoform 2 of Probable LRR receptor-like serine/threonine-protein kinase At1g06840 OS=Arabido	Y1684_ARATH Isoform 2 of Probable LRR receptor-like serine/threonine-protein kinase At1g06840 OS=Arabido					4	4	8	105.62	953	0	24.009
3-hydroxyisobutyryl-CoA hydrolase 1	CHY1	Q9LKJ1-4	>sp|Q9LKJ1-4|HIBC1_ARATH Isoform 4 of 3-hydroxyisobutyryl-CoA hydrolase 1 OS=Arabidopsis thaliana GN=CHY1;>sp|Q9LKJ1-3|HIBC1_ARATH Isoform 3 of 3-hydroxyisobutyryl-CoA hydrolase 1 OS=Arabidopsis thaliana GN=CHY1;>sp|Q9LKJ1-2|HIBC1_ARATH Isoform 2 of 3-hydr	HIBC1_ARATH Isoform 3 of 3-hydroxyisobutyryl-CoA hydrolase 1 OS=Arabidopsis thaliana GN=CHY1;>sp	Q9LKJ1-2	HIBC1_ARATH Isoform 2 of 3-hydr			4	4	33	23.25	212	0	23.965
DEAD-box ATP-dependent RNA helicase 20	RH20	Q9C718	>sp|Q9C718|RH20_ARATH DEAD-box ATP-dependent RNA helicase 20 OS=Arabidopsis thaliana GN=RH20 PE=2 SV=1						5	4	13	55.575	501	0	23.935
Beta-galactosidase;Beta-galactosidase 9	BGAL9	F4IUQ7	>tr|F4IUQ7|F4IUQ7_ARATH Beta-galactosidase OS=Arabidopsis thaliana GN=BGAL9 PE=3 SV=1;>sp|Q9SCV3|BGAL9_ARATH Beta-galactosidase 9 OS=Arabidopsis thaliana GN=BGAL9 PE=2 SV=1	BGAL9_ARATH Beta-galactosidase 9 OS=Arabidopsis thaliana GN=BGAL9 PE=2 SV=1					4	4	5.8	96.513	859	0	23.873
	At5g57460	Q9FKM4	>tr|Q9FKM4|Q9FKM4_ARATH At5g57460 OS=Arabidopsis thaliana GN=At5g57460 PE=1 SV=1						4	4	6.7	70.511	646	0	23.83
Vesicle-associated protein 1-1;Vesicle-associated protein 1-1, N-terminally processed	PVA11	Q8VZ95-3	>sp|Q8VZ95-3|VAP11_ARATH Isoform 3 of Vesicle-associated protein 1-1 OS=Arabidopsis thaliana GN=PVA11;>sp|Q8VZ95-2|VAP11_ARATH Isoform 2 of Vesicle-associated protein 1-1 OS=Arabidopsis thaliana GN=PVA11;>sp|Q8VZ95|VAP11_ARATH Vesicle-associated protein 1-	VAP11_ARATH Isoform 2 of Vesicle-associated protein 1-1 OS=Arabidopsis thaliana GN=PVA11;>sp	Q8VZ95	VAP11_ARATH Vesicle-associated protein 1-			4	4	25.3	23.935	217	0	23.785
Pyrroline-5-carboxylate reductase	PROC1;P5CR	P54904	>sp|P54904|P5CR1_ARATH Pyrroline-5-carboxylate reductase OS=Arabidopsis thaliana GN=PROC1 PE=2 SV=1;>tr|F4K884|F4K884_ARATH Pyrroline-5-carboxylate reductase OS=Arabidopsis thaliana GN=P5CR PE=4 SV=1	F4K884_ARATH Pyrroline-5-carboxylate reductase OS=Arabidopsis thaliana GN=P5CR PE=4 SV=1					4	4	22.1	28.624	276	0	23.777
Brefeldin A-inhibited guanine nucleotide-exchange protein 2	BIG2	Q9LZX8	>sp|Q9LZX8|BIG2_ARATH Brefeldin A-inhibited guanine nucleotide-exchange protein 2 OS=Arabidopsis thaliana GN=BIG2 PE=2 SV=1						6	4	3.8	199.63	1793	0	23.591
	At5g65750	Q9FLH2	>tr|Q9FLH2|Q9FLH2_ARATH 2-oxoglutarate dehydrogenase, E1 component OS=Arabidopsis thaliana GN=At5g65750 PE=2 SV=1						6	4	9.9	116.4	1025	0	22.907
	At1g76810	F4I420	>tr|F4I420|F4I420_ARATH Eukaryotic translation initiation factor 2 (EIF-2) family protein OS=Arabidopsis thaliana GN=At1g76810 PE=1 SV=1						4	4	4.4	142.11	1294	0	22.539
	At5g43400	Q94AE4	>tr|Q94AE4|Q94AE4_ARATH AT5g43400/MWF20_9 OS=Arabidopsis thaliana GN=At5g43400 PE=2 SV=2						4	4	7.8	74.644	655	0	22.458
Heme oxygenase 1, chloroplastic	HO1	O48782	>sp|O48782|HMOX1_ARATH Heme oxygenase 1, chloroplastic OS=Arabidopsis thaliana GN=HO1 PE=1 SV=2;>sp|O48782-2|HMOX1_ARATH Isoform 2 of Heme oxygenase 1, chloroplastic OS=Arabidopsis thaliana GN=HO1	HMOX1_ARATH Isoform 2 of Heme oxygenase 1, chloroplastic OS=Arabidopsis thaliana GN=HO1					4	4	16.7	32.691	282	0	22.406
Lectin-like protein At1g53070		Q9LNN2	>sp|Q9LNN2|LECT3_ARATH Lectin-like protein At1g53070 OS=Arabidopsis thaliana GN=At1g53070 PE=2 SV=1						4	4	17.6	30.378	272	0	22.229
	T29A15.130	Q8W498	>tr|Q8W498|Q8W498_ARATH ARM repeat superfamily protein OS=Arabidopsis thaliana GN=T29A15.130 PE=2 SV=1						4	4	5.7	115.23	1048	0	22.135
Bifunctional protein FolD 2;Methylenetetrahydrofolate dehydrogenase;Methenyltetrahydrofolate cyclohydrolase	FOLD2	Q9LHH7	>sp|Q9LHH7|FOLD2_ARATH Bifunctional protein FolD 2 OS=Arabidopsis thaliana GN=FOLD2 PE=2 SV=1						4	4	15.1	31.589	299	0	22.075
	F13I12.90;At3g47040	Q9SD69	>tr|Q9SD69|Q9SD69_ARATH Beta-D-glucan exohydrolase-like protein OS=Arabidopsis thaliana GN=F13I12.90 PE=3 SV=1;>tr|F4JAB7|F4JAB7_ARATH Glycosyl hydrolase family protein OS=Arabidopsis thaliana GN=At3g47040 PE=3 SV=1	F4JAB7_ARATH Glycosyl hydrolase family protein OS=Arabidopsis thaliana GN=At3g47040 PE=3 SV=1					5	4	10.4	69.648	636	0	21.886
60S ribosomal protein L23	emb2171;RPL23A	F4J3P1	>tr|F4J3P1|F4J3P1_ARATH 60S ribosomal protein L23 OS=Arabidopsis thaliana GN=emb2171 PE=3 SV=1;>sp|P49690|RL23_ARATH 60S ribosomal protein L23 OS=Arabidopsis thaliana GN=RPL23A PE=2 SV=3	RL23_ARATH 60S ribosomal protein L23 OS=Arabidopsis thaliana GN=RPL23A PE=2 SV=3					4	4	36	13.406	125	0	21.549
Alpha-aminoadipic semialdehyde synthase;Lysine ketoglutarate reductase;Saccharopine dehydrogenase	At4g33150;LKR/SDH	F4JVY8	>tr|F4JVY8|F4JVY8_ARATH Lysine-ketoglutarate reductase/saccharopine dehydrogenase bifunctional enzyme OS=Arabidopsis thaliana GN=At4g33150 PE=4 SV=1;>sp|Q9SMZ4-2|AASS_ARATH Isoform Short of Alpha-aminoadipic semialdehyde synthase OS=Arabidopsis thaliana GN	AASS_ARATH Isoform Short of Alpha-aminoadipic semialdehyde synthase OS=Arabidopsis thaliana GN					4	4	5.9	117.16	1064	0	21.538
Non-symbiotic hemoglobin 1	AHB1	O24520	>sp|O24520|HBL1_ARATH Non-symbiotic hemoglobin 1 OS=Arabidopsis thaliana GN=AHB1 PE=1 SV=1						4	4	30	18.034	160	0	21.418
Caffeoylshikimate esterase	CSE	Q9C942	>sp|Q9C942|CSE_ARATH Caffeoylshikimate esterase OS=Arabidopsis thaliana GN=CSE PE=1 SV=1						4	4	17.5	36.975	332	0	21.336
	At5g40490	Q9FM47	>tr|Q9FM47|Q9FM47_ARATH RNA-binding (RRM/RBD/RNP motifs) family protein OS=Arabidopsis thaliana GN=At5g40490 PE=2 SV=1						4	4	13.2	42.407	423	0	21.203
Flotillin-like protein 1;Flotillin-like protein 2	FLOT1;FLOT2	Q501E6	>sp|Q501E6|FLOT1_ARATH Flotillin-like protein 1 OS=Arabidopsis thaliana GN=FLOT1 PE=2 SV=1;>sp|Q4V3D6|FLOT2_ARATH Flotillin-like protein 2 OS=Arabidopsis thaliana GN=FLOT2 PE=2 SV=1	FLOT2_ARATH Flotillin-like protein 2 OS=Arabidopsis thaliana GN=FLOT2 PE=2 SV=1					4	4	11.9	52.309	470	0	21.081
GDP-mannose 4,6 dehydratase 2	MUR1	P93031	>sp|P93031|GMD2_ARATH GDP-mannose 4,6 dehydratase 2 OS=Arabidopsis thaliana GN=MUR1 PE=1 SV=3						7	4	18.2	41.961	373	0	20.844
UDP-sugar pyrophosphorylase	USP	Q9C5I1	>sp|Q9C5I1|USP_ARATH UDP-sugar pyrophosphorylase OS=Arabidopsis thaliana GN=USP PE=1 SV=1						4	4	9.4	67.851	614	0	20.827
Acetolactate synthase small subunit 2, chloroplastic		Q93YZ7-3	>sp|Q93YZ7-3|ILVH2_ARATH Isoform 3 of Acetolactate synthase small subunit 2, chloroplastic OS=Arabidopsis thaliana GN=At2g31810;>sp|Q93YZ7|ILVH2_ARATH Acetolactate synthase small subunit 2, chloroplastic OS=Arabidopsis thaliana GN=At2g31810 PE=1 SV=1;>sp|Q	ILVH2_ARATH Acetolactate synthase small subunit 2, chloroplastic OS=Arabidopsis thaliana GN=At2g31810 PE=1 SV=1;>sp	Q				4	4	11.5	51.412	469	0	20.807
V-type proton ATPase subunit a2	VHA-a2	Q9SJT7	>sp|Q9SJT7|VHAA2_ARATH V-type proton ATPase subunit a2 OS=Arabidopsis thaliana GN=VHA-a2 PE=1 SV=1						7	4	13.6	93.105	821	0	20.51
Cytochrome b-c1 complex subunit Rieske, mitochondrial	At5g13430;T22N19_90	Q94JS0	>tr|Q94JS0|Q94JS0_ARATH Cytochrome b-c1 complex subunit Rieske, mitochondrial OS=Arabidopsis thaliana GN=At5g13430 PE=2 SV=1;>tr|Q9LYR2|Q9LYR2_ARATH Cytochrome b-c1 complex subunit Rieske, mitochondrial OS=Arabidopsis thaliana GN=T22N19_90 PE=2 SV=1	Q9LYR2_ARATH Cytochrome b-c1 complex subunit Rieske, mitochondrial OS=Arabidopsis thaliana GN=T22N19_90 PE=2 SV=1					4	4	19.5	29.607	272	0	20.255
	F26A9.21	Q9C9H8	>tr|Q9C9H8|Q9C9H8_ARATH Putative uncharacterized protein At1g71410 OS=Arabidopsis thaliana GN=F26A9.21 PE=2 SV=1						4	4	7.7	98.763	909	0	19.99
Anamorsin homolog		Q8L7Z3-2	>sp|Q8L7Z3-2|DRE2_ARATH Isoform 2 of Anamorsin homolog OS=Arabidopsis thaliana GN=At5g18400;>sp|Q8L7Z3|DRE2_ARATH Anamorsin homolog OS=Arabidopsis thaliana GN=At5g18400 PE=1 SV=1	DRE2_ARATH Anamorsin homolog OS=Arabidopsis thaliana GN=At5g18400 PE=1 SV=1					4	4	21.9	29.102	269	0	19.833
Sorting nexin 1	SNX1	Q9FG38	>sp|Q9FG38|SNX1_ARATH Sorting nexin 1 OS=Arabidopsis thaliana GN=SNX1 PE=1 SV=1						4	4	10.7	46.523	402	0	19.779
Myosin-17	XI-K;XIK	F4K5J1	>sp|F4K5J1|MYO17_ARATH Myosin-17 OS=Arabidopsis thaliana GN=XI-K PE=1 SV=2;>tr|F4K5J2|F4K5J2_ARATH Myosin XI K OS=Arabidopsis thaliana GN=XIK PE=1 SV=1	F4K5J2_ARATH Myosin XI K OS=Arabidopsis thaliana GN=XIK PE=1 SV=1					4	4	3.5	173.38	1531	0	19.716
	SCP2	Q9FMN0	>tr|Q9FMN0|Q9FMN0_ARATH Putative uncharacterized protein At5g42890 OS=Arabidopsis thaliana GN=SCP2 PE=1 SV=1						4	4	32.5	13.568	123	0	19.375
Putative quinone-oxidoreductase homolog, chloroplastic		Q9SV68	>sp|Q9SV68|QORH_ARATH Putative quinone-oxidoreductase homolog, chloroplastic OS=Arabidopsis thaliana GN=At4g13010 PE=2 SV=1						4	4	15.8	34.436	329	0	19.26
Peroxisome biogenesis protein 22	PEX22	Q9LSX7	>sp|Q9LSX7|PEX22_ARATH Peroxisome biogenesis protein 22 OS=Arabidopsis thaliana GN=PEX22 PE=1 SV=1						4	4	19.8	31.398	283	0	19.241
4-coumarate--CoA ligase-like 10	4CLL10	Q9SMT7	>sp|Q9SMT7|4CLLA_ARATH Oxalate--CoA ligase OS=Arabidopsis thaliana GN=AAE3 PE=1 SV=1						4	4	11.9	55.544	514	0	19.086
NADH dehydrogenase [ubiquinone] 1 alpha subcomplex subunit 13-B;NADH dehydrogenase [ubiquinone] 1 alpha subcomplex subunit 13-A	MEE4	O49313	>sp|O49313|NDADB_ARATH NADH dehydrogenase [ubiquinone] 1 alpha subcomplex subunit 13-B OS=Arabidopsis thaliana GN=At2g33220 PE=2 SV=1;>sp|Q8RWA7|NDADA_ARATH NADH dehydrogenase [ubiquinone] 1 alpha subcomplex subunit 13-A OS=Arabidopsis thaliana GN=MEE4 PE=	NDADA_ARATH NADH dehydrogenase [ubiquinone] 1 alpha subcomplex subunit 13-A OS=Arabidopsis thaliana GN=MEE4 PE=					4	4	30.1	16.121	143	0	18.852
Pinoresinol reductase 2	PRR2	Q9SVP6	>sp|Q9SVP6|PILR2_ARATH Pinoresinol reductase 2 OS=Arabidopsis thaliana GN=PRR2 PE=1 SV=1						4	4	12.9	35.415	317	0	18.72
	At5g12470	Q94CJ5	>tr|Q94CJ5|Q94CJ5_ARATH At5g12470 OS=Arabidopsis thaliana GN=At5g12470 PE=2 SV=1						4	4	13.7	41.323	386	0	18.673
ADP-ribosylation factor 3	ARF3	P40940	>sp|P40940|ARF3_ARATH ADP-ribosylation factor 3 OS=Arabidopsis thaliana GN=ARF3 PE=1 SV=2;>sp|P40940-2|ARF3_ARATH Isoform 2 of ADP-ribosylation factor 3 OS=Arabidopsis thaliana GN=ARF3	ARF3_ARATH Isoform 2 of ADP-ribosylation factor 3 OS=Arabidopsis thaliana GN=ARF3					4	4	33	20.242	182	0	18.539
Exocyst complex component SEC3A	SEC3A	F4HTA1	>tr|F4HTA1|F4HTA1_ARATH Exocyst complex component sec3A OS=Arabidopsis thaliana GN=SEC3A PE=4 SV=1;>sp|Q9SX85|SEC3A_ARATH Exocyst complex component SEC3A OS=Arabidopsis thaliana GN=SEC3A PE=1 SV=1	SEC3A_ARATH Exocyst complex component SEC3A OS=Arabidopsis thaliana GN=SEC3A PE=1 SV=1					4	4	9	100.16	888	0	18.463
Alpha,alpha-trehalose-phosphate synthase [UDP-forming] 5	TPS5	O23617	>sp|O23617|TPS5_ARATH Alpha,alpha-trehalose-phosphate synthase [UDP-forming] 5 OS=Arabidopsis thaliana GN=TPS5 PE=1 SV=2						4	4	5.5	97.453	862	0	18.324
	At1g65540	F4IBH5	>tr|F4IBH5|F4IBH5_ARATH LETM1-like protein OS=Arabidopsis thaliana GN=At1g65540 PE=4 SV=1						4	4	7.1	83.56	736	0	18.312
NADH-cytochrome b5 reductase-like protein	CBR2	P83291	>sp|P83291|NB5R2_ARATH NADH-cytochrome b5 reductase-like protein OS=Arabidopsis thaliana GN=CBR2 PE=1 SV=2						4	4	13.1	35.987	328	0	18.152
Probable prefoldin subunit 5		P57742	>sp|P57742|PFD5_ARATH Probable prefoldin subunit 5 OS=Arabidopsis thaliana GN=At5g23290 PE=2 SV=1						4	4	38.4	16.41	151	0	18.09
Polyribonucleotide nucleotidyltransferase 1, chloroplastic	PNP1	Q8GZQ3	>sp|Q8GZQ3|PNP1_ARATH Polyribonucleotide nucleotidyltransferase 1, chloroplastic OS=Arabidopsis thaliana GN=PNP1 PE=1 SV=1						4	4	6.2	99.565	922	0	17.984
	SSL3	Q8VWF6	>sp|Q8VWF6|SSL3_ARATH Protein STRICTOSIDINE SYNTHASE-LIKE 3 OS=Arabidopsis thaliana GN=SSL3 PE=2 SV=1						4	4	17.9	44.036	390	0	17.957
High-affinity nitrate transporter 3.1	NRT3.1	Q9FGS5	>sp|Q9FGS5|NRT31_ARATH High-affinity nitrate transporter 3.1 OS=Arabidopsis thaliana GN=NRT3.1 PE=1 SV=1						4	4	24.8	23.403	210	0	17.945
Fasciclin-like arabinogalactan protein 2	FLA2	Q9SU13	>sp|Q9SU13|FLA2_ARATH Fasciclin-like arabinogalactan protein 2 OS=Arabidopsis thaliana GN=FLA2 PE=1 SV=1						4	4	15.6	43.448	403	0	17.887
Ubiquitin receptor RAD23d	RAD23D	Q84L30	>sp|Q84L30|RD23D_ARATH Ubiquitin receptor RAD23d OS=Arabidopsis thaliana GN=RAD23D PE=1 SV=2;>tr|A8MR76|A8MR76_ARATH Putative DNA repair protein RAD23-4 OS=Arabidopsis thaliana GN=RAD23D PE=4 SV=1;>sp|Q84L30-2|RD23D_ARATH Isoform 2 of Ubiquitin receptor RA	A8MR76_ARATH Putative DNA repair protein RAD23-4 OS=Arabidopsis thaliana GN=RAD23D PE=4 SV=1;>sp	Q84L30-2	RD23D_ARATH Isoform 2 of Ubiquitin receptor RA			4	4	14	40.066	378	0	17.626
	SCD2;At3g48860	Q8RWD5	>sp|Q8RWD5|SCD2_ARATH Coiled-coil domain-containing protein SCD2 OS=Arabidopsis thaliana GN=SCD2 PE=1 SV=1;>tr|F4JF62|F4JF62_ARATH Uncharacterized protein OS=Arabidopsis thaliana GN=At3g48860 PE=1 SV=1	F4JF62_ARATH Uncharacterized protein OS=Arabidopsis thaliana GN=At3g48860 PE=1 SV=1					4	4	10.4	63.724	577	0	17.576
Probable peroxidase 26	PER26	O22862	>sp|O22862|PER26_ARATH Probable peroxidase 26 OS=Arabidopsis thaliana GN=PER26 PE=2 SV=2						4	4	12.5	37.568	335	0	17.458
Red chlorophyll catabolite reductase, chloroplastic	RCCR	Q8LDU4	>sp|Q8LDU4|RCCR_ARATH Red chlorophyll catabolite reductase, chloroplastic OS=Arabidopsis thaliana GN=RCCR PE=1 SV=2						4	4	14.7	36.448	319	0	17.423
Tryptophan synthase alpha chain	TRPA1	O22765	>sp|O22765|TRPA1_ARATH Tryptophan synthase alpha chain OS=Arabidopsis thaliana GN=TRPA1 PE=1 SV=2						4	4	26.2	29.579	275	0	17.391
Probable SAL3 phosphatase	At5g63990;SAL3	F4KC75	>tr|F4KC75|F4KC75_ARATH Putative SAL3 phosphatase OS=Arabidopsis thaliana GN=At5g63990 PE=4 SV=1;>sp|Q8GY63|DPNP3_ARATH Probable SAL3 phosphatase OS=Arabidopsis thaliana GN=SAL3 PE=2 SV=1	DPNP3_ARATH Probable SAL3 phosphatase OS=Arabidopsis thaliana GN=SAL3 PE=2 SV=1					4	4	23.8	31.826	298	0	17.301
	At2g16760	Q9SLE2	>tr|Q9SLE2|Q9SLE2_ARATH Expressed protein OS=Arabidopsis thaliana GN=At2g16760 PE=2 SV=1						4	4	16.2	35.31	327	0	17.267
Metal-independent phosphoserine phosphatase	IPSP	F4KI56	>sp|F4KI56|SERCL_ARATH Metal-independent phosphoserine phosphatase OS=Arabidopsis thaliana GN=IPSP PE=1 SV=1						4	4	21	26.474	238	0	17.259
UDP-glycosyltransferase 71C3	UGT71C3	Q9LML7	>sp|Q9LML7|U71C3_ARATH UDP-glycosyltransferase 71C3 OS=Arabidopsis thaliana GN=UGT71C3 PE=2 SV=1						4	4	9.9	52.901	476	0	17.205
	F16P17.17	Q9LQ04	>sp|Q9LQ04|RMLCD_ARATH Bifunctional dTDP-4-dehydrorhamnose 3,5-epimerase/dTDP-4-dehydrorhamnose reductase OS=Arabidopsis thaliana GN=NRS/ER PE=1 SV=1						6	4	18.6	33.597	301	0	17.16
40S ribosomal protein S4;40S ribosomal protein S4-1;40S ribosomal protein S4-3;40S ribosomal protein S4-2	At5g07090;RPS4A;RPS4D;RPS4B	F4K5C7	>tr|F4K5C7|F4K5C7_ARATH 40S ribosomal protein S4 OS=Arabidopsis thaliana GN=At5g07090 PE=3 SV=1;>sp|Q93VH9|RS41_ARATH 40S ribosomal protein S4-1 OS=Arabidopsis thaliana GN=RPS4A PE=2 SV=1;>sp|Q8VYK6|RS43_ARATH 40S ribosomal protein S4-3 OS=Arabidopsis thal	RS41_ARATH 40S ribosomal protein S4-1 OS=Arabidopsis thaliana GN=RPS4A PE=2 SV=1;>sp	Q8VYK6	RS43_ARATH 40S ribosomal protein S4-3 OS=Arabidopsis thal			4	4	15.2	27.707	244	0	17.033
	F8M12.21;At4g10840	O81629	>tr|O81629|O81629_ARATH AT4g10840/F25I24_50 OS=Arabidopsis thaliana GN=F8M12.21 PE=2 SV=1;>tr|F4JMG6|F4JMG6_ARATH Tetratricopeptide repeat domain-containing protein OS=Arabidopsis thaliana GN=At4g10840 PE=4 SV=1	F4JMG6_ARATH Tetratricopeptide repeat domain-containing protein OS=Arabidopsis thaliana GN=At4g10840 PE=4 SV=1					4	4	9.4	66.28	609	0	16.967
	EMB2763	Q9SHL7	>tr|Q9SHL7|Q9SHL7_ARATH At2g17510/MJB20.7 OS=Arabidopsis thaliana GN=EMB2763 PE=2 SV=2;>tr|F4INI6|F4INI6_ARATH Ribonuclease II family protein OS=Arabidopsis thaliana GN=EMB2763 PE=3 SV=1	F4INI6_ARATH Ribonuclease II family protein OS=Arabidopsis thaliana GN=EMB2763 PE=3 SV=1					4	4	6.6	105	933	0	16.793
DEAD-box ATP-dependent RNA helicase 3, chloroplastic	emb1138;RH3	F4K180	>tr|F4K180|F4K180_ARATH DEAD-box ATP-dependent RNA helicase 3 OS=Arabidopsis thaliana GN=emb1138 PE=1 SV=1;>sp|Q8L7S8-2|RH3_ARATH Isoform 2 of DEAD-box ATP-dependent RNA helicase 3, chloroplastic OS=Arabidopsis thaliana GN=RH3;>sp|Q8L7S8|RH3_ARATH DEAD-box	RH3_ARATH Isoform 2 of DEAD-box ATP-dependent RNA helicase 3, chloroplastic OS=Arabidopsis thaliana GN=RH3;>sp	Q8L7S8	RH3_ARATH DEAD-box			4	4	6.7	70.892	655	0	16.717
	At3g14120	Q8L748-3	>sp|Q8L748-3|NU107_ARATH Isoform 3 of Nuclear pore complex protein NUP107 OS=Arabidopsis thaliana GN=NUP107;>sp|Q8L748-2|NU107_ARATH Isoform 2 of Nuclear pore complex protein NUP107 OS=Arabidopsis thaliana GN=NUP107;>sp|Q8L748|NU107_ARATH Nuclear pore comp	NU107_ARATH Isoform 2 of Nuclear pore complex protein NUP107 OS=Arabidopsis thaliana GN=NUP107;>sp	Q8L748	NU107_ARATH Nuclear pore comp			4	4	4.6	122.52	1077	0	16.685
UMP-CMP kinase 3	UMK3	O04905	>sp|O04905|KCY3_ARATH UMP-CMP kinase 3 OS=Arabidopsis thaliana GN=UMK3 PE=1 SV=1;>sp|O04905-2|KCY3_ARATH Isoform 2 of UMP-CMP kinase 3 OS=Arabidopsis thaliana GN=UMK3	KCY3_ARATH Isoform 2 of UMP-CMP kinase 3 OS=Arabidopsis thaliana GN=UMK3					4	4	23.3	22.481	202	0	16.633
	At3g15090	Q9LK96	>tr|Q9LK96|Q9LK96_ARATH AT3g15090/K15M2_24 OS=Arabidopsis thaliana GN=At3g15090 PE=2 SV=1						4	4	18.9	39.394	366	0	16.558
Argininosuccinate lyase, chloroplastic		Q9LEU8	>sp|Q9LEU8|ARLY_ARATH Argininosuccinate lyase, chloroplastic OS=Arabidopsis thaliana GN=At5g10920 PE=1 SV=1						4	4	12	57.512	517	0	16.323
Lysine histidine transporter 1	LHT1	Q9FKS8-2	>sp|Q9FKS8-2|LHT1_ARATH Isoform 2 of Lysine histidine transporter 1 OS=Arabidopsis thaliana GN=LHT1;>sp|Q9FKS8|LHT1_ARATH Lysine histidine transporter 1 OS=Arabidopsis thaliana GN=LHT1 PE=1 SV=1	LHT1_ARATH Lysine histidine transporter 1 OS=Arabidopsis thaliana GN=LHT1 PE=1 SV=1					4	4	7.2	49.685	445	0	16.216
Peroxidase 22	PER22	P24102	>sp|P24102|PER22_ARATH Peroxidase 22 OS=Arabidopsis thaliana GN=PER22 PE=1 SV=2						5	4	13.5	38.108	349	0	16.075
Proteasome subunit alpha type-6-B	PAA2	O81147	>sp|O81147|PSA6B_ARATH Proteasome subunit alpha type-6-B OS=Arabidopsis thaliana GN=PAA2 PE=1 SV=1;>tr|F4IIA5|F4IIA5_ARATH 20S proteasome subunit PAA2 OS=Arabidopsis thaliana GN=PAA2 PE=4 SV=1	F4IIA5_ARATH 20S proteasome subunit PAA2 OS=Arabidopsis thaliana GN=PAA2 PE=4 SV=1					7	4	36.2	27.35	246	0	16.034
Patellin-3	PATL3	Q56Z59	>sp|Q56Z59|PATL3_ARATH Patellin-3 OS=Arabidopsis thaliana GN=PATL3 PE=1 SV=2						4	4	10	56.104	490	0	15.846
ATP-citrate synthase beta chain protein 2	ACLB-2	Q9FGX1	>sp|Q9FGX1|ACLB2_ARATH ATP-citrate synthase beta chain protein 2 OS=Arabidopsis thaliana GN=ACLB-2 PE=1 SV=1						9	4	23.7	65.827	608	0	15.833
Asparagine--tRNA ligase, cytoplasmic 2	SYNC2	Q9SW95	>sp|Q9SW95|SYNC2_ARATH Asparagine--tRNA ligase, cytoplasmic 2 OS=Arabidopsis thaliana GN=SYNC2 PE=1 SV=2						4	4	6.9	71.363	638	0	15.785
Pentatricopeptide repeat-containing protein At1g26460, mitochondrial		Q9FZD1	>sp|Q9FZD1|PPR58_ARATH Pentatricopeptide repeat-containing protein At1g26460, mitochondrial OS=Arabidopsis thaliana GN=At1g26460 PE=2 SV=1						4	4	7.5	70.234	630	0	15.595
Putative WEB family protein At1g65010, chloroplastic		F4I8B9	>sp|F4I8B9|Y1501_ARATH Putative WEB family protein At1g65010, chloroplastic OS=Arabidopsis thaliana GN=At1g65010 PE=1 SV=1						5	4	4.3	152.7	1345	0	15.517
Methylthioribose kinase	MTK	Q9C6D2	>sp|Q9C6D2|MTK_ARATH Methylthioribose kinase OS=Arabidopsis thaliana GN=MTK PE=1 SV=1						4	4	11.2	48.07	420	0	15.43
Probable inactive receptor kinase At2g26730		O48788	>sp|O48788|Y2267_ARATH Probable inactive receptor kinase At2g26730 OS=Arabidopsis thaliana GN=At2g26730 PE=1 SV=1						4	4	6.4	71.751	658	0	15.426
Dolichyl-diphosphooligosaccharide--protein glycosyltransferase subunit 1B	OST1B	Q9ZUA0	>sp|Q9ZUA0|OST1B_ARATH Dolichyl-diphosphooligosaccharide--protein glycosyltransferase subunit 1B OS=Arabidopsis thaliana GN=OST1B PE=2 SV=1						4	4	12.3	52.218	464	0	15.157
FKBP12-interacting protein of 37 kDa	FIP37	Q9ZSZ8	>sp|Q9ZSZ8|FIP37_ARATH FKBP12-interacting protein of 37 kDa OS=Arabidopsis thaliana GN=FIP37 PE=1 SV=1						4	4	16.4	37.214	330	0	15.152
	cpn10	O80504	>tr|O80504|O80504_ARATH Chloroplast chaperonin 10 OS=Arabidopsis thaliana GN=cpn10 PE=2 SV=1						4	4	35.3	15.049	139	0	14.964
Cytochrome P450 71A19	CYP71A19	Q9T0K0	>sp|Q9T0K0|C71AJ_ARATH Cytochrome P450 71A19 OS=Arabidopsis thaliana GN=CYP71A19 PE=2 SV=1						5	4	15.1	55.614	490	0	14.931
DDB1- and CUL4-associated factor homolog 1	DCAF1	Q9M086	>sp|Q9M086|DCAF1_ARATH DDB1- and CUL4-associated factor homolog 1 OS=Arabidopsis thaliana GN=DCAF1 PE=1 SV=2						4	4	2.7	205.45	1883	0	14.878
	dl4011w	O23443	>tr|O23443|O23443_ARATH Fumarylacetoacetate hydrolase-like protein OS=Arabidopsis thaliana GN=dl4011w PE=4 SV=2						4	4	24.3	24.154	222	0	14.776
	T19F6.7	O22978	>tr|O22978|O22978_ARATH Putative uncharacterized protein AT4g24130 OS=Arabidopsis thaliana GN=T19F6.7 PE=1 SV=1						4	4	32.5	17.955	157	0	14.75
IAA-amino acid hydrolase ILR1-like 2	ILL2	P54970	>sp|P54970|ILL2_ARATH IAA-amino acid hydrolase ILR1-like 2 OS=Arabidopsis thaliana GN=ILL2 PE=1 SV=2						4	4	11.8	47.855	439	0	14.43
	F13I12.260	Q9SD52	>tr|Q9SD52|Q9SD52_ARATH AT3g47210/F13I12_260 OS=Arabidopsis thaliana GN=F13I12.260 PE=2 SV=1						4	4	11.6	54.809	474	0	14.264
Heat shock protein 90-1	HSP90-1	P27323	>sp|P27323|HS901_ARATH Heat shock protein 90-1 OS=Arabidopsis thaliana GN=HSP90-1 PE=1 SV=3						11	4	18.7	80.635	700	0	14.049
	PFD6	Q2HIK4	>tr|Q2HIK4|Q2HIK4_ARATH At1g29990 OS=Arabidopsis thaliana GN=PFD6 PE=2 SV=1						4	4	29.5	14.856	129	0	14.036
DnaJ protein ERDJ3B	ERDJ3B	Q9LZK5	>sp|Q9LZK5|DNJ19_ARATH DnaJ protein ERDJ3B OS=Arabidopsis thaliana GN=ERDJ3B PE=1 SV=1						4	4	17.1	39.199	346	0	13.851
	At3g56130;F18O21_90	B9DFB7	>tr|B9DFB7|B9DFB7_ARATH AT3G56130 protein OS=Arabidopsis thaliana GN=At3g56130 PE=2 SV=1;>tr|Q93W03|Q93W03_ARATH AT3g56130/F18O21_90 OS=Arabidopsis thaliana GN=At3g56130 PE=1 SV=1;>tr|F4IY77|F4IY77_ARATH Biotin/lipoyl attachment domain-containing protein O	Q93W03_ARATH AT3g56130/F18O21_90 OS=Arabidopsis thaliana GN=At3g56130 PE=1 SV=1;>tr	F4IY77	F4IY77_ARATH Biotin/lipoyl attachment domain-containing protein O			4	4	42.4	21.781	205	0	13.617
WEB family protein At5g55860		Q9LVQ4	>sp|Q9LVQ4|Y5586_ARATH WEB family protein At5g55860 OS=Arabidopsis thaliana GN=At5g55860 PE=1 SV=1						4	4	10.9	72.43	649	0	13.544
	F2G14_70	Q9LFR0	>tr|Q9LFR0|Q9LFR0_ARATH Alpha-mannosidase OS=Arabidopsis thaliana GN=F2G14_70 PE=2 SV=1						4	4	3.4	134.72	1173	0	13.392
COP9 signalosome complex subunit 8	CSN8	P43255	>sp|P43255|CSN8_ARATH COP9 signalosome complex subunit 8 OS=Arabidopsis thaliana GN=CSN8 PE=1 SV=1						4	4	24.9	22.546	197	0	13.246
Pantothenate kinase 2	PANK2	Q8L5Y9	>sp|Q8L5Y9|PANK2_ARATH Pantothenate kinase 2 OS=Arabidopsis thaliana GN=PANK2 PE=1 SV=2;>tr|F4JTJ6|F4JTJ6_ARATH Pantothenate kinase 2 OS=Arabidopsis thaliana GN=PANK2 PE=1 SV=1	F4JTJ6_ARATH Pantothenate kinase 2 OS=Arabidopsis thaliana GN=PANK2 PE=1 SV=1					4	4	7.5	99.639	901	0	13.171
	At3g55020	F4JF82	>tr|F4JF82|F4JF82_ARATH RabGAP/TBC domain-containing protein OS=Arabidopsis thaliana GN=At3g55020 PE=1 SV=1						4	4	6.3	87.184	777	0	13.094
Exocyst complex component EXO84B	EXO84B	F4K7F4	>tr|F4K7F4|F4K7F4_ARATH Exocyst complex component 84B OS=Arabidopsis thaliana GN=EXO84B PE=4 SV=1;>tr|F4K7F5|F4K7F5_ARATH Exocyst complex component 84B OS=Arabidopsis thaliana GN=EXO84B PE=4 SV=1;>sp|Q9LTB0|EX84B_ARATH Exocyst complex component EXO84B OS=A	F4K7F5_ARATH Exocyst complex component 84B OS=Arabidopsis thaliana GN=EXO84B PE=4 SV=1;>sp	Q9LTB0	EX84B_ARATH Exocyst complex component EXO84B OS=A			4	4	7.9	86.321	783	0	12.928
Regulator of nonsense transcripts 1 homolog	UPF1	Q9FJR0	>sp|Q9FJR0|RENT1_ARATH Regulator of nonsense transcripts 1 homolog OS=Arabidopsis thaliana GN=UPF1 PE=1 SV=2						4	4	4.7	136.87	1254	0	12.793
	At4g33760	F4JJT9	>tr|F4JJT9|F4JJT9_ARATH tRNA synthetase class II (D, K and N) family protein OS=Arabidopsis thaliana GN=At4g33760 PE=3 SV=1						4	4	8.4	74.516	664	0	12.736
Phosphoinositide phospholipase C 9	PLC9	Q6NMA7	>sp|Q6NMA7|PLCD9_ARATH Phosphoinositide phospholipase C 9 OS=Arabidopsis thaliana GN=PLC9 PE=2 SV=1						4	4	10.5	61.165	531	0	12.642
NADPH:quinone oxidoreductase	NQR	Q9LK88	>sp|Q9LK88|NQR_ARATH NADPH:quinone oxidoreductase OS=Arabidopsis thaliana GN=NQR PE=1 SV=1						4	4	26.5	21.556	196	0	12.637
	F18O22_50	Q8VZB5	>tr|Q8VZB5|Q8VZB5_ARATH Putative uncharacterized protein At5g14260 OS=Arabidopsis thaliana GN=F18O22_50 PE=2 SV=1						4	4	12.1	57.585	514	0	12.613
	F9D16.150	Q9SUQ9	>tr|Q9SUQ9|Q9SUQ9_ARATH AT4g23680/F9D16_150 OS=Arabidopsis thaliana GN=F9D16.150 PE=2 SV=1						5	4	29.8	17.473	151	0	12.539
	At2g04940	Q9SI32	>tr|Q9SI32|Q9SI32_ARATH Expressed protein OS=Arabidopsis thaliana GN=At2g04940 PE=2 SV=1						4	4	15.8	44.122	392	0	12.41
Aldehyde dehydrogenase 22A1	ALDH22A1	F4JC27	>tr|F4JC27|F4JC27_ARATH Aldehyde dehydrogenase 22A1 OS=Arabidopsis thaliana GN=ALDH22A1 PE=3 SV=1;>sp|Q0WSF1|AL221_ARATH Aldehyde dehydrogenase 22A1 OS=Arabidopsis thaliana GN=ALDH22A1 PE=2 SV=2	AL221_ARATH Aldehyde dehydrogenase 22A1 OS=Arabidopsis thaliana GN=ALDH22A1 PE=2 SV=2					4	4	9.7	61.018	554	0	12.052
Probable monodehydroascorbate reductase, cytoplasmic isoform 2		Q9LK94	>sp|Q9LK94|MDAR2_ARATH Probable monodehydroascorbate reductase, cytoplasmic isoform 2 OS=Arabidopsis thaliana GN=At3g27820 PE=2 SV=1						4	4	10.7	53.526	488	0	12.041
Threonine dehydratase biosynthetic, chloroplastic	OMR1	Q9ZSS6	>sp|Q9ZSS6|THD1_ARATH Threonine dehydratase biosynthetic, chloroplastic OS=Arabidopsis thaliana GN=OMR1 PE=1 SV=1						4	4	9.6	64.634	592	0	12.026
	At1g12470	F4IDS7	>tr|F4IDS7|F4IDS7_ARATH Zinc ion binding protein OS=Arabidopsis thaliana GN=At1g12470 PE=4 SV=1						4	4	5.8	112.32	988	0	11.811
	PUX2	Q9ZU93	>tr|Q9ZU93|Q9ZU93_ARATH CDC48-interacting UBX-domain protein OS=Arabidopsis thaliana GN=PUX2 PE=2 SV=2						4	4	12	51.063	458	0	11.788
Glucuronokinase 1	GLCAK1	Q93ZC9	>sp|Q93ZC9|GLAK1_ARATH Glucuronokinase 1 OS=Arabidopsis thaliana GN=GLCAK1 PE=1 SV=1						4	4	13.5	40.075	362	0	11.76
Very-long-chain 3-oxoacyl-CoA reductase 1	KCR1	Q8L9C4	>sp|Q8L9C4|KCR1_ARATH Very-long-chain 3-oxoacyl-CoA reductase 1 OS=Arabidopsis thaliana GN=KCR1 PE=1 SV=1						4	4	15.4	35.761	318	0	11.73
	At3g21140	Q8L637	>tr|Q8L637|Q8L637_ARATH Putative uncharacterized protein At3g21140 OS=Arabidopsis thaliana GN=At3g21140 PE=2 SV=1						4	4	18.3	42.851	387	0	11.725
Pentatricopeptide repeat-containing protein At1g80270, mitochondrial		Q9C977	>sp|Q9C977|PP135_ARATH Pentatricopeptide repeat-containing protein At1g80270, mitochondrial OS=Arabidopsis thaliana GN=At1g80270 PE=2 SV=1						4	4	8.2	67.281	596	0	11.644
Armadillo repeat-containing kinesin-like protein 3	ARK3	F4IC87	>tr|F4IC87|F4IC87_ARATH Kinesin-like protein OS=Arabidopsis thaliana GN=ARK3 PE=3 SV=1;>sp|Q9FZ06|ARK3_ARATH Armadillo repeat-containing kinesin-like protein 3 OS=Arabidopsis thaliana GN=ARK3 PE=1 SV=1	ARK3_ARATH Armadillo repeat-containing kinesin-like protein 3 OS=Arabidopsis thaliana GN=ARK3 PE=1 SV=1					5	4	6.2	100.96	920	0	11.448
Probable nucleolar protein 5-2	NOP5-2	Q9MAB3	>sp|Q9MAB3|NOP5B_ARATH Probable nucleolar protein 5-2 OS=Arabidopsis thaliana GN=NOP5-2 PE=2 SV=1						4	4	11.4	59.002	533	0	11.324
AT5g11720/T22P22_110	T22P22_110	Q9LYF8	>tr|Q9LYF8|Q9LYF8_ARATH AT5g11720/T22P22_110 OS=Arabidopsis thaliana GN=T22P22_110 PE=2 SV=1						4	4	6.2	101.12	902	0	11.318
Cytochrome P450 71B37;Cytochrome P450 71B36	CYP71B37;CYP71B36	Q9LIP3	>sp|Q9LIP3|C71BY_ARATH Cytochrome P450 71B37 OS=Arabidopsis thaliana GN=CYP71B37 PE=3 SV=2;>sp|Q9LIP4|C71BX_ARATH Cytochrome P450 71B36 OS=Arabidopsis thaliana GN=CYP71B36 PE=3 SV=1	C71BX_ARATH Cytochrome P450 71B36 OS=Arabidopsis thaliana GN=CYP71B36 PE=3 SV=1					4	4	11.4	56.843	500	0	11.253
Diaminopimelate epimerase, chloroplastic	DAPF	Q9LFG2	>sp|Q9LFG2|DAPF_ARATH Diaminopimelate epimerase, chloroplastic OS=Arabidopsis thaliana GN=DAPF PE=1 SV=1						4	4	16	38.984	362	0	11.198
1-aminocyclopropane-1-carboxylate oxidase 1	ACO1	Q9ZUN4	>sp|Q9ZUN4|ACCO1_ARATH 1-aminocyclopropane-1-carboxylate oxidase 1 OS=Arabidopsis thaliana GN=ACO1 PE=2 SV=1						4	4	19.7	35.202	310	0	11.193
Glutathione S-transferase U26	GSTU26	Q9SHH8	>sp|Q9SHH8|GSTUQ_ARATH Glutathione S-transferase U26 OS=Arabidopsis thaliana GN=GSTU26 PE=2 SV=1						4	4	21.4	25.779	220	0	11.182
Bifunctional fucokinase/fucose pyrophosphorylase;L-fucokinase;Fucose-1-phosphate guanylyltransferase	FKGP	Q9LNJ9	>sp|Q9LNJ9|FKGP_ARATH Bifunctional fucokinase/fucose pyrophosphorylase OS=Arabidopsis thaliana GN=FKGP PE=1 SV=2						4	4	4.9	116.35	1055	0	11.112
Eukaryotic translation initiation factor isoform 4G-2	EIF(ISO)4G2	O82233	>sp|O82233|IF4G2_ARATH Eukaryotic translation initiation factor isoform 4G-2 OS=Arabidopsis thaliana GN=EIF(ISO)4G2 PE=1 SV=1						4	4	5.9	82.889	747	0	10.927
Probable inactive purple acid phosphatase 1	PAP1	Q9LMX4	>sp|Q9LMX4|PPA1_ARATH Probable inactive purple acid phosphatase 1 OS=Arabidopsis thaliana GN=PAP1 PE=2 SV=1						4	4	11.9	68.241	613	0	10.548
Fimbrin-like protein 2	FIM2	Q9FKI0	>sp|Q9FKI0|FIMB5_ARATH Fimbrin-5 OS=Arabidopsis thaliana GN=FIM5 PE=1 SV=1						4	4	8.2	76.757	687	0	10.421
Endoglucanase 25	KOR	Q38890	>sp|Q38890|GUN25_ARATH Endoglucanase 25 OS=Arabidopsis thaliana GN=KOR PE=1 SV=1						4	4	8.7	69.191	621	0	10.413
Jacalin-related lectin 22	JAL22	O80950-2	>sp|O80950-2|JAL22_ARATH Isoform 2 of Jacalin-related lectin 22 OS=Arabidopsis thaliana GN=JAL22;>sp|O80950|JAL22_ARATH Jacalin-related lectin 22 OS=Arabidopsis thaliana GN=JAL22 PE=1 SV=1	JAL22_ARATH Jacalin-related lectin 22 OS=Arabidopsis thaliana GN=JAL22 PE=1 SV=1					4	4	16.6	47.23	428	0	10.32
Probable LRR receptor-like serine/threonine-protein kinase At1g56140;Probable LRR receptor-like serine/threonine-protein kinase At1g56130	LRR-RLK;At1g56145;At1g56120	C0LGH3	>sp|C0LGH3|Y5614_ARATH Probable LRR receptor-like serine/threonine-protein kinase At1g56140 OS=Arabidopsis thaliana GN=At1g56140 PE=2 SV=2;>tr|C0LGH4|C0LGH4_ARATH Leucine-rich repeat receptor-like protein kinase (Fragment) OS=Arabidopsis thaliana GN=LRR-RL	C0LGH4_ARATH Leucine-rich repeat receptor-like protein kinase (Fragment) OS=Arabidopsis thaliana GN=LRR-RL					4	4	4.3	113.75	1033	0	10.266
	T5P19_80;T7D17.2	Q9LXZ7	>tr|Q9LXZ7|Q9LXZ7_ARATH At3g56430 OS=Arabidopsis thaliana GN=T5P19_80 PE=2 SV=1;>tr|Q9SHB0|Q9SHB0_ARATH Putative uncharacterized protein At2g40800 OS=Arabidopsis thaliana GN=T7D17.2 PE=1 SV=1	Q9SHB0_ARATH Putative uncharacterized protein At2g40800 OS=Arabidopsis thaliana GN=T7D17.2 PE=1 SV=1					4	4	10.6	48.534	434	0	10.254
	At4g29480;T25K17.20	Q9M0D5	>tr|Q9M0D5|Q9M0D5_ARATH AT4g29480/F17A13_300 OS=Arabidopsis thaliana GN=At4g29480 PE=2 SV=1;>tr|Q9STR3|Q9STR3_ARATH ATP synthase subunit G protein OS=Arabidopsis thaliana GN=T25K17.20 PE=2 SV=1;>tr|O82209|O82209_ARATH Copia-like retroelement pol polyprotei	Q9STR3_ARATH ATP synthase subunit G protein OS=Arabidopsis thaliana GN=T25K17.20 PE=2 SV=1;>tr	O82209	O82209_ARATH Copia-like retroelement pol polyprotei			4	4	23.8	13.94	122	0	10.221
	At5g24810	Q93YN5	>tr|Q93YN5|Q93YN5_ARATH ABC1 family protein OS=Arabidopsis thaliana GN=At5g24810 PE=2 SV=1;>tr|F4KIJ2|F4KIJ2_ARATH ABC1 family protein OS=Arabidopsis thaliana GN=At5g24810 PE=4 SV=1	F4KIJ2_ARATH ABC1 family protein OS=Arabidopsis thaliana GN=At5g24810 PE=4 SV=1					4	4	5	112.21	1009	0	10.149
Probable sarcosine oxidase		Q9SJA7	>sp|Q9SJA7|SOX_ARATH Probable sarcosine oxidase OS=Arabidopsis thaliana GN=At2g24580 PE=2 SV=1						4	4	13.9	45.701	416	0	10.013
Jasmonic acid-amido synthetase JAR1	JAR1	F4II77	>tr|F4II77|F4II77_ARATH Jasmonic acid-amido synthetase JAR1 OS=Arabidopsis thaliana GN=JAR1 PE=4 SV=1;>sp|Q9SKE2-3|JAR1_ARATH Isoform 3 of Jasmonic acid-amido synthetase JAR1 OS=Arabidopsis thaliana GN=JAR1;>sp|Q9SKE2-2|JAR1_ARATH Isoform 2 of Jasmonic aci	JAR1_ARATH Isoform 3 of Jasmonic acid-amido synthetase JAR1 OS=Arabidopsis thaliana GN=JAR1;>sp	Q9SKE2-2	JAR1_ARATH Isoform 2 of Jasmonic aci			4	4	7.2	65.676	586	0	10.011
	At5g35180	B3H745	>tr|B3H745|B3H745_ARATH Uncharacterized protein OS=Arabidopsis thaliana GN=At5g35180 PE=1 SV=1;>tr|Q8W553|Q8W553_ARATH AT5g35180/T25C13_60 OS=Arabidopsis thaliana GN=At5g35180 PE=1 SV=1;>tr|B3H5W6|B3H5W6_ARATH AT5G35180 protein OS=Arabidopsis thaliana GN=A	Q8W553_ARATH AT5g35180/T25C13_60 OS=Arabidopsis thaliana GN=At5g35180 PE=1 SV=1;>tr	B3H5W6	B3H5W6_ARATH AT5G35180 protein OS=Arabidopsis thaliana GN=A			4	4	10.5	66.732	593	0	9.9902
AT3G07300 protein	T1B9.3;At3g07300	Q9SFW0	>tr|Q9SFW0|Q9SFW0_ARATH AT3G07300 protein OS=Arabidopsis thaliana GN=T1B9.3 PE=2 SV=1;>tr|B3H7H1|B3H7H1_ARATH AT3G07300 protein OS=Arabidopsis thaliana GN=At3g07300 PE=2 SV=1	B3H7H1_ARATH AT3G07300 protein OS=Arabidopsis thaliana GN=At3g07300 PE=2 SV=1					4	4	16.2	43.598	407	0	9.7451
	F16B3.29	Q9M876	>tr|Q9M876|Q9M876_ARATH Tyrosine--tRNA ligase OS=Arabidopsis thaliana GN=F16B3.29 PE=2 SV=1						4	4	10	56.618	511	0	9.6135
Cyclase-associated protein 1	CAP1	O65902	>sp|O65902|ACAP1_ARATH Cyclase-associated protein 1 OS=Arabidopsis thaliana GN=CAP1 PE=2 SV=1						4	4	6.9	50.969	476	0	9.5295
		Q93ZI7	>tr|Q93ZI7|Q93ZI7_ARATH AT5g35440/MOK9_2 OS=Arabidopsis thaliana GN=At5g35430 PE=2 SV=1						4	4	10.2	86.737	786	0	9.3325
Pentatricopeptide repeat-containing protein At1g60770		O22714	>sp|O22714|PPR86_ARATH Pentatricopeptide repeat-containing protein At1g60770 OS=Arabidopsis thaliana GN=At1g60770 PE=2 SV=1						4	4	11.4	55.905	491	0	8.888
IAA-amino acid hydrolase ILR1	ILR1	P54968	>sp|P54968|ILR1_ARATH IAA-amino acid hydrolase ILR1 OS=Arabidopsis thaliana GN=ILR1 PE=1 SV=2						4	4	12	48.014	442	0	8.7642
Nitrile-specifier protein 5	NSP5	Q93XW5	>sp|Q93XW5|NSP5_ARATH Nitrile-specifier protein 5 OS=Arabidopsis thaliana GN=NSP5 PE=2 SV=1						4	4	13.2	35.853	326	0	8.2149
	XEG113	Q8VXZ5	>tr|Q8VXZ5|Q8VXZ5_ARATH Glycosyltransferase OS=Arabidopsis thaliana GN=XEG113 PE=2 SV=1						4	4	7.1	73.212	644	0	8.0319
Aspartate aminotransferase 3, chloroplastic	ASP3	P46644	>sp|P46644|AAT3_ARATH Aspartate aminotransferase 3, chloroplastic OS=Arabidopsis thaliana GN=ASP3 PE=1 SV=1						6	4	14	48.954	449	0	7.9068
	T13M11.9	Q9SYA9	>tr|Q9SYA9|Q9SYA9_ARATH AT1G61730 protein OS=Arabidopsis thaliana GN=T13M11.9 PE=1 SV=1						4	4	11.4	40.879	376	0	7.8645
	F28G11.14	Q9C713	>tr|Q9C713|Q9C713_ARATH Arginyl-tRNA synthetase OS=Arabidopsis thaliana GN=F28G11.14 PE=1 SV=1						6	4	15.3	66.445	590	0	7.2502
Tubulin beta-7 chain	TUBB7	P29515	>sp|P29515|TBB7_ARATH Tubulin beta-7 chain OS=Arabidopsis thaliana GN=TUBB7 PE=2 SV=1						16	3	44.1	50.747	449	0	323.31
Mediator of RNA polymerase II transcription subunit 37f	MED37F;BIP2	Q39043	>sp|Q39043|MD37F_ARATH Mediator of RNA polymerase II transcription subunit 37f OS=Arabidopsis thaliana GN=MED37F PE=1 SV=2;>tr|F4K007|F4K007_ARATH Luminal-binding protein 2 OS=Arabidopsis thaliana GN=BIP2 PE=3 SV=1	F4K007_ARATH Luminal-binding protein 2 OS=Arabidopsis thaliana GN=BIP2 PE=3 SV=1					24	3	47.3	73.56	668	0	248.94
Heat shock 70 kDa protein 14	HSP70-14	Q9S7C0-2	>sp|Q9S7C0-2|HSP7O_ARATH Isoform 2 of Heat shock 70 kDa protein 14 OS=Arabidopsis thaliana GN=HSP70-14;>sp|Q9S7C0|HSP7O_ARATH Heat shock 70 kDa protein 14 OS=Arabidopsis thaliana GN=HSP70-14 PE=2 SV=1	HSP7O_ARATH Heat shock 70 kDa protein 14 OS=Arabidopsis thaliana GN=HSP70-14 PE=2 SV=1					22	3	32.6	87.316	789	0	176.45
Adenosine kinase 2	ADK2	Q9LZG0	>sp|Q9LZG0|ADK2_ARATH Adenosine kinase 2 OS=Arabidopsis thaliana GN=ADK2 PE=1 SV=1						9	3	35.1	37.846	345	0	159.93
Beta-adaptin-like protein C	BETAC-AD	O81742	>sp|O81742|APBLC_ARATH Beta-adaptin-like protein C OS=Arabidopsis thaliana GN=BETAC-AD PE=1 SV=2						10	3	14.9	99.096	893	0	149.34
	F11F12.1	Q9LPT6	>tr|Q9LPT6|Q9LPT6_ARATH F11F12.1 protein OS=Arabidopsis thaliana GN=F11F12.1 PE=1 SV=1						3	3	17.3	23.425	208	0	143.03
Tubulin beta-3 chain;Tubulin beta-2 chain	TUBB3;TUBB2	Q9ASR0	>sp|Q9ASR0|TBB3_ARATH Tubulin beta-3 chain OS=Arabidopsis thaliana GN=TUBB3 PE=2 SV=2;>sp|Q56YW9|TBB2_ARATH Tubulin beta-2 chain OS=Arabidopsis thaliana GN=TUBB2 PE=2 SV=2	TBB2_ARATH Tubulin beta-2 chain OS=Arabidopsis thaliana GN=TUBB2 PE=2 SV=2					16	3	44.2	50.733	450	0	142.18
Heat shock 70 kDa protein 6, chloroplastic	HSP70-6	Q9STW6	>sp|Q9STW6|HSP7F_ARATH Heat shock 70 kDa protein 6, chloroplastic OS=Arabidopsis thaliana GN=HSP70-6 PE=1 SV=1						11	3	17.1	76.507	718	0	142.02
Prohibitin-4, mitochondrial	PHB4	Q9LK25	>sp|Q9LK25|PHB4_ARATH Prohibitin-4, mitochondrial OS=Arabidopsis thaliana GN=PHB4 PE=1 SV=1						8	3	40.5	30.638	279	0	131.5
40S ribosomal protein S3a-1	RPS3AA	Q9CAV0	>sp|Q9CAV0|RS3A1_ARATH 40S ribosomal protein S3a-1 OS=Arabidopsis thaliana GN=RPS3AA PE=1 SV=3						3	3	13.4	29.85	262	0	122.16
Coatomer subunit beta-1	At4g31480	Q9SV21	>sp|Q9SV21|COPB1_ARATH Coatomer subunit beta-1 OS=Arabidopsis thaliana GN=At4g31480 PE=2 SV=2						11	3	16.1	106.14	948	0	120.71
Proliferating cellular nuclear antigen 1	PCNA	Q9M7Q7	>sp|Q9M7Q7|PCNA1_ARATH Proliferating cellular nuclear antigen 1 OS=Arabidopsis thaliana GN=PCNA PE=1 SV=2						7	3	44.1	29.122	263	0	115.27
Peroxidase 37	PER37	Q9LDN9	>sp|Q9LDN9|PER37_ARATH Peroxidase 37 OS=Arabidopsis thaliana GN=PER37 PE=2 SV=1						5	3	21.1	38.202	346	0	113.29
COP9 signalosome complex subunit 3	CSN3;COP13	Q8W575	>sp|Q8W575|CSN3_ARATH COP9 signalosome complex subunit 3 OS=Arabidopsis thaliana GN=CSN3 PE=1 SV=2;>tr|F4K5I3|F4K5I3_ARATH COP9 signalosome complex subunit 3 OS=Arabidopsis thaliana GN=COP13 PE=4 SV=1	F4K5I3_ARATH COP9 signalosome complex subunit 3 OS=Arabidopsis thaliana GN=COP13 PE=4 SV=1					3	3	9.8	47.74	429	0	108.46
	FQR1	Q9LSQ5	>sp|Q9LSQ5|FQR1_ARATH NAD(P)H dehydrogenase (quinone) FQR1 OS=Arabidopsis thaliana GN=FQR1 PE=1 SV=1;>tr|F4K0D0|F4K0D0_ARATH Flavodoxin-like quinone reductase 1 OS=Arabidopsis thaliana GN=FQR1 PE=4 SV=1	F4K0D0_ARATH Flavodoxin-like quinone reductase 1 OS=Arabidopsis thaliana GN=FQR1 PE=4 SV=1					6	3	46.6	21.796	204	0	103.34
Thiocyanate methyltransferase 1	HOL1	Q0WP12-2	>sp|Q0WP12-2|HOL1_ARATH Isoform 2 of Thiocyanate methyltransferase 1 OS=Arabidopsis thaliana GN=HOL1;>sp|Q0WP12|HOL1_ARATH Thiocyanate methyltransferase 1 OS=Arabidopsis thaliana GN=HOL1 PE=1 SV=1;>tr|F4IT14|F4IT14_ARATH Thiocyanate methyltransferase 1 OS=	HOL1_ARATH Thiocyanate methyltransferase 1 OS=Arabidopsis thaliana GN=HOL1 PE=1 SV=1;>tr	F4IT14	F4IT14_ARATH Thiocyanate methyltransferase 1 OS=			3	3	21.1	25.288	227	0	102.73
UDP-D-apiose/UDP-D-xylose synthase 2	AXS2	Q9SGE0	>sp|Q9SGE0|AXS2_ARATH UDP-D-apiose/UDP-D-xylose synthase 2 OS=Arabidopsis thaliana GN=AXS2 PE=2 SV=1						7	3	21.9	43.79	389	0	95.327
Elongation factor Ts, mitochondrial	EFTS	Q5XF75	>sp|Q5XF75|EFTS_ARATH Elongation factor Ts, mitochondrial OS=Arabidopsis thaliana GN=EFTS PE=2 SV=1						3	3	11.1	43.191	395	0	89.262
Ras-related protein RABG3a	RABG3A	F4JKR7	>tr|F4JKR7|F4JKR7_ARATH RAB GTPase homolog G3A OS=Arabidopsis thaliana GN=RABG3A PE=3 SV=1;>tr|F4JKR6|F4JKR6_ARATH RAB GTPase homolog G3A OS=Arabidopsis thaliana GN=RABG3A PE=3 SV=1;>sp|Q948K8|RAG3A_ARATH Ras-related protein RABG3a OS=Arabidopsis thaliana	F4JKR6_ARATH RAB GTPase homolog G3A OS=Arabidopsis thaliana GN=RABG3A PE=3 SV=1;>sp	Q948K8	RAG3A_ARATH Ras-related protein RABG3a OS=Arabidopsis thaliana			6	3	42.2	23.368	211	0	89.13
	At2g25970	O82762	>tr|O82762|O82762_ARATH F17H15.1/F17H15.1 OS=Arabidopsis thaliana GN=At2g25970 PE=1 SV=1						3	3	7.9	64.606	632	0	88.697
		Q9LT78	>tr|Q9LT78|Q9LT78_ARATH Cysteine proteinase OS=Arabidopsis thaliana GN=At3g19390 PE=2 SV=1						3	3	10.2	49.307	452	0	87.355
Serrate RNA effector molecule	SE	Q9ZVD0	>sp|Q9ZVD0|SRRT_ARATH Serrate RNA effector molecule OS=Arabidopsis thaliana GN=SE PE=1 SV=2						3	3	6.7	81.097	720	0	87.287
Succinyl-CoA ligase [ADP-forming] subunit alpha-1, mitochondrial		P68209	>sp|P68209|SUCA1_ARATH Succinyl-CoA ligase [ADP-forming] subunit alpha-1, mitochondrial OS=Arabidopsis thaliana GN=At5g08300 PE=1 SV=1						6	3	23.6	36.151	347	0	85.978
4-hydroxy-3-methylbut-2-en-1-yl diphosphate synthase, chloroplastic	ISPG;HDS	F4K0E8-2	>sp|F4K0E8-2|ISPG_ARATH Isoform 2 of 4-hydroxy-3-methylbut-2-en-1-yl diphosphate synthase, chloroplastic OS=Arabidopsis thaliana GN=ISPG;>sp|F4K0E8|ISPG_ARATH 4-hydroxy-3-methylbut-2-en-1-yl diphosphate synthase, chloroplastic OS=Arabidopsis thaliana GN=IS	ISPG_ARATH 4-hydroxy-3-methylbut-2-en-1-yl diphosphate synthase, chloroplastic OS=Arabidopsis thaliana GN=IS					3	3	6.4	82.156	740	0	85.707
Ras-related protein RABA1d;Ras-related protein RABA1c;Ras-related protein RABA1b;Ras-related protein RABA1g;Ras-related protein RABA1f	RABA1D;RABA1C;RABA1B;RABA1G;RABA1F	Q9SN35	>sp|Q9SN35|RAA1D_ARATH Ras-related protein RABA1d OS=Arabidopsis thaliana GN=RABA1D PE=2 SV=1;>sp|Q9FK68|RAA1C_ARATH Ras-related protein RABA1c OS=Arabidopsis thaliana GN=RABA1C PE=2 SV=1;>sp|Q39222|RAA1B_ARATH Ras-related protein RABA1b OS=Arabidopsis tha	RAA1C_ARATH Ras-related protein RABA1c OS=Arabidopsis thaliana GN=RABA1C PE=2 SV=1;>sp	Q39222	RAA1B_ARATH Ras-related protein RABA1b OS=Arabidopsis tha			5	3	27.1	23.869	214	0	83.897
	T1B9.26	Q9SFT9	>tr|Q9SFT9|Q9SFT9_ARATH PPPDE putative thiol peptidase family protein OS=Arabidopsis thaliana GN=T1B9.26 PE=2 SV=1						3	3	17.4	28.846	265	0	82.673
Nascent polypeptide-associated complex subunit alpha-like protein 3		Q6ICZ8	>sp|Q6ICZ8|NACA3_ARATH Nascent polypeptide-associated complex subunit alpha-like protein 3 OS=Arabidopsis thaliana GN=At5g13850 PE=1 SV=1						5	3	36.3	22.057	204	0	82.141
Probable tRNA N6-adenosine threonylcarbamoyltransferase	T12H17.110	O49653	>tr|O49653|O49653_ARATH Probable tRNA N6-adenosine threonylcarbamoyltransferase OS=Arabidopsis thaliana GN=T12H17.110 PE=2 SV=1						3	3	15	38.767	353	0	81.13
AT5g28050/F15F15_120	At5g28050	Q94BU8	>tr|Q94BU8|Q94BU8_ARATH AT5g28050/F15F15_120 OS=Arabidopsis thaliana GN=At5g28050 PE=2 SV=1;>tr|F4K5T6|F4K5T6_ARATH Cytidine/deoxycytidylate deaminase family protein OS=Arabidopsis thaliana GN=At5g28050 PE=4 SV=1	F4K5T6_ARATH Cytidine/deoxycytidylate deaminase family protein OS=Arabidopsis thaliana GN=At5g28050 PE=4 SV=1					3	3	23.2	20.001	185	0	79.444
Tubulin beta-5 chain	TUBB5	P29513	>sp|P29513|TBB5_ARATH Tubulin beta-5 chain OS=Arabidopsis thaliana GN=TUBB5 PE=2 SV=1						12	3	28.3	50.342	449	0	75.952
AT4g13180/F17N18_70	F17N18.70	Q9SVQ9	>tr|Q9SVQ9|Q9SVQ9_ARATH AT4g13180/F17N18_70 OS=Arabidopsis thaliana GN=F17N18.70 PE=1 SV=1						4	3	20.9	27.656	263	0	75.221
Probable rhamnose biosynthetic enzyme 1	RHM1	Q9SYM5	>sp|Q9SYM5|RHM1_ARATH Trifunctional UDP-glucose 4,6-dehydratase/UDP-4-keto-6-deoxy-D-glucose 3,5-epimerase/UDP-4-keto-L-rhamnose-reductase RHM1 OS=Arabidopsis thaliana GN=RHM1 PE=1 SV=1						8	3	16.6	75.371	669	0	74.848
	At3g14920	Q9LKB2	>tr|Q9LKB2|Q9LKB2_ARATH Genomic DNA, chromosome 3, TAC clone:K15M2 OS=Arabidopsis thaliana GN=At3g14920 PE=4 SV=1						3	3	6.1	68.995	609	0	74.447
Methylesterase 3	MES3	O80477	>sp|O80477|MES3_ARATH Methylesterase 3 OS=Arabidopsis thaliana GN=MES3 PE=2 SV=1						3	3	16	29.823	263	0	74.164
Photosystem II stability/assembly factor HCF136, chloroplastic	HCF136	O82660	>sp|O82660|P2SAF_ARATH Photosystem II stability/assembly factor HCF136, chloroplastic OS=Arabidopsis thaliana GN=HCF136 PE=1 SV=1						3	3	14.1	44.103	403	0	73.635
Ras-related protein RABD1	RABD1	Q9ZRE2	>sp|Q9ZRE2|RABD1_ARATH Ras-related protein RABD1 OS=Arabidopsis thaliana GN=RABD1 PE=1 SV=1						3	3	21.5	22.724	205	0	73.031
UDP-glycosyltransferase 74B1	UGT74B1	O48676	>sp|O48676|U74B1_ARATH UDP-glycosyltransferase 74B1 OS=Arabidopsis thaliana GN=UGT74B1 PE=1 SV=1						3	3	9.3	51.002	460	0	71.978
Peroxidase 71	PER71	Q43387	>sp|Q43387|PER71_ARATH Peroxidase 71 OS=Arabidopsis thaliana GN=PER71 PE=1 SV=1						3	3	13.4	34.889	328	0	71.869
Glutamate dehydrogenase 1	GDH1	Q43314	>sp|Q43314|DHE1_ARATH Glutamate dehydrogenase 1 OS=Arabidopsis thaliana GN=GDH1 PE=2 SV=1						6	3	21.7	44.524	411	0	71.83
Uricase		O04420	>sp|O04420|URIC_ARATH Uricase OS=Arabidopsis thaliana GN=At2g26230 PE=1 SV=2						3	3	12.6	34.88	309	0	71.577
UBP1-associated protein 2C	UBA2C	Q9LKA4	>sp|Q9LKA4|UBA2C_ARATH UBP1-associated protein 2C OS=Arabidopsis thaliana GN=UBA2C PE=2 SV=1						3	3	12.4	41.779	404	0	71.454
Membrane-associated protein VIPP1, chloroplastic	VIPP1	O80796	>sp|O80796|VIPP1_ARATH Membrane-associated protein VIPP1, chloroplastic OS=Arabidopsis thaliana GN=VIPP1 PE=1 SV=1						3	3	17	36.392	330	0	70.905
	F14M19.180	Q940G5	>tr|Q940G5|Q940G5_ARATH Aldose 1-epimerase family protein OS=Arabidopsis thaliana GN=F14M19.180 PE=2 SV=1						3	3	11.9	36.251	318	0	70.569
Heat shock 70 kDa protein 15	At1g79920;HSP70-15	F4HQD5	>tr|F4HQD5|F4HQD5_ARATH Heat shock protein 70 OS=Arabidopsis thaliana GN=At1g79920 PE=1 SV=1;>sp|F4HQD4|HSP7P_ARATH Heat shock 70 kDa protein 15 OS=Arabidopsis thaliana GN=HSP70-15 PE=1 SV=1	HSP7P_ARATH Heat shock 70 kDa protein 15 OS=Arabidopsis thaliana GN=HSP70-15 PE=1 SV=1					22	3	32.1	91.679	831	0	69.544
L-lactate dehydrogenase	dl4665w	O23569	>tr|O23569|O23569_ARATH L-lactate dehydrogenase OS=Arabidopsis thaliana GN=dl4665w PE=2 SV=1						3	3	13	37.95	353	0	69.535
Glycine-rich RNA-binding protein 3, mitochondrial	RBG3	Q9FNR1	>sp|Q9FNR1|RBG3_ARATH Glycine-rich RNA-binding protein 3, mitochondrial OS=Arabidopsis thaliana GN=RBG3 PE=2 SV=1						3	3	17.5	29.984	309	0	69.087
60S acidic ribosomal protein P2-2	RPP2B;At2g27710	Q9SLF7	>sp|Q9SLF7|RLA22_ARATH 60S acidic ribosomal protein P2-2 OS=Arabidopsis thaliana GN=RPP2B PE=1 SV=1;>tr|F4IGR3|F4IGR3_ARATH 60S acidic ribosomal protein P2-2 OS=Arabidopsis thaliana GN=At2g27710 PE=3 SV=1	F4IGR3_ARATH 60S acidic ribosomal protein P2-2 OS=Arabidopsis thaliana GN=At2g27710 PE=3 SV=1					5	3	64.3	11.444	115	0	68.573
Inosine-5-monophosphate dehydrogenase 1	IMPDH	P47996	>sp|P47996|IMDH1_ARATH Inosine-5-monophosphate dehydrogenase 1 OS=Arabidopsis thaliana GN=IMPDH PE=2 SV=1						4	3	11.7	54.193	503	0	68.459
Serine/threonine-protein phosphatase;Serine/threonine-protein phosphatase BSL3;Serine/threonine-protein phosphatase BSL2	BSL3;BSL2	F4IFQ0	>tr|F4IFQ0|F4IFQ0_ARATH Serine/threonine-protein phosphatase OS=Arabidopsis thaliana GN=BSL3 PE=1 SV=1;>tr|F4HW26|F4HW26_ARATH Serine/threonine-protein phosphatase OS=Arabidopsis thaliana GN=BSL2 PE=1 SV=1;>sp|Q9SHS7|BSL3_ARATH Serine/threonine-protein pho	F4HW26_ARATH Serine/threonine-protein phosphatase OS=Arabidopsis thaliana GN=BSL2 PE=1 SV=1;>sp	Q9SHS7	BSL3_ARATH Serine/threonine-protein pho			4	3	7.2	107.02	1001	0	68.378
Pheromone receptor, putative (AR401)	F4N21_18	Q9C9M1	>tr|Q9C9M1|Q9C9M1_ARATH Pheromone receptor, putative (AR401) OS=Arabidopsis thaliana GN=F4N21_18 PE=1 SV=1						3	3	12.8	39.229	358	0	67.928
60S ribosomal protein L5-1	ATL5	Q8LBI1	>sp|Q8LBI1|RL51_ARATH 60S ribosomal protein L5-1 OS=Arabidopsis thaliana GN=ATL5 PE=2 SV=2;>tr|F4J912|F4J912_ARATH 60S ribosomal protein L5-1 OS=Arabidopsis thaliana GN=ATL5 PE=4 SV=1	F4J912_ARATH 60S ribosomal protein L5-1 OS=Arabidopsis thaliana GN=ATL5 PE=4 SV=1					7	3	24.9	34.358	301	0	66.421
Vesicle transport v-SNARE 12	VTI12	Q9SEL5	>sp|Q9SEL5|VTI12_ARATH Vesicle transport v-SNARE 12 OS=Arabidopsis thaliana GN=VTI12 PE=1 SV=3						3	3	14.4	25.057	222	0	66.222
Leucine aminopeptidase 3, chloroplastic		Q944P7	>sp|Q944P7|AMPL3_ARATH Leucine aminopeptidase 3, chloroplastic OS=Arabidopsis thaliana GN=At4g30920 PE=2 SV=2						10	3	24.7	61.306	583	0	65.028
Probable methyltransferase PMT18;Probable methyltransferase PMT17		Q9C884	>sp|Q9C884|PMTI_ARATH Probable methyltransferase PMT18 OS=Arabidopsis thaliana GN=At1g33170 PE=2 SV=1;>sp|Q9SZX8|PMTH_ARATH Probable methyltransferase PMT17 OS=Arabidopsis thaliana GN=At4g10440 PE=3 SV=1	PMTH_ARATH Probable methyltransferase PMT17 OS=Arabidopsis thaliana GN=At4g10440 PE=3 SV=1					3	3	6.3	73.185	639	0	64.987
3-phosphoshikimate 1-carboxyvinyltransferase, chloroplastic		P05466	>sp|P05466|AROA_ARATH 3-phosphoshikimate 1-carboxyvinyltransferase, chloroplastic OS=Arabidopsis thaliana GN=At2g45300 PE=2 SV=3						8	3	16.2	55.733	520	0	64.48
	sks5	Q9SGR6	>tr|Q9SGR6|Q9SGR6_ARATH AT1G76160 protein OS=Arabidopsis thaliana GN=sks5 PE=2 SV=1						5	3	15.3	60.04	541	0	64.192
Proteasome subunit beta type-3-A;Proteasome subunit beta type-3-B	PBC1;PBC2	Q9XI05-2	>sp|Q9XI05-2|PSB3A_ARATH Isoform 2 of Proteasome subunit beta type-3-A OS=Arabidopsis thaliana GN=PBC1;>sp|Q9XI05|PSB3A_ARATH Proteasome subunit beta type-3-A OS=Arabidopsis thaliana GN=PBC1 PE=1 SV=2;>sp|O81153|PSB3B_ARATH Proteasome subunit beta type-3-B	PSB3A_ARATH Proteasome subunit beta type-3-A OS=Arabidopsis thaliana GN=PBC1 PE=1 SV=2;>sp	O81153	PSB3B_ARATH Proteasome subunit beta type-3-B			3	3	16.2	22.839	204	0	63.743
Delta-1-pyrroline-5-carboxylate synthase B;Glutamate 5-kinase;Gamma-glutamyl phosphate reductase	P5CSB;P5CS2	P54888	>sp|P54888|P5CS2_ARATH Delta-1-pyrroline-5-carboxylate synthase B OS=Arabidopsis thaliana GN=P5CSB PE=2 SV=1;>tr|B3H5E3|B3H5E3_ARATH Delta 1-pyrroline-5-carboxylate synthase 2 OS=Arabidopsis thaliana GN=P5CS2 PE=4 SV=1	B3H5E3_ARATH Delta 1-pyrroline-5-carboxylate synthase 2 OS=Arabidopsis thaliana GN=P5CS2 PE=4 SV=1					5	3	9.8	78.87	726	0	63.582
Probable mediator of RNA polymerase II transcription subunit 36b	MED36B	Q9FEF8	>sp|Q9FEF8|MD36B_ARATH Probable mediator of RNA polymerase II transcription subunit 36b OS=Arabidopsis thaliana GN=MED36B PE=1 SV=1						3	3	14.3	32.829	308	0	63.226
	T8G24.2;F17A17.37	Q9C6U3	>tr|Q9C6U3|Q9C6U3_ARATH Putative uncharacterized protein T8G24.2 (Fragment) OS=Arabidopsis thaliana GN=T8G24.2 PE=4 SV=1;>tr|Q9SFB1|Q9SFB1_ARATH F17A17.37 protein OS=Arabidopsis thaliana GN=F17A17.37 PE=2 SV=1	Q9SFB1_ARATH F17A17.37 protein OS=Arabidopsis thaliana GN=F17A17.37 PE=2 SV=1					3	3	15.8	34.7	323	0	62.974
GDSL esterase/lipase At2g23540		O80470	>sp|O80470|GDL38_ARATH GDSL esterase/lipase At2g23540 OS=Arabidopsis thaliana GN=At2g23540 PE=2 SV=1						3	3	15.8	42.083	387	0	62.774
Gamma carbonic anhydrase-like 1, mitochondrial;Gamma carbonic anhydrase-like 2, mitochondrial	GAMMA CAL1;GAMMACAL1;GAMMACAL2	F4KAQ8	>tr|F4KAQ8|F4KAQ8_ARATH Gamma carbonic anhydrase like 1 OS=Arabidopsis thaliana GN=GAMMA CAL1 PE=4 SV=1;>sp|Q9FMV1|GCAL1_ARATH Gamma carbonic anhydrase-like 1, mitochondrial OS=Arabidopsis thaliana GN=GAMMACAL1 PE=1 SV=1;>sp|Q9SMN1|GCAL2_ARATH Gamma carbon	GCAL1_ARATH Gamma carbonic anhydrase-like 1, mitochondrial OS=Arabidopsis thaliana GN=GAMMACAL1 PE=1 SV=1;>sp	Q9SMN1	GCAL2_ARATH Gamma carbon			3	3	10.4	30.561	279	0	62.639
	At5g38830	B3LFA4	>tr|B3LFA4|B3LFA4_ARATH At5g38830 OS=Arabidopsis thaliana GN=At5g38830 PE=2 SV=1						3	3	6.8	57.841	511	0	61.423
Uncharacterized protein At3g49720		Q9M2Y6	>sp|Q9M2Y6|Y3972_ARATH Uncharacterized protein At3g49720 OS=Arabidopsis thaliana GN=At3g49720 PE=2 SV=1						3	3	18.8	28.532	261	0	61.136
Heat shock 70 kDa protein 16	HSP70-16	Q9SAB1	>sp|Q9SAB1|HSP7Q_ARATH Heat shock 70 kDa protein 16 OS=Arabidopsis thaliana GN=HSP70-16 PE=2 SV=1						3	3	5.5	85.219	763	0	60.239
Peroxisomal (S)-2-hydroxy-acid oxidase GLO5	GLO5	O49506-2	>sp|O49506-2|GLO5_ARATH Isoform 2 of Peroxisomal (S)-2-hydroxy-acid oxidase GLO5 OS=Arabidopsis thaliana GN=GLO5;>sp|O49506|GLO5_ARATH Peroxisomal (S)-2-hydroxy-acid oxidase GLO5 OS=Arabidopsis thaliana GN=GLO5 PE=1 SV=1	GLO5_ARATH Peroxisomal (S)-2-hydroxy-acid oxidase GLO5 OS=Arabidopsis thaliana GN=GLO5 PE=1 SV=1					7	3	29	34.403	314	0	59.954
Calcium-transporting ATPase 4, plasma membrane-type	ACA4	O22218	>sp|O22218|ACA4_ARATH Calcium-transporting ATPase 4, plasma membrane-type OS=Arabidopsis thaliana GN=ACA4 PE=1 SV=1						4	3	5.6	112.75	1030	0	59.315
Ran-binding protein 1 homolog c	RANBP1C	P92985	>sp|P92985|RBP1C_ARATH Ran-binding protein 1 homolog c OS=Arabidopsis thaliana GN=RANBP1C PE=2 SV=1						3	3	26	24.722	219	0	58.971
	At1g12050	Q8RW90	>tr|Q8RW90|Q8RW90_ARATH At1g12050/F12F1_8 OS=Arabidopsis thaliana GN=At1g12050 PE=2 SV=1						3	3	11.6	46.095	421	0	58.943
	At1g29980;T1P2.9	F4I378	>tr|F4I378|F4I378_ARATH Uncharacterized protein OS=Arabidopsis thaliana GN=At1g29980 PE=4 SV=1;>tr|Q9C8S1|Q9C8S1_ARATH Putative uncharacterized protein T1P2.9 OS=Arabidopsis thaliana GN=T1P2.9 PE=4 SV=1	Q9C8S1_ARATH Putative uncharacterized protein T1P2.9 OS=Arabidopsis thaliana GN=T1P2.9 PE=4 SV=1					3	3	10.2	40.437	371	0	58.049
	T17B22.4;At3g03270	Q9M9P5	>tr|Q9M9P5|Q9M9P5_ARATH Adenine nucleotide alpha hydrolases-like protein OS=Arabidopsis thaliana GN=T17B22.4 PE=4 SV=1;>tr|Q8LFK2|Q8LFK2_ARATH AT3G03270 protein OS=Arabidopsis thaliana GN=At3g03270 PE=2 SV=1	Q8LFK2_ARATH AT3G03270 protein OS=Arabidopsis thaliana GN=At3g03270 PE=2 SV=1					3	3	23.3	17.439	159	0	57.312
	At2g27140	Q9ZVC6	>tr|Q9ZVC6|Q9ZVC6_ARATH At2g27140 OS=Arabidopsis thaliana GN=At2g27140 PE=2 SV=1						3	3	16.5	25.117	224	0	57.31
Pirin-like protein At2g43120		Q9ZW82	>sp|Q9ZW82|PRNL2_ARATH Pirin-like protein At2g43120 OS=Arabidopsis thaliana GN=At2g43120 PE=2 SV=3						3	3	13.7	35.538	321	0	57.224
	At5g16070	Q8L7N0	>sp|Q8L7N0|TCPZB_ARATH T-complex protein 1 subunit zeta 2 OS=Arabidopsis thaliana GN=CCT6B PE=1 SV=1						9	3	22.2	58.927	535	0	56.936
Probable ADP-ribosylation factor GTPase-activating protein AGD9	AGD9	Q9FIQ0	>sp|Q9FIQ0|AGD9_ARATH Probable ADP-ribosylation factor GTPase-activating protein AGD9 OS=Arabidopsis thaliana GN=AGD9 PE=1 SV=1						3	3	12.7	43.55	402	0	56.761
	At5g67150	Q9FH98	>tr|Q9FH98|Q9FH98_ARATH Anthranilate N-hydroxycinnamoyl/benzoyltransferase-like protein OS=Arabidopsis thaliana GN=At5g67150 PE=1 SV=1						3	3	10.3	49.939	448	0	55.985
DNA damage-binding protein 1a	DDB1A	Q9M0V3	>sp|Q9M0V3|DDB1A_ARATH DNA damage-binding protein 1a OS=Arabidopsis thaliana GN=DDB1A PE=1 SV=1;>tr|B3H6I9|B3H6I9_ARATH DNA damage-binding protein 1a OS=Arabidopsis thaliana GN=DDB1A PE=4 SV=1	B3H6I9_ARATH DNA damage-binding protein 1a OS=Arabidopsis thaliana GN=DDB1A PE=4 SV=1					5	3	5.7	121.3	1088	0	55.904
Acyl-[acyl-carrier-protein] desaturase;Acyl-[acyl-carrier-protein] desaturase 7, chloroplastic	SSI2;FAB2	F4IS32	>tr|F4IS32|F4IS32_ARATH Acyl-[acyl-carrier-protein] desaturase OS=Arabidopsis thaliana GN=SSI2 PE=3 SV=1;>sp|O22832|STAD7_ARATH Acyl-[acyl-carrier-protein] desaturase 7, chloroplastic OS=Arabidopsis thaliana GN=FAB2 PE=1 SV=1	STAD7_ARATH Acyl-[acyl-carrier-protein] desaturase 7, chloroplastic OS=Arabidopsis thaliana GN=FAB2 PE=1 SV=1					3	3	13.5	45.65	401	0	55.642
	At5g19860	Q7XA63	>tr|Q7XA63|Q7XA63_ARATH At5g19860 OS=Arabidopsis thaliana GN=At5g19860 PE=2 SV=1						3	3	18.8	20.443	181	0	55.576
	At3g15610;F6D8.2	Q9LW17	>tr|Q9LW17|Q9LW17_ARATH Expressed protein OS=Arabidopsis thaliana GN=At3g15610 PE=2 SV=1;>tr|Q9SSS7|Q9SSS7_ARATH AT1G52730 protein OS=Arabidopsis thaliana GN=F6D8.2 PE=2 SV=1	Q9SSS7_ARATH AT1G52730 protein OS=Arabidopsis thaliana GN=F6D8.2 PE=2 SV=1					3	3	11.7	37.355	341	0	55.35
	F24I3.100	Q9M1J6-2	>sp|Q9M1J6-2|SSL9_ARATH Isoform 2 of Protein STRICTOSIDINE SYNTHASE-LIKE 9 OS=Arabidopsis thaliana GN=SSL9;>sp|Q9M1J6|SSL9_ARATH Protein STRICTOSIDINE SYNTHASE-LIKE 9 OS=Arabidopsis thaliana GN=SSL9 PE=2 SV=1	SSL9_ARATH Protein STRICTOSIDINE SYNTHASE-LIKE 9 OS=Arabidopsis thaliana GN=SSL9 PE=2 SV=1					3	3	12.9	40.025	356	0	54.755
	At2g25280	Q9SIR5	>tr|Q9SIR5|Q9SIR5_ARATH Expressed protein OS=Arabidopsis thaliana GN=At2g25280 PE=2 SV=1						3	3	15.8	32.644	291	0	53.739
Transmembrane 9 superfamily member 9	At5g25100	Q9C5N2	>sp|Q9C5N2|TMN9_ARATH Transmembrane 9 superfamily member 9 OS=Arabidopsis thaliana GN=TMN9 PE=2 SV=1;>tr|F4KIM7|F4KIM7_ARATH Endomembrane family protein 70 OS=Arabidopsis thaliana GN=At5g25100 PE=4 SV=1	F4KIM7_ARATH Endomembrane family protein 70 OS=Arabidopsis thaliana GN=At5g25100 PE=4 SV=1					5	3	11.6	74.119	644	0	53.593
	At2g45060	Q94AZ5	>tr|Q94AZ5|Q94AZ5_ARATH At2g45060/T14P1.13 OS=Arabidopsis thaliana GN=At2g45060 PE=1 SV=1						3	3	15.1	30.337	272	0	52.357
	At2g03870	Q9SI54	>sp|Q9SI54|LSM7_ARATH Sm-like protein LSM7 OS=Arabidopsis thaliana GN=LSM7 PE=1 SV=1						3	3	51.5	10.773	99	0	52.252
Protein DJ-1 homolog D	DJ1D	Q9M8R4	>sp|Q9M8R4|DJ1D_ARATH Protein DJ-1 homolog D OS=Arabidopsis thaliana GN=DJ1D PE=1 SV=1						3	3	13.1	41.645	388	0	52.06
Serine carboxypeptidase-like 26	SCPL26	Q9ZQQ0	>sp|Q9ZQQ0|SCP26_ARATH Serine carboxypeptidase-like 26 OS=Arabidopsis thaliana GN=SCPL26 PE=2 SV=1						3	3	9.3	51.521	452	0	51.288
Rho GDP-dissociation inhibitor 1	GDI1	Q9SFC6	>sp|Q9SFC6|GDIR_ARATH Rho GDP-dissociation inhibitor 1 OS=Arabidopsis thaliana GN=GDI1 PE=1 SV=1						3	3	17.5	27.231	240	0	51.115
ATPase ASNA1 homolog	At1g01910	F4HU77	>tr|F4HU77|F4HU77_ARATH Putative anion-transporting ATPase OS=Arabidopsis thaliana GN=At1g01910 PE=4 SV=1;>tr|Q949M9|Q949M9_ARATH ATPase ASNA1 homolog OS=Arabidopsis thaliana GN=At1g01910 PE=1 SV=1;>tr|B3H5S5|B3H5S5_ARATH ATPase ASNA1 homolog OS=Arabidopsi	Q949M9_ARATH ATPase ASNA1 homolog OS=Arabidopsis thaliana GN=At1g01910 PE=1 SV=1;>tr	B3H5S5	B3H5S5_ARATH ATPase ASNA1 homolog OS=Arabidopsi			3	3	18.9	28.898	249	0	51.068
Probable LRR receptor-like serine/threonine-protein kinase At2g28960		C0LGL4	>sp|C0LGL4|Y2289_ARATH Probable LRR receptor-like serine/threonine-protein kinase At2g28960 OS=Arabidopsis thaliana GN=At2g28960 PE=2 SV=1						4	3	5.7	98.964	880	0	50.091
	At4g29270	Q9M0F4	>tr|Q9M0F4|Q9M0F4_ARATH Acid phosphatase-like protein OS=Arabidopsis thaliana GN=At4g29270 PE=2 SV=1						3	3	26.2	28.746	256	0	49.763
	dl3255c	O23299	>tr|O23299|O23299_ARATH AT4g14430/dl3255c OS=Arabidopsis thaliana GN=dl3255c PE=1 SV=1						3	3	11.2	25.773	240	0	49.701
ATPase 1, plasma membrane-type	AHA1	P20649	>sp|P20649|PMA1_ARATH ATPase 1, plasma membrane-type OS=Arabidopsis thaliana GN=AHA1 PE=1 SV=3						20	3	23.1	104.22	949	0	49.632
Probable LRR receptor-like serine/threonine-protein kinase At1g53430;Probable LRR receptor-like serine/threonine-protein kinase At1g53440	At1g53430	F4HRH4	>tr|F4HRH4|F4HRH4_ARATH Leucine-rich repeat transmembrane protein kinase OS=Arabidopsis thaliana GN=At1g53430 PE=1 SV=1;>sp|C0LGG8-2|Y5343_ARATH Isoform 2 of Probable LRR receptor-like serine/threonine-protein kinase At1g53430 OS=Arabidopsis thaliana GN=At	Y5343_ARATH Isoform 2 of Probable LRR receptor-like serine/threonine-protein kinase At1g53430 OS=Arabidopsis thaliana GN=At					3	3	4.5	110.23	997	0	49.612
ABC transporter F family member 1	ABCF1	Q9FJH6	>sp|Q9FJH6|AB1F_ARATH ABC transporter F family member 1 OS=Arabidopsis thaliana GN=ABCF1 PE=1 SV=1						3	3	6.1	66.885	595	0	49.085
	At2g41800	O22940	>tr|O22940|O22940_ARATH At2g41800/T11A7.10 OS=Arabidopsis thaliana GN=At2g41800 PE=2 SV=1						3	3	10.3	40.37	370	0	48.437
Beta-D-xylosidase 4	BXL4	Q9FLG1	>sp|Q9FLG1|BXL4_ARATH Beta-D-xylosidase 4 OS=Arabidopsis thaliana GN=BXL4 PE=1 SV=1						4	3	9.6	84.307	784	0	48.378
Thiamine thiazole synthase, chloroplastic	THI1	Q38814-2	>sp|Q38814-2|THI4_ARATH Isoform mitochondrial of Thiamine thiazole synthase, chloroplastic OS=Arabidopsis thaliana GN=THI1;>sp|Q38814|THI4_ARATH Thiamine thiazole synthase, chloroplastic OS=Arabidopsis thaliana GN=THI1 PE=1 SV=1	THI4_ARATH Thiamine thiazole synthase, chloroplastic OS=Arabidopsis thaliana GN=THI1 PE=1 SV=1					3	3	16.8	29.362	280	0	47.852
	At5g63620	Q93ZM6	>tr|Q93ZM6|Q93ZM6_ARATH AT5g63620/MBK5_9 OS=Arabidopsis thaliana GN=At5g63620 PE=2 SV=1;>tr|F4KAS6|F4KAS6_ARATH GroES-like zinc-binding alcohol dehydrogenase family protein OS=Arabidopsis thaliana GN=At5g63620 PE=4 SV=1	F4KAS6_ARATH GroES-like zinc-binding alcohol dehydrogenase family protein OS=Arabidopsis thaliana GN=At5g63620 PE=4 SV=1					3	3	11.9	45.497	427	0	47.35
Xanthine dehydrogenase 1;Xanthine dehydrogenase 2	XDH1;XDH2	Q8GUQ8	>sp|Q8GUQ8|XDH1_ARATH Xanthine dehydrogenase 1 OS=Arabidopsis thaliana GN=XDH1 PE=1 SV=1;>sp|F4JLI5|XDH2_ARATH Xanthine dehydrogenase 2 OS=Arabidopsis thaliana GN=XDH2 PE=2 SV=1	XDH2_ARATH Xanthine dehydrogenase 2 OS=Arabidopsis thaliana GN=XDH2 PE=2 SV=1					3	3	2.9	149.19	1361	0	46.353
Metal-dependent protein hydrolase	At5g41970	F4K000	>tr|F4K000|F4K000_ARATH Metal-dependent protein hydrolase OS=Arabidopsis thaliana GN=At5g41970 PE=1 SV=1						3	3	7.8	42.299	373	0	45.787
Probable low-specificity L-threonine aldolase 2	THA2	F4J4S1	>tr|F4J4S1|F4J4S1_ARATH Threonine aldolase 2 OS=Arabidopsis thaliana GN=THA2 PE=4 SV=1;>sp|Q9FPH3|THA2_ARATH Probable low-specificity L-threonine aldolase 2 OS=Arabidopsis thaliana GN=THA2 PE=1 SV=1	THA2_ARATH Probable low-specificity L-threonine aldolase 2 OS=Arabidopsis thaliana GN=THA2 PE=1 SV=1					3	3	11.6	38.123	354	0	45.773
	F19F18.150	Q9SZF8	>tr|Q9SZF8|Q9SZF8_ARATH AT4g37660/F19F18_150 OS=Arabidopsis thaliana GN=F19F18.150 PE=2 SV=1						3	3	25.7	18.219	167	0	45.485
Ras-related protein RABH1b	RABH1B	O80501	>sp|O80501|RAH1B_ARATH Ras-related protein RABH1b OS=Arabidopsis thaliana GN=RABH1B PE=1 SV=1						4	3	23.6	23.13	208	0	45.11
Acyl-coenzyme A oxidase;Peroxisomal acyl-coenzyme A oxidase 1	ACX1	F4JMK8	>tr|F4JMK8|F4JMK8_ARATH Acyl-coenzyme A oxidase OS=Arabidopsis thaliana GN=ACX1 PE=3 SV=1;>sp|O65202|ACOX1_ARATH Peroxisomal acyl-coenzyme A oxidase 1 OS=Arabidopsis thaliana GN=ACX1 PE=1 SV=1	ACOX1_ARATH Peroxisomal acyl-coenzyme A oxidase 1 OS=Arabidopsis thaliana GN=ACX1 PE=1 SV=1					3	3	6.1	72.921	651	0	44.768
Flavin-containing monooxygenase FMO GS-OX-like 2		Q9FWW9	>sp|Q9FWW9|GSXL2_ARATH Flavin-containing monooxygenase FMO GS-OX-like 2 OS=Arabidopsis thaliana GN=At1g12200 PE=2 SV=1						4	3	8.6	52.982	465	0	44.281
5-methylthioadenosine/S-adenosylhomocysteine nucleosidase 1	MTN1	Q9T0I8	>sp|Q9T0I8|MTN1_ARATH 5-methylthioadenosine/S-adenosylhomocysteine nucleosidase 1 OS=Arabidopsis thaliana GN=MTN1 PE=1 SV=1						3	3	21.7	28.45	267	0	44.256
	GLTP1	O22797	>tr|O22797|O22797_ARATH AT2G33470 protein OS=Arabidopsis thaliana GN=GLTP1 PE=2 SV=1						3	3	18.3	22.74	202	0	44.081
Peptidyl-prolyl cis-trans isomerase CYP20-2, chloroplastic	CYP20-2	Q9ASS6-2	>sp|Q9ASS6-2|CP20B_ARATH Isoform 2 of Peptidyl-prolyl cis-trans isomerase CYP20-2, chloroplastic OS=Arabidopsis thaliana GN=CYP20-2;>sp|Q9ASS6|CP20B_ARATH Peptidyl-prolyl cis-trans isomerase CYP20-2, chloroplastic OS=Arabidopsis thaliana GN=CYP20-2 PE=1 SV	CP20B_ARATH Peptidyl-prolyl cis-trans isomerase CYP20-2, chloroplastic OS=Arabidopsis thaliana GN=CYP20-2 PE=1 SV					3	3	18	27.879	255	0	43.93
Probable prefoldin subunit 3		P57741	>sp|P57741|PFD3_ARATH Probable prefoldin subunit 3 OS=Arabidopsis thaliana GN=At5g49510 PE=1 SV=1						3	3	23.6	21.465	195	0	43.874
Probable plastid-lipid-associated protein 1, chloroplastic	PAP1	O81439	>sp|O81439|PAP1_ARATH Probable plastid-lipid-associated protein 1, chloroplastic OS=Arabidopsis thaliana GN=PAP1 PE=1 SV=1						3	3	11.6	34.948	318	0	43.821
COP9 signalosome complex subunit 2	CSN2	Q8W207	>sp|Q8W207|CSN2_ARATH COP9 signalosome complex subunit 2 OS=Arabidopsis thaliana GN=CSN2 PE=1 SV=1						3	3	13.4	51.186	439	0	43.606
Two pore calcium channel protein 1	TPC1	Q94KI8	>sp|Q94KI8|TPC1_ARATH Two pore calcium channel protein 1 OS=Arabidopsis thaliana GN=TPC1 PE=1 SV=1						3	3	6.3	84.872	733	0	43.488
	At5g05670	Q9FFK7	>tr|Q9FFK7|Q9FFK7_ARATH AT5G05670 protein OS=Arabidopsis thaliana GN=At5g05670 PE=1 SV=1						3	3	17.7	29.075	260	0	43.427
Putative uncharacterized protein At1g53210	At1g53210	Q8L636	>tr|Q8L636|Q8L636_ARATH Putative uncharacterized protein At1g53210 OS=Arabidopsis thaliana GN=At1g53210 PE=2 SV=1						3	3	7.7	63.416	585	0	42.568
	At4g30530	Q9M0A7	>tr|Q9M0A7|Q9M0A7_ARATH AT4g30530/F17I23_130 OS=Arabidopsis thaliana GN=At4g30530 PE=2 SV=1						4	3	20.8	28.385	250	0	42.397
Phospho-2-dehydro-3-deoxyheptonate aldolase 2, chloroplastic	DHS2	F4JIZ3	>tr|F4JIZ3|F4JIZ3_ARATH 3-deoxy-d-arabino-heptulosonate 7-phosphate synthase OS=Arabidopsis thaliana GN=DHS2 PE=4 SV=1;>sp|Q00218|AROG_ARATH Phospho-2-dehydro-3-deoxyheptonate aldolase 2, chloroplastic OS=Arabidopsis thaliana GN=DHS2 PE=2 SV=2	AROG_ARATH Phospho-2-dehydro-3-deoxyheptonate aldolase 2, chloroplastic OS=Arabidopsis thaliana GN=DHS2 PE=2 SV=2					5	3	17.4	48.107	432	0	41.757
	XPO1A;xpo1	F4KFL2	>tr|F4KFL2|F4KFL2_ARATH Exportin 1A OS=Arabidopsis thaliana GN=XPO1A PE=4 SV=1;>tr|Q9SMV6|Q9SMV6_ARATH Exportin 1A OS=Arabidopsis thaliana GN=xpo1 PE=1 SV=1	Q9SMV6_ARATH Exportin 1A OS=Arabidopsis thaliana GN=xpo1 PE=1 SV=1					6	3	7	121.47	1060	0	41.653
60S acidic ribosomal protein P2-1	RPP2A;At2g27720	P51407	>sp|P51407|RLA21_ARATH 60S acidic ribosomal protein P2-1 OS=Arabidopsis thaliana GN=RPP2A PE=2 SV=2;>tr|F4IGR5|F4IGR5_ARATH 60S acidic ribosomal protein P2-1 OS=Arabidopsis thaliana GN=At2g27720 PE=3 SV=1;>tr|F4IGR4|F4IGR4_ARATH 60S acidic ribosomal protei	F4IGR5_ARATH 60S acidic ribosomal protein P2-1 OS=Arabidopsis thaliana GN=At2g27720 PE=3 SV=1;>tr	F4IGR4	F4IGR4_ARATH 60S acidic ribosomal protei			5	3	64.3	11.452	115	0	41.456
	T5M16.11	Q9CAQ4	>tr|Q9CAQ4|Q9CAQ4_ARATH O-methyltransferase family protein OS=Arabidopsis thaliana GN=T5M16.11 PE=4 SV=1						3	3	13.6	42.395	381	0	40.98
	At2g36290	Q9SJM9	>tr|Q9SJM9|Q9SJM9_ARATH Alpha/beta-Hydrolases superfamily protein OS=Arabidopsis thaliana GN=At2g36290 PE=4 SV=1						3	3	13.2	40.459	364	0	40.703
Novel plant SNARE 13	NPSN13	F4J563	>tr|F4J563|F4J563_ARATH Novel plant snare 13 OS=Arabidopsis thaliana GN=NPSN13 PE=1 SV=1;>sp|Q9LRP1|NPS13_ARATH Novel plant SNARE 13 OS=Arabidopsis thaliana GN=NPSN13 PE=1 SV=1	NPS13_ARATH Novel plant SNARE 13 OS=Arabidopsis thaliana GN=NPSN13 PE=1 SV=1					3	3	18.5	24.537	216	0	40.575
Probable protein phosphatase 2C 59	WIN2	Q8RXV3	>sp|Q8RXV3|P2C59_ARATH Probable protein phosphatase 2C 59 OS=Arabidopsis thaliana GN=WIN2 PE=1 SV=1						3	3	16.7	33.247	311	0	40.499
Probable inactive receptor kinase RLK902	RLK902	Q9LVI6	>sp|Q9LVI6|RLK90_ARATH Probable inactive receptor kinase RLK902 OS=Arabidopsis thaliana GN=RLK902 PE=1 SV=1						4	3	8.8	70.405	647	0	40.007
Syntaxin-71	SYP71	Q9SF29	>sp|Q9SF29|SYP71_ARATH Syntaxin-71 OS=Arabidopsis thaliana GN=SYP71 PE=1 SV=1						3	3	15.8	29.983	266	0	40.001
3-isopropylmalate dehydrogenase 2, chloroplastic	IMDH2	P93832	>sp|P93832|LEU32_ARATH 3-isopropylmalate dehydrogenase 2, chloroplastic OS=Arabidopsis thaliana GN=IMDH2 PE=1 SV=1						5	3	19.5	43.37	405	0	39.778
Flavin-containing monooxygenase FMO GS-OX5	FMOGS-OX5	A8MRX0-2	>sp|A8MRX0-2|GSOX5_ARATH Isoform 2 of Flavin-containing monooxygenase FMO GS-OX5 OS=Arabidopsis thaliana GN=FMOGS-OX5;>sp|A8MRX0|GSOX5_ARATH Flavin-containing monooxygenase FMO GS-OX5 OS=Arabidopsis thaliana GN=FMOGS-OX5 PE=2 SV=2	GSOX5_ARATH Flavin-containing monooxygenase FMO GS-OX5 OS=Arabidopsis thaliana GN=FMOGS-OX5 PE=2 SV=2					3	3	9.4	51.933	457	0	39.773
Short-chain dehydrogenase TIC 32, chloroplastic	TIC32	A2RVM0-3	>sp|A2RVM0-3|TIC32_ARATH Isoform 3 of Short-chain dehydrogenase TIC 32, chloroplastic OS=Arabidopsis thaliana GN=TIC32;>sp|A2RVM0-2|TIC32_ARATH Isoform 2 of Short-chain dehydrogenase TIC 32, chloroplastic OS=Arabidopsis thaliana GN=TIC32;>sp|A2RVM0|TIC32_A	TIC32_ARATH Isoform 2 of Short-chain dehydrogenase TIC 32, chloroplastic OS=Arabidopsis thaliana GN=TIC32;>sp	A2RVM0	TIC32_A			3	3	12.6	33.353	310	0	39.622
14-3-3-like protein GF14 omega	GRF2	Q01525	>sp|Q01525|14332_ARATH 14-3-3-like protein GF14 omega OS=Arabidopsis thaliana GN=GRF2 PE=2 SV=2						11	3	49.8	29.161	259	0	39.537
	GTB1	F4I9Y9	>tr|F4I9Y9|F4I9Y9_ARATH Transcription elongation factor SPT6-like protein OS=Arabidopsis thaliana GN=GTB1 PE=4 SV=1;>tr|F4I9Y7|F4I9Y7_ARATH Transcription elongation factor SPT6-like protein OS=Arabidopsis thaliana GN=GTB1 PE=4 SV=1;>tr|A8MS85|A8MS85_ARATH	F4I9Y7_ARATH Transcription elongation factor SPT6-like protein OS=Arabidopsis thaliana GN=GTB1 PE=4 SV=1;>tr	A8MS85	A8MS85_ARATH			4	3	5.4	166.39	1454	0	39.362
Beta carbonic anhydrase 4;Beta carbonic anhydrase 3	BCA4;BCA3	Q94CE4-2	>sp|Q94CE4-2|BCA4_ARATH Isoform 2 of Beta carbonic anhydrase 4 OS=Arabidopsis thaliana GN=BCA4;>sp|Q94CE4|BCA4_ARATH Beta carbonic anhydrase 4 OS=Arabidopsis thaliana GN=BCA4 PE=1 SV=1;>sp|Q9ZUC2|BCA3_ARATH Beta carbonic anhydrase 3 OS=Arabidopsis thaliana	BCA4_ARATH Beta carbonic anhydrase 4 OS=Arabidopsis thaliana GN=BCA4 PE=1 SV=1;>sp	Q9ZUC2	BCA3_ARATH Beta carbonic anhydrase 3 OS=Arabidopsis thaliana			3	3	19.4	28.412	258	0	39.228
Pyruvate decarboxylase 1	PDC1	O82647	>sp|O82647|PDC1_ARATH Pyruvate decarboxylase 1 OS=Arabidopsis thaliana GN=PDC1 PE=2 SV=1						4	3	9.4	66.212	607	0	38.884
	At3g20790	Q8RWP0	>tr|Q8RWP0|Q8RWP0_ARATH NAD(P)-binding Rossmann-fold superfamily protein OS=Arabidopsis thaliana GN=At3g20790 PE=2 SV=1						3	3	12.1	38.578	355	0	38.81
	At2g36460	Q9SJQ9	>tr|Q9SJQ9|Q9SJQ9_ARATH Fructose-bisphosphate aldolase OS=Arabidopsis thaliana GN=At2g36460 PE=2 SV=1;>tr|B3H6D7|B3H6D7_ARATH Fructose-bisphosphate aldolase OS=Arabidopsis thaliana GN=At2g36460 PE=1 SV=1	B3H6D7_ARATH Fructose-bisphosphate aldolase OS=Arabidopsis thaliana GN=At2g36460 PE=1 SV=1					13	3	48.9	38.386	358	0	38.661
Cytochrome b-c1 complex subunit 7-1	QCR7-1;At4g32470	Q9SUU5	>sp|Q9SUU5|QCR71_ARATH Cytochrome b-c1 complex subunit 7-1 OS=Arabidopsis thaliana GN=QCR7-1 PE=1 SV=1;>tr|F4JUC2|F4JUC2_ARATH Cytochrome bd ubiquinol oxidase OS=Arabidopsis thaliana GN=At4g32470 PE=1 SV=1	F4JUC2_ARATH Cytochrome bd ubiquinol oxidase OS=Arabidopsis thaliana GN=At4g32470 PE=1 SV=1					3	3	29.5	14.527	122	0	38.582
	SBT4.12	F4KHS2	>tr|F4KHS2|F4KHS2_ARATH Subtilase 4.12 OS=Arabidopsis thaliana GN=SBT4.12 PE=4 SV=1;>tr|F4KHS1|F4KHS1_ARATH Subtilase 4.12 OS=Arabidopsis thaliana GN=SBT4.12 PE=4 SV=1;>tr|Q8L7D2|Q8L7D2_ARATH Subtilase 4.12 OS=Arabidopsis thaliana GN=SBT4.12 PE=2 SV=1	F4KHS1_ARATH Subtilase 4.12 OS=Arabidopsis thaliana GN=SBT4.12 PE=4 SV=1;>tr	Q8L7D2	Q8L7D2_ARATH Subtilase 4.12 OS=Arabidopsis thaliana GN=SBT4.12 PE=2 SV=1			3	3	7.9	77.514	731	0	38.435
Mitochondrial adenine nucleotide transporter ADNT1	ADNT1	F4JHS4	>tr|F4JHS4|F4JHS4_ARATH Adenine nucleotide transporter 1 OS=Arabidopsis thaliana GN=ADNT1 PE=3 SV=1;>sp|O04619|ADNT1_ARATH Mitochondrial adenine nucleotide transporter ADNT1 OS=Arabidopsis thaliana GN=ADNT1 PE=2 SV=1	ADNT1_ARATH Mitochondrial adenine nucleotide transporter ADNT1 OS=Arabidopsis thaliana GN=ADNT1 PE=2 SV=1					3	3	15	39.978	366	0	38.334
Peroxisomal 2,4-dienoyl-CoA reductase		Q9LTV6	>sp|Q9LTV6|DECR2_ARATH Peroxisomal 2,4-dienoyl-CoA reductase OS=Arabidopsis thaliana GN=At3g12800 PE=2 SV=1						3	3	16.8	31.796	298	0	38.259
Coproporphyrinogen-III oxidase 1, chloroplastic	CPX1	Q9LR75	>sp|Q9LR75|HEM61_ARATH Coproporphyrinogen-III oxidase 1, chloroplastic OS=Arabidopsis thaliana GN=CPX1 PE=2 SV=1						3	3	10.6	43.796	386	0	38.141
	At2g02400	Q9ZVQ2	>tr|Q9ZVQ2|Q9ZVQ2_ARATH Putative cinnamoyl-CoA reductase OS=Arabidopsis thaliana GN=At2g02400 PE=2 SV=1						3	3	15.4	34.839	318	0	37.825
Probable protein phosphatase 2C 20	PPC3-1.2	Q9SIU8-2	>sp|Q9SIU8-2|P2C20_ARATH Isoform 2 of Probable protein phosphatase 2C 20 OS=Arabidopsis thaliana GN=PPC3-1.2;>sp|Q9SIU8|P2C20_ARATH Probable protein phosphatase 2C 20 OS=Arabidopsis thaliana GN=PPC3-1.2 PE=1 SV=3	P2C20_ARATH Probable protein phosphatase 2C 20 OS=Arabidopsis thaliana GN=PPC3-1.2 PE=1 SV=3					5	3	21.1	30.496	279	0	37.799
		Q9ZPW5	>tr|Q9ZPW5|Q9ZPW5_ARATH AAA-type ATPase-like protein OS=Arabidopsis thaliana GN=At2g18330 PE=2 SV=2						3	3	5.8	71.194	636	0	37.405
Flavonol synthase/flavanone 3-hydroxylase	FLS1	Q96330	>sp|Q96330|FLS1_ARATH Flavonol synthase/flavanone 3-hydroxylase OS=Arabidopsis thaliana GN=FLS1 PE=1 SV=1						3	3	15.5	38.281	336	0	36.861
Diacylglycerol kinase 5	DGK5	Q9C5E5-2	>sp|Q9C5E5-2|DGK5_ARATH Isoform 2 of Diacylglycerol kinase 5 OS=Arabidopsis thaliana GN=DGK5;>sp|Q9C5E5|DGK5_ARATH Diacylglycerol kinase 5 OS=Arabidopsis thaliana GN=DGK5 PE=2 SV=1	DGK5_ARATH Diacylglycerol kinase 5 OS=Arabidopsis thaliana GN=DGK5 PE=2 SV=1					3	3	9	55.267	491	0	36.311
UTP--glucose-1-phosphate uridylyltransferase 1	UGP2	P57751	>sp|P57751|UGPA1_ARATH UTP--glucose-1-phosphate uridylyltransferase 1 OS=Arabidopsis thaliana GN=At5g17310 PE=2 SV=1;>tr|F4KGY8|F4KGY8_ARATH UTP--glucose-1-phosphate uridylyltransferase 1 OS=Arabidopsis thaliana GN=UGP2 PE=4 SV=1	F4KGY8_ARATH UTP--glucose-1-phosphate uridylyltransferase 1 OS=Arabidopsis thaliana GN=UGP2 PE=4 SV=1					12	3	34.5	51.919	470	0	35.85
Serine/threonine-protein phosphatase 2A 65 kDa regulatory subunit A gamma isoform	PP2AA3	Q38951	>sp|Q38951|2AAG_ARATH Serine/threonine-protein phosphatase 2A 65 kDa regulatory subunit A gamma isoform OS=Arabidopsis thaliana GN=PP2AA3 PE=1 SV=2;>tr|F4HQR5|F4HQR5_ARATH Protein phosphatase 2A subunit A3 OS=Arabidopsis thaliana GN=PP2AA3 PE=1 SV=1	F4HQR5_ARATH Protein phosphatase 2A subunit A3 OS=Arabidopsis thaliana GN=PP2AA3 PE=1 SV=1					3	3	7.8	65.516	587	0	35.219
Varicose-related protein	VCR	Q9LTT9	>sp|Q9LTT9|VCR_ARATH Varicose-related protein OS=Arabidopsis thaliana GN=VCR PE=2 SV=1						5	3	4.4	145.88	1340	0	35.165
Uncharacterized protein At4g28440		O49453	>sp|O49453|Y4844_ARATH Uncharacterized protein At4g28440 OS=Arabidopsis thaliana GN=At4g28440 PE=1 SV=1						3	3	28.1	16.459	153	0	35.083
Mitochondrial carnitine/acylcarnitine carrier-like protein	BOU	Q93XM7	>sp|Q93XM7|MCAT_ARATH Mitochondrial carnitine/acylcarnitine carrier-like protein OS=Arabidopsis thaliana GN=BOU PE=2 SV=1						3	3	20	31.022	300	0	34.71
Coatomer subunit beta-2		Q9SV20	>sp|Q9SV20|COPB2_ARATH Coatomer subunit beta-2 OS=Arabidopsis thaliana GN=At4g31490 PE=2 SV=2						11	3	16.1	106.08	948	0	34.622
Cysteine proteinase RD19a	RD19A	P43296	>sp|P43296|RD19A_ARATH Cysteine proteinase RD19a OS=Arabidopsis thaliana GN=RD19A PE=2 SV=1						4	3	12.8	40.418	368	0	34.585
Probable thiol methyltransferase 2	HOL3	Q6AWU6	>sp|Q6AWU6|HOL3_ARATH Probable thiol methyltransferase 2 OS=Arabidopsis thaliana GN=HOL3 PE=1 SV=1						3	3	24.3	25.042	226	0	34.385
Pyruvate kinase	At5g08570	Q9FNN1	>tr|Q9FNN1|Q9FNN1_ARATH Pyruvate kinase OS=Arabidopsis thaliana GN=At5g08570 PE=2 SV=1						5	3	17.3	54.976	510	0	34.24
	At3g28510	Q9LH84	>tr|Q9LH84|Q9LH84_ARATH AAA-type ATPase family protein OS=Arabidopsis thaliana GN=At3g28510 PE=2 SV=1						3	3	7.5	61.556	530	0	33.957
	At4g27680	Q9T090	>tr|Q9T090|Q9T090_ARATH 26S proteasome regulatory particle chain RPT6-like protein OS=Arabidopsis thaliana GN=At4g27680 PE=2 SV=1						3	3	10.1	44.201	398	0	33.57
Uncharacterized membrane protein At1g16860	F9K20.7	Q9FZ45	>sp|Q9FZ45|Y1686_ARATH Uncharacterized membrane protein At1g16860 OS=Arabidopsis thaliana GN=At1g16860 PE=1 SV=1;>tr|Q9ZVA7|Q9ZVA7_ARATH F9K20.7 protein OS=Arabidopsis thaliana GN=F9K20.7 PE=1 SV=1	Q9ZVA7_ARATH F9K20.7 protein OS=Arabidopsis thaliana GN=F9K20.7 PE=1 SV=1					3	3	8.9	50.582	474	0	33.556
Subtilisin-like protease	ARA12	O65351	>sp|O65351|SUBL_ARATH Subtilisin-like protease OS=Arabidopsis thaliana GN=ARA12 PE=1 SV=1						3	3	5	79.414	757	0	33.306
Phenylalanine ammonia-lyase 2	PAL2	P45724	>sp|P45724|PAL2_ARATH Phenylalanine ammonia-lyase 2 OS=Arabidopsis thaliana GN=PAL2 PE=1 SV=2						9	3	15.9	77.859	717	0	33.302
	At3g25545	Q9LSU9	>tr|Q9LSU9|Q9LSU9_ARATH AT3g25550/MWL2_17 OS=Arabidopsis thaliana GN=At3g25545 PE=1 SV=1						3	3	13.5	29.389	267	0	33.201
Protein TPLATE	TPLATE	F4J8D3	>sp|F4J8D3|TPLAT_ARATH Protein TPLATE OS=Arabidopsis thaliana GN=TPLATE PE=1 SV=1						3	3	3.1	130.91	1176	0	32.885
	T8B10_110	Q9M214	>tr|Q9M214|Q9M214_ARATH At3g60450 OS=Arabidopsis thaliana GN=T8B10_110 PE=2 SV=1						3	3	20.4	30.863	274	0	32.86
Vacuolar-processing enzyme gamma-isozyme		Q39119	>sp|Q39119|VPEG_ARATH Vacuolar-processing enzyme gamma-isozyme OS=Arabidopsis thaliana GN=At4g32940 PE=2 SV=2						3	3	10.9	54.335	494	0	32.649
UDP-glucuronic acid decarboxylase 1	UXS1	B3H4I6	>tr|B3H4I6|B3H4I6_ARATH UDP-glucuronic acid decarboxylase 1 OS=Arabidopsis thaliana GN=UXS1 PE=1 SV=1;>tr|F4JAG3|F4JAG3_ARATH UDP-glucuronic acid decarboxylase 1 OS=Arabidopsis thaliana GN=UXS1 PE=1 SV=1;>sp|Q8VZC0-2|UXS1_ARATH Isoform 2 of UDP-glucuronic	F4JAG3_ARATH UDP-glucuronic acid decarboxylase 1 OS=Arabidopsis thaliana GN=UXS1 PE=1 SV=1;>sp	Q8VZC0-2	UXS1_ARATH Isoform 2 of UDP-glucuronic			3	3	8.5	39.646	354	0	32.642
	T8K14.20	Q9SAL0	>tr|Q9SAL0|Q9SAL0_ARATH At1g79380/T8K14_20 OS=Arabidopsis thaliana GN=T8K14.20 PE=2 SV=1						3	3	13.5	43.73	401	0	32.594
	At4g10790	Q9M0N1	>tr|Q9M0N1|Q9M0N1_ARATH Putative uncharacterized protein AT4g10790 OS=Arabidopsis thaliana GN=At4g10790 PE=4 SV=1						3	3	7.5	52.802	480	0	32.476
ATP-dependent 6-phosphofructokinase 5, chloroplastic	PFK5	Q8VYN6	>sp|Q8VYN6|PFKA5_ARATH ATP-dependent 6-phosphofructokinase 5, chloroplastic OS=Arabidopsis thaliana GN=PFK5 PE=1 SV=1						3	3	9.3	58.614	537	0	32.403
Hypersensitive-induced response protein 1	HIR1	Q9FM19	>sp|Q9FM19|HIR1_ARATH Hypersensitive-induced response protein 1 OS=Arabidopsis thaliana GN=HIR1 PE=1 SV=1						3	3	15.4	31.431	286	0	32.337
Glutathione S-transferase F6	GSTF6	P42760	>sp|P42760|GSTF6_ARATH Glutathione S-transferase F6 OS=Arabidopsis thaliana GN=GSTF6 PE=1 SV=2						7	3	38.9	23.486	208	0	32.236
Calcium-transporting ATPase 2, plasma membrane-type	ACA2	O81108	>sp|O81108|ACA2_ARATH Calcium-transporting ATPase 2, plasma membrane-type OS=Arabidopsis thaliana GN=ACA2 PE=1 SV=1						6	3	8	110.44	1014	0	32.184
Patatin-like protein 1	PLP1	A8MR01	>tr|A8MR01|A8MR01_ARATH Patatin OS=Arabidopsis thaliana GN=PLP1 PE=3 SV=1;>sp|O23179-2|PLP1_ARATH Isoform 2 of Patatin-like protein 1 OS=Arabidopsis thaliana GN=PLP1;>sp|O23179|PLP1_ARATH Patatin-like protein 1 OS=Arabidopsis thaliana GN=PLP1 PE=1 SV=2	PLP1_ARATH Isoform 2 of Patatin-like protein 1 OS=Arabidopsis thaliana GN=PLP1;>sp	O23179	PLP1_ARATH Patatin-like protein 1 OS=Arabidopsis thaliana GN=PLP1 PE=1 SV=2			4	3	18.3	40.846	372	0	32.106
	T22F8.50	Q9T024	>tr|Q9T024|Q9T024_ARATH AT4g39150/T22F8_50 OS=Arabidopsis thaliana GN=T22F8.50 PE=2 SV=1						3	3	17.1	38.461	345	0	32.091
	At4g27450	Q93V62	>tr|Q93V62|Q93V62_ARATH AT4g27450/F27G19_50 OS=Arabidopsis thaliana GN=At4g27450 PE=1 SV=1						3	3	15.6	27.622	250	0	31.87
Acetylornithine aminotransferase, chloroplastic/mitochondrial	WIN1	Q9M8M7	>sp|Q9M8M7|ARGD_ARATH Acetylornithine aminotransferase, chloroplastic/mitochondrial OS=Arabidopsis thaliana GN=WIN1 PE=1 SV=1						3	3	10.3	48.826	457	0	31.851
	At2g22170	Q9SIE7	>tr|Q9SIE7|Q9SIE7_ARATH Expressed protein OS=Arabidopsis thaliana GN=At2g22170 PE=2 SV=1						4	3	26.8	20.129	183	0	31.806
BAG family molecular chaperone regulator 7	BAG7	Q9LVA0	>sp|Q9LVA0|BAG7_ARATH BAG family molecular chaperone regulator 7 OS=Arabidopsis thaliana GN=BAG7 PE=1 SV=1						3	3	11.4	51.567	446	0	31.681
4-hydroxy-tetrahydrodipicolinate reductase 2, chloroplastic;4-hydroxy-tetrahydrodipicolinate reductase 1, chloroplastic	DAPB2;DAPB1	Q8LB01-2	>sp|Q8LB01-2|DAPB2_ARATH Isoform 2 of 4-hydroxy-tetrahydrodipicolinate reductase 2, chloroplastic OS=Arabidopsis thaliana GN=DAPB2;>sp|Q8LB01|DAPB2_ARATH 4-hydroxy-tetrahydrodipicolinate reductase 2, chloroplastic OS=Arabidopsis thaliana GN=DAPB2 PE=2 SV=1	DAPB2_ARATH 4-hydroxy-tetrahydrodipicolinate reductase 2, chloroplastic OS=Arabidopsis thaliana GN=DAPB2 PE=2 SV=1					3	3	12	37.311	343	0	31.472
Cyanate hydratase	CYN	O22683	>sp|O22683|CYNS_ARATH Cyanate hydratase OS=Arabidopsis thaliana GN=CYN PE=2 SV=1						3	3	29.2	18.592	168	0	31.383
Proteasome activator subunit 4	PA200	F4JC97	>sp|F4JC97|PSME4_ARATH Proteasome activator subunit 4 OS=Arabidopsis thaliana GN=PA200 PE=2 SV=2						3	3	1.7	202.94	1811	0	31.359
Probable voltage-gated potassium channel subunit beta	KAB1	O23016	>sp|O23016|KCAB_ARATH Probable voltage-gated potassium channel subunit beta OS=Arabidopsis thaliana GN=KAB1 PE=1 SV=1						3	3	12.2	36.538	328	0	31.077
Histone deacetylase 15	HDA15	F4J8S1	>tr|F4J8S1|F4J8S1_ARATH Histone deacetylase 15 OS=Arabidopsis thaliana GN=HDA15 PE=4 SV=1;>sp|Q8GXJ1|HDA15_ARATH Histone deacetylase 15 OS=Arabidopsis thaliana GN=HDA15 PE=2 SV=2	HDA15_ARATH Histone deacetylase 15 OS=Arabidopsis thaliana GN=HDA15 PE=2 SV=2					3	3	7.3	60.723	564	0	30.925
	At2g33590;At2g33600	O22809	>tr|O22809|O22809_ARATH Cinnamoyl-CoA:NADP oxidoreductase-like 1 OS=Arabidopsis thaliana GN=At2g33590 PE=2 SV=1;>tr|O22810|O22810_ARATH At2g33600 OS=Arabidopsis thaliana GN=At2g33600 PE=2 SV=1	O22810_ARATH At2g33600 OS=Arabidopsis thaliana GN=At2g33600 PE=2 SV=1					3	3	12.5	35.875	321	0	30.863
Patatin-like protein 2	PLP2	O48723	>sp|O48723|PLP2_ARATH Patatin-like protein 2 OS=Arabidopsis thaliana GN=PLP2 PE=1 SV=1						3	3	12.5	44.239	407	0	30.769
Eukaryotic translation initiation factor 3 subunit D	TIF3D1	P56820	>sp|P56820|EIF3D_ARATH Eukaryotic translation initiation factor 3 subunit D OS=Arabidopsis thaliana GN=TIF3D1 PE=1 SV=1						6	3	17.4	66.724	591	0	30.768
Auxin-induced in root cultures protein 12	AIR12	Q94BT2	>sp|Q94BT2|AIR12_ARATH Auxin-induced in root cultures protein 12 OS=Arabidopsis thaliana GN=AIR12 PE=1 SV=3						3	3	11.5	25.591	252	0	30.667
ABC transporter B family member 19	ABCB19	Q9LJX0	>sp|Q9LJX0|AB19B_ARATH ABC transporter B family member 19 OS=Arabidopsis thaliana GN=ABCB19 PE=1 SV=1						3	3	4.2	136.79	1252	0	30.644
12-oxophytodienoate reductase 3	OPR3	Q9FUP0	>sp|Q9FUP0|OPR3_ARATH 12-oxophytodienoate reductase 3 OS=Arabidopsis thaliana GN=OPR3 PE=1 SV=2						3	3	13.8	42.691	391	0	30.594
Glycine-rich RNA-binding protein 7	CCR2;RBG7	F4IHK9	>tr|F4IHK9|F4IHK9_ARATH Glycine-rich RNA-binding protein 7 OS=Arabidopsis thaliana GN=CCR2 PE=1 SV=1;>sp|Q03250|RBG7_ARATH Glycine-rich RNA-binding protein 7 OS=Arabidopsis thaliana GN=RBG7 PE=1 SV=1	RBG7_ARATH Glycine-rich RNA-binding protein 7 OS=Arabidopsis thaliana GN=RBG7 PE=1 SV=1					5	3	37.7	15.548	159	0	30.543
	At2g32520	O80889	>tr|O80889|O80889_ARATH At2g32520 OS=Arabidopsis thaliana GN=At2g32520 PE=1 SV=1						3	3	23.8	25.921	239	0	30.488
	At5g18230	F4JWJ6	>tr|F4JWJ6|F4JWJ6_ARATH Transcription regulator NOT2/NOT3/NOT5 family protein OS=Arabidopsis thaliana GN=At5g18230 PE=1 SV=1;>tr|F4JWJ7|F4JWJ7_ARATH Transcription regulator NOT2/NOT3/NOT5 family protein OS=Arabidopsis thaliana GN=At5g18230 PE=1 SV=1	F4JWJ7_ARATH Transcription regulator NOT2/NOT3/NOT5 family protein OS=Arabidopsis thaliana GN=At5g18230 PE=1 SV=1					3	3	4.5	92.951	843	0	30.485
	T12E18_110	Q9M2U5	>tr|Q9M2U5|Q9M2U5_ARATH At3g54420 OS=Arabidopsis thaliana GN=T12E18_110 PE=2 SV=1						3	3	16.5	29.436	273	0	30.296
	At3g17770	Q494P3	>tr|Q494P3|Q494P3_ARATH At3g17770 OS=Arabidopsis thaliana GN=At3g17770 PE=2 SV=1						3	3	6.9	61.92	595	0	30.195
	At5g22140	Q9C574	>tr|Q9C574|Q9C574_ARATH FAD/NAD(P)-binding oxidoreductase family protein OS=Arabidopsis thaliana GN=At5g22140 PE=1 SV=1						3	3	11	39.708	365	0	30.035
Sorting nexin 2A	SNX2A	Q8L5Z7	>sp|Q8L5Z7|SNX2A_ARATH Sorting nexin 2A OS=Arabidopsis thaliana GN=SNX2A PE=1 SV=1						3	3	10.2	65.527	587	0	29.947
1,2-dihydroxy-3-keto-5-methylthiopentene dioxygenase;1,2-dihydroxy-3-keto-5-methylthiopentene dioxygenase 2;1,2-dihydroxy-3-keto-5-methylthiopentene dioxygenase 3	ATARD2;ARD2;ARD3	B3H6E4	>tr|B3H6E4|B3H6E4_ARATH 1,2-dihydroxy-3-keto-5-methylthiopentene dioxygenase OS=Arabidopsis thaliana GN=ATARD2 PE=3 SV=1;>tr|F4JIE0|F4JIE0_ARATH 1,2-dihydroxy-3-keto-5-methylthiopentene dioxygenase OS=Arabidopsis thaliana GN=ATARD2 PE=3 SV=1;>tr|F4JIE1|F4J	F4JIE0_ARATH 1,2-dihydroxy-3-keto-5-methylthiopentene dioxygenase OS=Arabidopsis thaliana GN=ATARD2 PE=3 SV=1;>tr	F4JIE1	F4J			3	3	18.7	21.598	182	0	29.895
Probable carboxylesterase 2	CXE2	Q9SX78	>sp|Q9SX78|CXE2_ARATH Probable carboxylesterase 2 OS=Arabidopsis thaliana GN=CXE2 PE=2 SV=1						3	3	9.2	35.255	314	0	29.579
3-isopropylmalate dehydratase small subunit 2	IPMI1	Q9LYT7	>sp|Q9LYT7|LEUD2_ARATH 3-isopropylmalate dehydratase small subunit 2 OS=Arabidopsis thaliana GN=IPMI1 PE=1 SV=1						3	3	18.6	27.208	253	0	29.396
Probable glucan 1,3-alpha-glucosidase	PSL5	Q9FN05	>sp|Q9FN05|PSL5_ARATH Probable glucan 1,3-alpha-glucosidase OS=Arabidopsis thaliana GN=PSL5 PE=1 SV=1						3	3	5.2	104.27	921	0	29.138
Peroxiredoxin-2E, chloroplastic	PRXIIE	Q949U7	>sp|Q949U7|PRX2E_ARATH Peroxiredoxin-2E, chloroplastic OS=Arabidopsis thaliana GN=PRXIIE PE=1 SV=2						3	3	16.7	24.684	234	0	29.08
U-box domain-containing protein 13	PUB13	Q9SNC6	>sp|Q9SNC6|PUB13_ARATH U-box domain-containing protein 13 OS=Arabidopsis thaliana GN=PUB13 PE=1 SV=1						4	3	10	71.965	660	0	29.045
Calcium-dependent protein kinase 5	CPK5	Q38871	>sp|Q38871|CDPK5_ARATH Calcium-dependent protein kinase 5 OS=Arabidopsis thaliana GN=CPK5 PE=2 SV=1						4	3	11.7	62.127	556	0	29.017
Probable methyltransferase PMT1		Q8H118	>sp|Q8H118|PMT1_ARATH Probable methyltransferase PMT1 OS=Arabidopsis thaliana GN=At3g23300 PE=2 SV=2						6	3	13.7	69.355	611	0	28.963
Pyrophosphate-energized membrane proton pump 2;Pyrophosphate-energized membrane proton pump 3	AVPL1;AVPL2	Q56ZN6	>sp|Q56ZN6|AVP2_ARATH Pyrophosphate-energized membrane proton pump 2 OS=Arabidopsis thaliana GN=AVPL1 PE=1 SV=2;>sp|Q9FWR2|AVPX_ARATH Pyrophosphate-energized membrane proton pump 3 OS=Arabidopsis thaliana GN=AVPL2 PE=3 SV=1	AVPX_ARATH Pyrophosphate-energized membrane proton pump 3 OS=Arabidopsis thaliana GN=AVPL2 PE=3 SV=1					3	3	4.1	85.132	802	0	28.896
	SUB1	Q9LE45	>tr|Q9LE45|Q9LE45_ARATH AT4g08810/T32A17_120 OS=Arabidopsis thaliana GN=SUB1 PE=2 SV=1						3	3	6.2	64.191	552	0	28.785
UDP-N-acetylglucosamine diphosphorylase 1	GLCNAC1PUT1	Q940S3	>sp|Q940S3|UAP1_ARATH UDP-N-acetylglucosamine diphosphorylase 1 OS=Arabidopsis thaliana GN=GLCNAC1PUT1 PE=1 SV=1						6	3	11.7	55.991	505	0	28.73
Glutamate--glyoxylate aminotransferase 1	GGAT1	Q9LR30	>sp|Q9LR30|GGT1_ARATH Glutamate--glyoxylate aminotransferase 1 OS=Arabidopsis thaliana GN=GGAT1 PE=1 SV=1;>sp|Q9LR30-2|GGT1_ARATH Isoform 2 of Glutamate--glyoxylate aminotransferase 1 OS=Arabidopsis thaliana GN=GGAT1	GGT1_ARATH Isoform 2 of Glutamate--glyoxylate aminotransferase 1 OS=Arabidopsis thaliana GN=GGAT1					6	3	22	53.301	481	0	28.602
Probable pyridoxal biosynthesis protein PDX1.2	PDX12	Q9ZNR6	>sp|Q9ZNR6|PDX12_ARATH Probable pyridoxal biosynthesis protein PDX1.2 OS=Arabidopsis thaliana GN=PDX12 PE=1 SV=1						3	3	15	33.835	314	0	28.585
Non-specific phospholipase C4;Non-specific phospholipase C5	NPC4;NPC5	Q9SRQ7	>sp|Q9SRQ7|NPC4_ARATH Non-specific phospholipase C4 OS=Arabidopsis thaliana GN=NPC4 PE=1 SV=1;>sp|Q9S816|NPC5_ARATH Non-specific phospholipase C5 OS=Arabidopsis thaliana GN=NPC5 PE=2 SV=1	NPC5_ARATH Non-specific phospholipase C5 OS=Arabidopsis thaliana GN=NPC5 PE=2 SV=1					4	3	10	60.722	538	0	28.432
Ribosome biogenesis protein WDR12 homolog	T20K14_160;At5g15550	Q9LF27	>tr|Q9LF27|Q9LF27_ARATH Ribosome biogenesis protein WDR12 homolog OS=Arabidopsis thaliana GN=T20K14_160 PE=1 SV=1;>tr|F4KB59|F4KB59_ARATH Ribosome biogenesis protein WDR12 homolog OS=Arabidopsis thaliana GN=At5g15550 PE=1 SV=1	F4KB59_ARATH Ribosome biogenesis protein WDR12 homolog OS=Arabidopsis thaliana GN=At5g15550 PE=1 SV=1					3	3	6.9	47.337	433	0	28.296
Ras-related protein RABD2a	RABD2A	P28188	>sp|P28188|RAD2A_ARATH Ras-related protein RABD2a OS=Arabidopsis thaliana GN=RABD2A PE=1 SV=3						3	3	25.6	22.648	203	0	28.062
Alpha-galactosidase	F8L15_110	Q9FT97	>tr|Q9FT97|Q9FT97_ARATH Alpha-galactosidase OS=Arabidopsis thaliana GN=F8L15_110 PE=1 SV=1						3	3	9.8	45.709	410	0	28.024
Lipase-like PAD4	PAD4	Q9S745	>sp|Q9S745|PAD4_ARATH Lipase-like PAD4 OS=Arabidopsis thaliana GN=PAD4 PE=1 SV=1						3	3	6.7	60.984	541	0	27.971
	At5g57580	Q9FKL6	>tr|Q9FKL6|Q9FKL6_ARATH Calmodulin-binding protein OS=Arabidopsis thaliana GN=At5g57580 PE=2 SV=1						3	3	7.3	72.363	647	0	27.94
Probable xyloglucan endotransglucosylase/hydrolase protein 7	XTH7	Q8LER3	>sp|Q8LER3|XTH7_ARATH Probable xyloglucan endotransglucosylase/hydrolase protein 7 OS=Arabidopsis thaliana GN=XTH7 PE=2 SV=2						3	3	15.7	33.681	293	0	27.888
	At2g25530	Q9SKJ6	>tr|Q9SKJ6|Q9SKJ6_ARATH AFG1-like ATPase family protein OS=Arabidopsis thaliana GN=At2g25530 PE=4 SV=1						3	3	7.5	75.41	655	0	27.856
	At3g19740	F4JCC9	>tr|F4JCC9|F4JCC9_ARATH AAA-type ATPase domain-containing protein OS=Arabidopsis thaliana GN=At3g19740 PE=3 SV=1						5	3	8.3	111.36	993	0	27.522
Ras-related protein RABA2b;Ras-related protein RABA2d;Ras-related protein RABA2c	RABA2B;RABA2D;RABA2C;At4g08190	Q9LNW1	>sp|Q9LNW1|RAA2B_ARATH Ras-related protein RABA2b OS=Arabidopsis thaliana GN=RABA2B PE=2 SV=2;>sp|Q9FIF9|RAA2D_ARATH Ras-related protein RABA2d OS=Arabidopsis thaliana GN=RABA2D PE=2 SV=1;>sp|Q96283|RAA2C_ARATH Ras-related protein RABA2c OS=Arabidopsis tha	RAA2D_ARATH Ras-related protein RABA2d OS=Arabidopsis thaliana GN=RABA2D PE=2 SV=1;>sp	Q96283	RAA2C_ARATH Ras-related protein RABA2c OS=Arabidopsis tha			4	3	19.2	23.688	214	0	27.225
	At3g27570	F4IWK4	>tr|F4IWK4|F4IWK4_ARATH Sucrase/ferredoxin-like protein OS=Arabidopsis thaliana GN=At3g27570 PE=4 SV=1						3	3	14.8	41.612	379	0	27.184
	At5g64270	Q9FMF9	>tr|Q9FMF9|Q9FMF9_ARATH Nuclear protein-like OS=Arabidopsis thaliana GN=At5g64270 PE=1 SV=1						3	3	3.7	141.45	1269	0	27.083
	At4g29490	Q0WUQ7	>tr|Q0WUQ7|Q0WUQ7_ARATH Metallopeptidase M24 family protein OS=Arabidopsis thaliana GN=At4g29490 PE=2 SV=1						3	3	8.8	54.401	486	0	27.061
E3 ubiquitin-protein ligase RGLG1	RGLG1	Q9SS90	>sp|Q9SS90|RGLG1_ARATH E3 ubiquitin-protein ligase RGLG1 OS=Arabidopsis thaliana GN=RGLG1 PE=1 SV=1						3	3	9	53.311	489	0	26.862
Adenylyltransferase and sulfurtransferase MOCS3;Molybdopterin-synthase adenylyltransferase;Molybdopterin-synthase sulfurtransferase	MOCS3	Q9ZNW0	>sp|Q9ZNW0|MOCS3_ARATH Adenylyltransferase and sulfurtransferase MOCS3 OS=Arabidopsis thaliana GN=MOCS3 PE=2 SV=1;>sp|Q9ZNW0-2|MOCS3_ARATH Isoform 2 of Adenylyltransferase and sulfurtransferase MOCS3 OS=Arabidopsis thaliana GN=MOCS3	MOCS3_ARATH Isoform 2 of Adenylyltransferase and sulfurtransferase MOCS3 OS=Arabidopsis thaliana GN=MOCS3					3	3	11.9	50.573	464	0	26.854
Probable histone-arginine methyltransferase 1.4	PRMT14	A3KPF2-2	>sp|A3KPF2-2|ANM14_ARATH Isoform 2 of Probable histone-arginine methyltransferase 1.4 OS=Arabidopsis thaliana GN=PRMT14;>sp|A3KPF2|ANM14_ARATH Probable histone-arginine methyltransferase 1.4 OS=Arabidopsis thaliana GN=PRMT14 PE=1 SV=1	ANM14_ARATH Probable histone-arginine methyltransferase 1.4 OS=Arabidopsis thaliana GN=PRMT14 PE=1 SV=1					4	3	10.8	58.712	526	0	26.552
NADPH--cytochrome P450 reductase;NADPH--cytochrome P450 reductase 1	ATR1	F4JQY4	>tr|F4JQY4|F4JQY4_ARATH NADPH--cytochrome P450 reductase OS=Arabidopsis thaliana GN=ATR1 PE=1 SV=1;>sp|Q9SB48|NCPR1_ARATH NADPH--cytochrome P450 reductase 1 OS=Arabidopsis thaliana GN=ATR1 PE=1 SV=1	NCPR1_ARATH NADPH--cytochrome P450 reductase 1 OS=Arabidopsis thaliana GN=ATR1 PE=1 SV=1					3	3	6.4	76.324	688	0	26.099
Calnexin homolog 2	At5g07340	F4K6M8	>tr|F4K6M8|F4K6M8_ARATH Calnexin2 OS=Arabidopsis thaliana GN=At5g07340 PE=3 SV=1;>sp|Q38798|CALX2_ARATH Calnexin homolog 2 OS=Arabidopsis thaliana GN=At5g07340 PE=2 SV=2	CALX2_ARATH Calnexin homolog 2 OS=Arabidopsis thaliana GN=At5g07340 PE=2 SV=2					5	3	11.1	61.414	540	0	26
	At5g04885	Q0WNW0	>tr|Q0WNW0|Q0WNW0_ARATH Glycosyl hydrolase family protein OS=Arabidopsis thaliana GN=At5g04885 PE=2 SV=1						3	3	5.7	72.303	665	0	25.741
	F28N24.7	Q9LP53	>tr|Q9LP53|Q9LP53_ARATH Alba DNA/RNA-binding protein OS=Arabidopsis thaliana GN=F28N24.7 PE=1 SV=1						6	3	36.9	14.574	130	0	25.613
60S ribosomal protein L27a-2;60S ribosomal protein L27a-3	RPL27AB;RPL27AC	Q9LR33	>sp|Q9LR33|R27A2_ARATH 60S ribosomal protein L27a-2 OS=Arabidopsis thaliana GN=RPL27AB PE=2 SV=1;>sp|P49637|R27A3_ARATH 60S ribosomal protein L27a-3 OS=Arabidopsis thaliana GN=RPL27AC PE=2 SV=2	R27A3_ARATH 60S ribosomal protein L27a-3 OS=Arabidopsis thaliana GN=RPL27AC PE=2 SV=2					3	3	24	16.292	146	0	25.337
Transcriptional corepressor LEUNIG	LUG	F4JUD2	>tr|F4JUD2|F4JUD2_ARATH Transcriptional corepressor LEUNIG OS=Arabidopsis thaliana GN=LUG PE=4 SV=1;>sp|Q9FUY2|LEUNG_ARATH Transcriptional corepressor LEUNIG OS=Arabidopsis thaliana GN=LUG PE=1 SV=2	LEUNG_ARATH Transcriptional corepressor LEUNIG OS=Arabidopsis thaliana GN=LUG PE=1 SV=2					3	3	6.3	106.52	969	0	25.237
	F11A17.13	Q9SX65	>tr|Q9SX65|Q9SX65_ARATH 1,4-dihydroxy-2-naphthoyl-CoA thioesterase 1 OS=Arabidopsis thaliana GN=F11A17.13 PE=1 SV=1						3	3	30.1	16.712	156	0	25.237
	PHOS32	Q8VYN9	>tr|Q8VYN9|Q8VYN9_ARATH Putative uncharacterized protein At5g54430 OS=Arabidopsis thaliana GN=PHOS32 PE=1 SV=1						3	3	21.1	26.202	242	0	25.031
Acetylglutamate kinase, chloroplastic	NAGK	Q9SCL7	>sp|Q9SCL7|NAGK_ARATH Acetylglutamate kinase, chloroplastic OS=Arabidopsis thaliana GN=NAGK PE=1 SV=1						3	3	14.7	36.595	347	0	25.022
Threonine synthase 2, chloroplastic	TS2	Q9SSP5	>sp|Q9SSP5|THRC2_ARATH Threonine synthase 2, chloroplastic OS=Arabidopsis thaliana GN=TS2 PE=1 SV=1						3	3	10.5	56.924	516	0	24.81
3-ketoacyl-CoA thiolase 5, peroxisomal	KAT5	Q570C8-2	>sp|Q570C8-2|THIK5_ARATH Isoform 2 of 3-ketoacyl-CoA thiolase 5, peroxisomal OS=Arabidopsis thaliana GN=KAT5;>sp|Q570C8|THIK5_ARATH 3-ketoacyl-CoA thiolase 5, peroxisomal OS=Arabidopsis thaliana GN=KAT5 PE=2 SV=2	THIK5_ARATH 3-ketoacyl-CoA thiolase 5, peroxisomal OS=Arabidopsis thaliana GN=KAT5 PE=2 SV=2					3	3	13.8	43.172	414	0	24.734
	ATMAP4K ALPHA1	F4HPS0	>tr|F4HPS0|F4HPS0_ARATH Map 4 kinase alpha1 OS=Arabidopsis thaliana GN=ATMAP4K ALPHA1 PE=1 SV=1;>tr|F4HPR9|F4HPR9_ARATH Map 4 kinase alpha1 OS=Arabidopsis thaliana GN=ATMAP4K ALPHA1 PE=1 SV=1	F4HPR9_ARATH Map 4 kinase alpha1 OS=Arabidopsis thaliana GN=ATMAP4K ALPHA1 PE=1 SV=1					3	3	6.8	75.446	680	0	24.453
Beta-adaptin-like protein B	At4g11380;BETAB-AD	F4JNZ8	>tr|F4JNZ8|F4JNZ8_ARATH Beta-adaptin-like protein B OS=Arabidopsis thaliana GN=At4g11380 PE=1 SV=1;>sp|Q9SUS3|APBLB_ARATH Beta-adaptin-like protein B OS=Arabidopsis thaliana GN=BETAB-AD PE=1 SV=1	APBLB_ARATH Beta-adaptin-like protein B OS=Arabidopsis thaliana GN=BETAB-AD PE=1 SV=1					10	3	15.2	101.91	916	0	24.352
Protein disulfide-isomerase 5-2	PDIL5-2	Q94F09	>sp|Q94F09|PDI52_ARATH Protein disulfide-isomerase 5-2 OS=Arabidopsis thaliana GN=PDIL5-2 PE=1 SV=1						3	3	9.1	49.85	440	0	24.343
Hypersensitive-induced response protein 4	HIR4	Q9FHM7	>sp|Q9FHM7|HIR4_ARATH Hypersensitive-induced response protein 4 OS=Arabidopsis thaliana GN=HIR4 PE=1 SV=1						3	3	13.7	32.378	292	0	24.257
Ras-related protein RABA1a	RABA1A	P28185	>sp|P28185|RAA1A_ARATH Ras-related protein RABA1a OS=Arabidopsis thaliana GN=RABA1A PE=1 SV=1						3	3	17.6	23.927	216	0	23.975
Rhodanese-like/PpiC domain-containing protein 12		Q93WI0	>sp|Q93WI0|STR12_ARATH Rhodanese-like/PpiC domain-containing protein 12 OS=Arabidopsis thaliana GN=At5g19370 PE=2 SV=1						3	3	14.4	32.98	299	0	23.973
	At2g31060	F4IPW4	>tr|F4IPW4|F4IPW4_ARATH Elongation factor family protein OS=Arabidopsis thaliana GN=At2g31060 PE=4 SV=1;>tr|F4IPW5|F4IPW5_ARATH Elongation factor family protein OS=Arabidopsis thaliana GN=At2g31060 PE=4 SV=1;>tr|B3LF44|B3LF44_ARATH At2g31060 OS=Arabidopsis	F4IPW5_ARATH Elongation factor family protein OS=Arabidopsis thaliana GN=At2g31060 PE=4 SV=1;>tr	B3LF44	B3LF44_ARATH At2g31060 OS=Arabidopsis			3	3	6.7	72.504	667	0	23.936
Costars family protein At4g33640		Q8LBN7	>sp|Q8LBN7|COSA_ARATH Costars family protein At4g33640 OS=Arabidopsis thaliana GN=At4g33640 PE=1 SV=1						3	3	51.6	10.42	95	0	23.863
Ras-related protein RABB1b	RABB1B	Q38922	>sp|Q38922|RAB1B_ARATH Ras-related protein RABB1b OS=Arabidopsis thaliana GN=RABB1B PE=2 SV=1;>sp|Q38922-3|RAB1B_ARATH Isoform 2 of Ras-related protein RABB1b OS=Arabidopsis thaliana GN=RABB1B	RAB1B_ARATH Isoform 2 of Ras-related protein RABB1b OS=Arabidopsis thaliana GN=RABB1B					6	3	42.2	23.175	211	0	23.858
	F7A19.9	Q9XI87	>tr|Q9XI87|Q9XI87_ARATH At1g14000 OS=Arabidopsis thaliana GN=F7A19.9 PE=1 SV=1						3	3	9.6	49.335	438	0	23.695
Probable complex I intermediate-associated protein 30	At1g17350	F4I7I6	>tr|F4I7I6|F4I7I6_ARATH NADH:ubiquinone oxidoreductase intermediate-associated protein 30 OS=Arabidopsis thaliana GN=At1g17350 PE=4 SV=1;>sp|Q9LQI7|CIA30_ARATH Probable complex I intermediate-associated protein 30 OS=Arabidopsis thaliana GN=At1g17350 PE=1	CIA30_ARATH Probable complex I intermediate-associated protein 30 OS=Arabidopsis thaliana GN=At1g17350 PE=1					3	3	19.9	26.024	236	0	23.6
Nucleoside diphosphate kinase III, chloroplastic/mitochondrial	NDPK3	O49203	>sp|O49203|NDK3_ARATH Nucleoside diphosphate kinase III, chloroplastic/mitochondrial OS=Arabidopsis thaliana GN=NDPK3 PE=1 SV=1						5	3	19.3	25.734	238	0	23.516
1-aminocyclopropane-1-carboxylate oxidase 5		Q0WPW4	>sp|Q0WPW4|ACCO5_ARATH 1-aminocyclopropane-1-carboxylate oxidase 5 OS=Arabidopsis thaliana GN=At1g77330 PE=2 SV=1						3	3	10.7	34.946	307	0	23.247
Probable disease resistance protein At5g45490		Q9FHI7	>sp|Q9FHI7|DRL35_ARATH Probable disease resistance protein At5g45490 OS=Arabidopsis thaliana GN=At5g45490 PE=2 SV=1						3	3	10.7	40.425	354	0	22.849
	At2g38840	F4ITY5	>tr|F4ITY5|F4ITY5_ARATH Guanylate-binding family protein OS=Arabidopsis thaliana GN=At2g38840 PE=4 SV=1						3	3	7.5	69.17	602	0	22.805
		Q0WVZ7	>tr|Q0WVZ7|Q0WVZ7_ARATH 24 kDa vacuolar protein-like OS=Arabidopsis thaliana GN=At5g20655 PE=2 SV=1						3	3	5.2	100.09	910	0	22.758
Probable rhamnose biosynthetic enzyme 2	RHM2	Q9LPG6	>sp|Q9LPG6|RHM2_ARATH Trifunctional UDP-glucose 4,6-dehydratase/UDP-4-keto-6-deoxy-D-glucose 3,5-epimerase/UDP-4-keto-L-rhamnose-reductase RHM2 OS=Arabidopsis thaliana GN=RHM2 PE=1 SV=1						8	3	19.8	75.225	667	0	22.374
Acyl-[acyl-carrier-protein] desaturase 5, chloroplastic	S-ACP-DES5	Q9M879	>sp|Q9M879|STAD5_ARATH Acyl-[acyl-carrier-protein] desaturase 5, chloroplastic OS=Arabidopsis thaliana GN=S-ACP-DES5 PE=1 SV=1						3	3	12.9	45.302	396	0	22.322
Probable acetyl-CoA acetyltransferase, cytosolic 2	At5g47720	F4JYM8	>tr|F4JYM8|F4JYM8_ARATH Acetoacetyl-CoA thiolase 1 OS=Arabidopsis thaliana GN=At5g47720 PE=3 SV=1;>sp|Q9FIK7-2|THIC2_ARATH Isoform 2 of Probable acetyl-CoA acetyltransferase, cytosolic 2 OS=Arabidopsis thaliana GN=At5g47720;>sp|Q9FIK7|THIC2_ARATH Probable	THIC2_ARATH Isoform 2 of Probable acetyl-CoA acetyltransferase, cytosolic 2 OS=Arabidopsis thaliana GN=At5g47720;>sp	Q9FIK7	THIC2_ARATH Probable			3	3	10.7	42.981	412	0	22.092
Acetolactate synthase, chloroplastic	ALS	P17597	>sp|P17597|ILVB_ARATH Acetolactate synthase, chloroplastic OS=Arabidopsis thaliana GN=ALS PE=1 SV=1						3	3	7	72.584	670	0	22.07
Oxysterol-binding protein-related protein 3B	ORP3B	Q9SR33	>sp|Q9SR33|ORP3B_ARATH Oxysterol-binding protein-related protein 3B OS=Arabidopsis thaliana GN=ORP3B PE=2 SV=1						5	3	16.2	51.956	458	0	22.032
Acetyl-coenzyme A carboxylase carboxyl transferase subunit beta, chloroplastic	accD	P56765	>sp|P56765|ACCD_ARATH Acetyl-coenzyme A carboxylase carboxyl transferase subunit beta, chloroplastic OS=Arabidopsis thaliana GN=accD PE=1 SV=2						3	3	10.9	55.635	488	0	21.913
Delta-1-pyrroline-5-carboxylate synthase A;Glutamate 5-kinase;Gamma-glutamyl phosphate reductase	P5CS1;P5CSA	B9DFG0	>tr|B9DFG0|B9DFG0_ARATH AT2G39800 protein OS=Arabidopsis thaliana GN=P5CS1 PE=2 SV=1;>tr|F4IFZ9|F4IFZ9_ARATH Delta1-pyrroline-5-carboxylate synthase 1 OS=Arabidopsis thaliana GN=P5CS1 PE=1 SV=1;>sp|P54887|P5CS1_ARATH Delta-1-pyrroline-5-carboxylate synthas	F4IFZ9_ARATH Delta1-pyrroline-5-carboxylate synthase 1 OS=Arabidopsis thaliana GN=P5CS1 PE=1 SV=1;>sp	P54887	P5CS1_ARATH Delta-1-pyrroline-5-carboxylate synthas			5	3	12.2	66.758	614	0	21.844
ATP-dependent Clp protease proteolytic subunit-related protein 1, chloroplastic	CLPR1	Q9XJ35	>sp|Q9XJ35|CLPR1_ARATH ATP-dependent Clp protease proteolytic subunit-related protein 1, chloroplastic OS=Arabidopsis thaliana GN=CLPR1 PE=1 SV=1						3	3	10.3	42.627	387	0	21.674
	F14F8_20	Q949U9	>tr|Q949U9|Q949U9_ARATH Mitochondrial substrate carrier family protein OS=Arabidopsis thaliana GN=F14F8_20 PE=2 SV=1						3	3	11.5	34.726	323	0	21.647
Germin-like protein subfamily T member 1	GLP1	P92995	>sp|P92995|GLT1_ARATH Germin-like protein subfamily T member 1 OS=Arabidopsis thaliana GN=GLP1 PE=2 SV=2						3	3	15.9	23.213	220	0	21.621
		Q9FKN5	>tr|Q9FKN5|Q9FKN5_ARATH Gb|AAC35233.1| OS=Arabidopsis thaliana GN=At5g17910 PE=4 SV=1	OS=Arabidopsis thaliana GN=At5g17910 PE=4 SV=1					3	3	4	149.6	1342	0	21.474
Mechanosensitive ion channel protein 1, mitochondrial	MSL1	Q8VZL4	>sp|Q8VZL4|MSL1_ARATH Mechanosensitive ion channel protein 1, mitochondrial OS=Arabidopsis thaliana GN=MSL1 PE=2 SV=1						3	3	10.3	53.884	497	0	21.447
Nascent polypeptide-associated complex subunit alpha-like protein 1		Q9LHG9	>sp|Q9LHG9|NACA1_ARATH Nascent polypeptide-associated complex subunit alpha-like protein 1 OS=Arabidopsis thaliana GN=At3g12390 PE=1 SV=1						5	3	34.5	21.982	203	0	21.345
Probable methyltransferase PMT3		Q93YV7	>sp|Q93YV7|PMT3_ARATH Probable methyltransferase PMT3 OS=Arabidopsis thaliana GN=At4g14360 PE=2 SV=1						5	3	12.7	69.236	608	0	21.17
Proton pump-interactor 1	PPI1	O23144	>sp|O23144|PPI1_ARATH Proton pump-interactor 1 OS=Arabidopsis thaliana GN=PPI1 PE=1 SV=2						3	3	4.7	68.878	612	0	21.108
Protein IQ-DOMAIN 32	IQD32	Q9FXI5	>sp|Q9FXI5|IQD32_ARATH Protein IQ-DOMAIN 32 OS=Arabidopsis thaliana GN=IQD32 PE=1 SV=3						3	3	4.9	86.881	794	0	21.049
	HIT3	Q8GUN2	>tr|Q8GUN2|Q8GUN2_ARATH HIS triad family protein 3 OS=Arabidopsis thaliana GN=HIT3 PE=1 SV=1						3	3	33.3	16	147	0	21.021
Cystathionine beta-lyase, chloroplastic	CBL	P53780-2	>sp|P53780-2|METC_ARATH Isoform 2 of Cystathionine beta-lyase, chloroplastic OS=Arabidopsis thaliana GN=At3g57050;>sp|P53780|METC_ARATH Cystathionine beta-lyase, chloroplastic OS=Arabidopsis thaliana GN=At3g57050 PE=1 SV=1;>tr|F4J244|F4J244_ARATH Cystathio	METC_ARATH Cystathionine beta-lyase, chloroplastic OS=Arabidopsis thaliana GN=At3g57050 PE=1 SV=1;>tr	F4J244	F4J244_ARATH Cystathio			3	3	10	48.828	449	0	20.923
Polyadenylate-binding protein-interacting protein 4	CID4	F4JEN1	>tr|F4JEN1|F4JEN1_ARATH Hydroxyproline-rich glycoprotein family protein OS=Arabidopsis thaliana GN=CID4 PE=4 SV=1;>sp|Q94AM9|CID4_ARATH Polyadenylate-binding protein-interacting protein 4 OS=Arabidopsis thaliana GN=CID4 PE=2 SV=1	CID4_ARATH Polyadenylate-binding protein-interacting protein 4 OS=Arabidopsis thaliana GN=CID4 PE=2 SV=1					3	3	9.7	60.194	549	0	20.778
	At4g31310	A2RVS4	>tr|A2RVS4|A2RVS4_ARATH AIG2-like protein OS=Arabidopsis thaliana GN=At4g31310 PE=1 SV=1						3	3	22.1	20.122	172	0	20.767
Translocase of chloroplast 132, chloroplastic	TOC132	Q9SLF3	>sp|Q9SLF3|TC132_ARATH Translocase of chloroplast 132, chloroplastic OS=Arabidopsis thaliana GN=TOC132 PE=1 SV=1						3	3	3.5	132.28	1206	0	20.694
Pre-mRNA-processing factor 19 homolog 2	MAC3B;PRP19B	F4IVT2	>tr|F4IVT2|F4IVT2_ARATH U-box protein MAC3B OS=Arabidopsis thaliana GN=MAC3B PE=4 SV=1;>sp|O22785|PR19B_ARATH Pre-mRNA-processing factor 19 homolog 2 OS=Arabidopsis thaliana GN=PRP19B PE=1 SV=3	PR19B_ARATH Pre-mRNA-processing factor 19 homolog 2 OS=Arabidopsis thaliana GN=PRP19B PE=1 SV=3					3	3	12.6	52.55	485	0	20.619
Pyrophosphate--fructose 6-phosphate 1-phosphotransferase subunit alpha 2	PFP-ALPHA2	Q9C9K3	>sp|Q9C9K3|PFPA2_ARATH Pyrophosphate--fructose 6-phosphate 1-phosphotransferase subunit alpha 2 OS=Arabidopsis thaliana GN=PFP-ALPHA2 PE=2 SV=1						8	3	14.7	67.558	617	0	20.537
	EHD1	Q94CF0	>tr|Q94CF0|Q94CF0_ARATH AT3G20290 protein OS=Arabidopsis thaliana GN=EHD1 PE=2 SV=1						3	3	7.3	61.23	545	0	20.534
	F2H15.9	Q9LMU2	>tr|Q9LMU2|Q9LMU2_ARATH At1g17860/F2H15_8 OS=Arabidopsis thaliana GN=F2H15.9 PE=2 SV=1						3	3	19.4	22.081	196	0	20.525
	At3g07810	Q8W555	>tr|Q8W555|Q8W555_ARATH AT3g07810/F17A17_15 OS=Arabidopsis thaliana GN=At3g07810 PE=1 SV=1;>tr|F4JFN7|F4JFN7_ARATH RNA recognition motif-containing protein OS=Arabidopsis thaliana GN=At3g07810 PE=1 SV=1	F4JFN7_ARATH RNA recognition motif-containing protein OS=Arabidopsis thaliana GN=At3g07810 PE=1 SV=1					3	3	10.1	51.871	494	0	20.394
	At3g52610	Q8H1S5	>tr|Q8H1S5|Q8H1S5_ARATH Putative uncharacterized protein At3g52610 OS=Arabidopsis thaliana GN=At3g52610 PE=2 SV=1						3	3	8.4	52.382	475	0	20.348
	ATMRK1	F4J0Y1	>tr|F4J0Y1|F4J0Y1_ARATH Protein kinase family protein OS=Arabidopsis thaliana GN=ATMRK1 PE=4 SV=1;>tr|O22100|O22100_ARATH ATMRK1 OS=Arabidopsis thaliana GN=ATMRK1 PE=2 SV=1	O22100_ARATH ATMRK1 OS=Arabidopsis thaliana GN=ATMRK1 PE=2 SV=1					3	3	12.2	37.331	344	0	20.329
Phenylalanine--tRNA ligase, chloroplastic/mitochondrial		Q94K73	>sp|Q94K73|SYFM_ARATH Phenylalanine--tRNA ligase, chloroplastic/mitochondrial OS=Arabidopsis thaliana GN=At3g58140 PE=2 SV=1						3	3	8.4	49.251	429	0	20.177
ABC transporter B family member 20	ABCB20	Q9M3B9	>sp|Q9M3B9|AB20B_ARATH ABC transporter B family member 20 OS=Arabidopsis thaliana GN=ABCB20 PE=1 SV=1						3	3	4	155.15	1408	0	20.149
Copper chaperone for superoxide dismutase, chloroplastic/cytosolic	CCS	Q9LD47-3	>sp|Q9LD47-3|CCS_ARATH Isoform 3 of Copper chaperone for superoxide dismutase, chloroplastic/cytosolic OS=Arabidopsis thaliana GN=CCS;>sp|Q9LD47-2|CCS_ARATH Isoform 2 of Copper chaperone for superoxide dismutase, chloroplastic/cytosolic OS=Arabidopsis thal	CCS_ARATH Isoform 2 of Copper chaperone for superoxide dismutase, chloroplastic/cytosolic OS=Arabidopsis thal					3	3	22.8	19.489	184	0	20.119
	M4E13.120	O49613	>tr|O49613|O49613_ARATH At4g35060 OS=Arabidopsis thaliana GN=M4E13.120 PE=2 SV=1						3	3	26.1	17.162	153	0	20.001
Fasciclin-like arabinogalactan protein 1	FLA1	Q9FM65	>sp|Q9FM65|FLA1_ARATH Fasciclin-like arabinogalactan protein 1 OS=Arabidopsis thaliana GN=FLA1 PE=1 SV=1						3	3	11.3	44.849	424	0	19.915
Mannose-1-phosphate guanylyltransferase 1	CYT1	O22287	>sp|O22287|GMPP1_ARATH Mannose-1-phosphate guanylyltransferase 1 OS=Arabidopsis thaliana GN=CYT1 PE=1 SV=1						3	3	10	39.577	361	0	19.853
	At3g20820	Q9LT39	>tr|Q9LT39|Q9LT39_ARATH Leucine-rich repeat-containing protein OS=Arabidopsis thaliana GN=At3g20820 PE=2 SV=1						3	3	11.5	39.862	365	0	19.833
Sorbitol dehydrogenase	SDH	Q9FJ95	>sp|Q9FJ95|DHSO_ARATH Sorbitol dehydrogenase OS=Arabidopsis thaliana GN=SDH PE=1 SV=1						3	3	9.9	39.255	364	0	19.759
Gamma-glutamyltranspeptidase 3	GGT3	Q9M0G0-2	>sp|Q9M0G0-2|GAGT3_ARATH Isoform 2 of Gamma-glutamyltranspeptidase 3 OS=Arabidopsis thaliana GN=GGT3;>sp|Q9M0G0|GAGT3_ARATH Gamma-glutamyltranspeptidase 3 OS=Arabidopsis thaliana GN=GGT3 PE=2 SV=1	GAGT3_ARATH Gamma-glutamyltranspeptidase 3 OS=Arabidopsis thaliana GN=GGT3 PE=2 SV=1					3	3	8.6	55.658	512	0	19.673
Uridine kinase-like protein 2, chloroplastic;Uridine kinase;Putative uracil phosphoribosyltransferase	UKL2	Q9LK34	>sp|Q9LK34|UKL2_ARATH Uridine kinase-like protein 2, chloroplastic OS=Arabidopsis thaliana GN=UKL2 PE=2 SV=1						4	3	11	54.209	483	0	19.631
Peroxidase 16	PER16	Q96518	>sp|Q96518|PER16_ARATH Peroxidase 16 OS=Arabidopsis thaliana GN=PER16 PE=1 SV=2						3	3	16.1	35.832	323	0	19.581
60S ribosomal protein L23a-2;60S ribosomal protein L23a-1	RPL23AB;RPL23AA	A8MS83	>tr|A8MS83|A8MS83_ARATH 60S ribosomal protein L23a-2 OS=Arabidopsis thaliana GN=RPL23AB PE=3 SV=1;>sp|Q9M3C3|R23A2_ARATH 60S ribosomal protein L23a-2 OS=Arabidopsis thaliana GN=RPL23AB PE=2 SV=1;>sp|Q8LD46|R23A1_ARATH 60S ribosomal protein L23a-1 OS=Arabid	R23A2_ARATH 60S ribosomal protein L23a-2 OS=Arabidopsis thaliana GN=RPL23AB PE=2 SV=1;>sp	Q8LD46	R23A1_ARATH 60S ribosomal protein L23a-1 OS=Arabid			3	3	18.9	16.744	148	0	19.421
2-methyl-6-phytyl-1,4-hydroquinone methyltransferase, chloroplastic	VTE3	Q9LY74	>sp|Q9LY74|BQMT_ARATH 2-methyl-6-phytyl-1,4-hydroquinone methyltransferase, chloroplastic OS=Arabidopsis thaliana GN=VTE3 PE=1 SV=1						3	3	14.8	37.926	338	0	19.371
Probable phenylalanine--tRNA ligase beta subunit	At1g72550	F4IDD6	>tr|F4IDD6|F4IDD6_ARATH Probable phenylalanine--tRNA ligase beta subunit OS=Arabidopsis thaliana GN=At1g72550 PE=4 SV=1;>sp|Q9SGE9|SYFB_ARATH Probable phenylalanine--tRNA ligase beta subunit OS=Arabidopsis thaliana GN=At1g72550 PE=2 SV=1	SYFB_ARATH Probable phenylalanine--tRNA ligase beta subunit OS=Arabidopsis thaliana GN=At1g72550 PE=2 SV=1					3	3	6.7	65.959	584	0	19.319
Eukaryotic translation initiation factor 4G	EIF4G	A8MR97	>tr|A8MR97|A8MR97_ARATH Eukaryotic translation initiation factor 4G OS=Arabidopsis thaliana GN=EIF4G PE=1 SV=1;>sp|Q76E23-2|IF4G_ARATH Isoform 2 of Eukaryotic translation initiation factor 4G OS=Arabidopsis thaliana GN=EIF4G;>sp|Q76E23|IF4G_ARATH Eukaryoti	IF4G_ARATH Isoform 2 of Eukaryotic translation initiation factor 4G OS=Arabidopsis thaliana GN=EIF4G;>sp	Q76E23	IF4G_ARATH Eukaryoti			3	3	2.5	187.55	1723	0	19.243
Myrosinase 5	TGG5	Q3ECS3	>sp|Q3ECS3|BGL35_ARATH Myrosinase 5 OS=Arabidopsis thaliana GN=TGG5 PE=1 SV=1						6	3	15.9	57.468	511	0	19.189
Isovaleryl-CoA dehydrogenase, mitochondrial	IVD	Q9SWG0	>sp|Q9SWG0|IVD_ARATH Isovaleryl-CoA dehydrogenase, mitochondrial OS=Arabidopsis thaliana GN=IVD PE=1 SV=2						3	3	8.8	44.773	409	0	19.13
Fatty acid amide hydrolase	FAAH	Q7XJJ7	>sp|Q7XJJ7|FAAH_ARATH Fatty acid amide hydrolase OS=Arabidopsis thaliana GN=FAAH PE=1 SV=1						3	3	5.1	66.078	607	0	19.002
	Lhb1B2;Lhb1B1	Q39141	>tr|Q39141|Q39141_ARATH At2g34420/T31E10.24 OS=Arabidopsis thaliana GN=Lhb1B2 PE=2 SV=1;>tr|Q39142|Q39142_ARATH Light-harvesting chlorophyll protein complex II subunit B1 OS=Arabidopsis thaliana GN=Lhb1B1 PE=1 SV=1	Q39142_ARATH Light-harvesting chlorophyll protein complex II subunit B1 OS=Arabidopsis thaliana GN=Lhb1B1 PE=1 SV=1					3	3	30.6	28.054	265	0	18.984
Nitrilase 2	NIT2	P32962	>sp|P32962|NRL2_ARATH Nitrilase 2 OS=Arabidopsis thaliana GN=NIT2 PE=1 SV=1						5	3	19.8	37.153	339	0	18.877
Golgin candidate 6	GC6	B0F9L4	>sp|B0F9L4|GOGC6_ARATH Golgin candidate 6 OS=Arabidopsis thaliana GN=GC6 PE=1 SV=2						3	3	5.4	101.83	914	0	18.837
Galacturonosyltransferase 8	GAUT8	Q9LSG3	>sp|Q9LSG3|GAUT8_ARATH Galacturonosyltransferase 8 OS=Arabidopsis thaliana GN=GAUT8 PE=1 SV=1						3	3	7.3	64.367	559	0	18.829
Serine/threonine-protein phosphatase BSL1	BSL1	Q8L7U5	>sp|Q8L7U5|BSL1_ARATH Serine/threonine-protein phosphatase BSL1 OS=Arabidopsis thaliana GN=BSL1 PE=1 SV=2						4	3	7.2	96.145	881	0	18.791
Aquaporin PIP2-7;Aquaporin PIP2-7, N-terminally processed	PIP2-7	P93004	>sp|P93004|PIP27_ARATH Aquaporin PIP2-7 OS=Arabidopsis thaliana GN=PIP2-7 PE=1 SV=2						3	3	17.1	29.742	280	0	18.747
ABC transporter I family member 20	ABCI20;NAP9	Q9LZ98	>sp|Q9LZ98|AB20I_ARATH ABC transporter I family member 20 OS=Arabidopsis thaliana GN=ABCI20 PE=2 SV=1;>tr|F4KCB8|F4KCB8_ARATH ABC transporter I family member 20 OS=Arabidopsis thaliana GN=NAP9 PE=4 SV=1	F4KCB8_ARATH ABC transporter I family member 20 OS=Arabidopsis thaliana GN=NAP9 PE=4 SV=1					3	3	13.4	36.922	328	0	18.74
60S acidic ribosomal protein P2-4	RPP2D	Q9LXM8	>sp|Q9LXM8|RLA24_ARATH 60S acidic ribosomal protein P2-4 OS=Arabidopsis thaliana GN=RPP2D PE=2 SV=1						3	3	39.6	11.015	111	0	18.728
	At4g34270	Q8VXY4	>tr|Q8VXY4|Q8VXY4_ARATH Putative uncharacterized protein At4g34270 OS=Arabidopsis thaliana GN=At4g34270 PE=2 SV=1						3	3	15.5	33.074	290	0	18.704
	T15B16.5	Q9ZSI6	>tr|Q9ZSI6|Q9ZSI6_ARATH At4g01700 OS=Arabidopsis thaliana GN=T15B16.5 PE=2 SV=1						3	3	13.9	31.464	280	0	18.662
	F8K7.10	Q9XI10	>tr|Q9XI10|Q9XI10_ARATH DPP6 N-terminal domain-like protein OS=Arabidopsis thaliana GN=F8K7.10 PE=2 SV=1						3	3	5.1	78.441	706	0	18.482
60S ribosomal protein L15-2;60S ribosomal protein L15-1	RPL15B;RPL15A	Q8VYF1	>sp|Q8VYF1|RL152_ARATH 60S ribosomal protein L15-2 OS=Arabidopsis thaliana GN=RPL15B PE=2 SV=1;>sp|O23515|RL151_ARATH 60S ribosomal protein L15-1 OS=Arabidopsis thaliana GN=RPL15A PE=2 SV=1	RL151_ARATH 60S ribosomal protein L15-1 OS=Arabidopsis thaliana GN=RPL15A PE=2 SV=1					3	3	17.6	24.239	204	0	18.437
ADP,ATP carrier protein 2, chloroplastic	AATP2	P92935	>sp|P92935|TLC2_ARATH ADP,ATP carrier protein 2, chloroplastic OS=Arabidopsis thaliana GN=AATP2 PE=1 SV=2						4	3	10.4	67.529	618	0	18.275
21.7 kDa class VI heat shock protein	HSP21.7	Q9FIT9	>sp|Q9FIT9|HS217_ARATH 21.7 kDa class VI heat shock protein OS=Arabidopsis thaliana GN=HSP21.7 PE=2 SV=1						3	3	23.4	21.663	192	0	18.255
	BSK2	Q9LS26	>tr|Q9LS26|Q9LS26_ARATH At5g46570 OS=Arabidopsis thaliana GN=BSK2 PE=2 SV=1						3	3	10.8	54.972	489	0	18.252
Nuclear transport factor 2	NTF2B;NTF2	A8MS55	>tr|A8MS55|A8MS55_ARATH Nuclear transport factor 2B OS=Arabidopsis thaliana GN=NTF2B PE=1 SV=1;>sp|Q9C7F5|NTF2_ARATH Nuclear transport factor 2 OS=Arabidopsis thaliana GN=NTF2 PE=1 SV=1	NTF2_ARATH Nuclear transport factor 2 OS=Arabidopsis thaliana GN=NTF2 PE=1 SV=1					3	3	32.1	15.004	134	0	18.214
Calmodulin-binding transcription activator 3	CMTA3	Q8GSA7	>sp|Q8GSA7|CMTA3_ARATH Calmodulin-binding transcription activator 3 OS=Arabidopsis thaliana GN=CMTA3 PE=1 SV=1						3	3	4.4	116.11	1032	0	18.09
		Q9FPI0	>tr|Q9FPI0|Q9FPI0_ARATH 3-5-exoribonuclease family protein OS=Arabidopsis thaliana GN=At3g07750 PE=2 SV=1						3	3	16.8	29.962	286	0	17.77
ATP phosphoribosyltransferase 1, chloroplastic	HISN1A	Q9S762	>sp|Q9S762|HIS1A_ARATH ATP phosphoribosyltransferase 1, chloroplastic OS=Arabidopsis thaliana GN=HISN1A PE=1 SV=1						3	3	10.7	44.556	411	0	17.741
Leucine aminopeptidase 2, chloroplastic		Q8RX72	>sp|Q8RX72|AMPL2_ARATH Leucine aminopeptidase 2, chloroplastic OS=Arabidopsis thaliana GN=At4g30910 PE=2 SV=1						9	3	22.4	61.289	581	0	17.714
	TMN7	Q9LIC2	>sp|Q9LIC2|TMN7_ARATH Transmembrane 9 superfamily member 7 OS=Arabidopsis thaliana GN=TMN7 PE=2 SV=1						3	3	5.9	74.233	641	0	17.703
Serine/threonine protein phosphatase 2A 59 kDa regulatory subunit B eta isoform	At3g26020;BETA	F4JBC5	>tr|F4JBC5|F4JBC5_ARATH Protein phosphatase 2A regulatory subunit B eta OS=Arabidopsis thaliana GN=At3g26020 PE=4 SV=1;>tr|F4JBC4|F4JBC4_ARATH Protein phosphatase 2A regulatory subunit B eta OS=Arabidopsis thaliana GN=At3g26020 PE=4 SV=1;>sp|Q9LU89|2A5N_	F4JBC4_ARATH Protein phosphatase 2A regulatory subunit B eta OS=Arabidopsis thaliana GN=At3g26020 PE=4 SV=1;>sp	Q9LU89	2A5N_			3	3	8.2	58.751	512	0	17.678
	At1g72880	Q84MD7	>tr|Q84MD7|Q84MD7_ARATH At1g72880 OS=Arabidopsis thaliana GN=At1g72880 PE=2 SV=1						3	3	12.2	40.673	385	0	17.674
		Q9ZVF1	>tr|Q9ZVF1|Q9ZVF1_ARATH Calcium-dependent lipid-binding domain-containing protein OS=Arabidopsis thaliana GN=At2g01540 PE=2 SV=1						3	3	25.6	20.085	180	0	17.595
	F18E5.200;At4g21580	O65423	>tr|O65423|O65423_ARATH AT4g21580/F18E5_200 OS=Arabidopsis thaliana GN=F18E5.200 PE=2 SV=1;>tr|B9DGL1|B9DGL1_ARATH AT4G21580 protein OS=Arabidopsis thaliana GN=At4g21580 PE=2 SV=1;>tr|A8MRW5|A8MRW5_ARATH Oxidoreductase, zinc-binding dehydrogenase family pr	B9DGL1_ARATH AT4G21580 protein OS=Arabidopsis thaliana GN=At4g21580 PE=2 SV=1;>tr	A8MRW5	A8MRW5_ARATH Oxidoreductase, zinc-binding dehydrogenase family pr			3	3	13.5	34.465	325	0	17.52
Importin subunit alpha	T14P4.3;IMPA-6	Q9FWY7	>sp|Q9FWY7|IMPA6_ARATH Importin subunit alpha-6 OS=Arabidopsis thaliana GN=IMPA6^ PE=2 SV=1;>tr|F4HXL3|F4HXL3_ARATH Importin subunit alpha OS=Arabidopsis thaliana GN=IMPA-6 PE=3 SV=1	F4HXL3_ARATH Importin subunit alpha OS=Arabidopsis thaliana GN=IMPA-6 PE=3 SV=1					3	3	7.2	59.388	538	0	17.326
	FEY	F4JJR8	>tr|F4JJR8|F4JJR8_ARATH Oxidoreductase FEY3 OS=Arabidopsis thaliana GN=FEY PE=1 SV=1						3	3	11.7	41.481	376	0	17.294
	F15I1.17	Q9SYG5	>tr|Q9SYG5|Q9SYG5_ARATH At1g54090 OS=Arabidopsis thaliana GN=F15I1.17 PE=2 SV=1						3	3	5.6	70.77	622	0	17.248
Probable 3-hydroxyisobutyrate dehydrogenase-like 2, mitochondrial		Q9C991	>sp|Q9C991|3HID2_ARATH Probable 3-hydroxyisobutyrate dehydrogenase-like 2, mitochondrial OS=Arabidopsis thaliana GN=At1g71170 PE=2 SV=1						3	3	16.7	31.438	299	0	17.243
Uridine kinase-like protein 1, chloroplastic;Uridine kinase;Putative uracil phosphoribosyltransferase	UKL1	Q9FKS0	>sp|Q9FKS0|UKL1_ARATH Uridine kinase-like protein 1, chloroplastic OS=Arabidopsis thaliana GN=UKL1 PE=1 SV=1						4	3	10.5	54.429	486	0	17.206
	sks17	Q8LPS9	>tr|Q8LPS9|Q8LPS9_ARATH AT5g66920/MUD21_18 OS=Arabidopsis thaliana GN=sks17 PE=2 SV=1						3	3	7.7	60.82	546	0	17.19
AP-1 complex subunit gamma-2	At1g60070	F4IEP9	>tr|F4IEP9|F4IEP9_ARATH AP-1 complex subunit gamma-2 OS=Arabidopsis thaliana GN=At1g60070 PE=4 SV=1;>sp|Q9ZUI6|AP1G2_ARATH AP-1 complex subunit gamma-2 OS=Arabidopsis thaliana GN=At1g60070 PE=1 SV=2	AP1G2_ARATH AP-1 complex subunit gamma-2 OS=Arabidopsis thaliana GN=At1g60070 PE=1 SV=2					3	3	4	98.818	898	0	17.189
Ubiquitin carboxyl-terminal hydrolase 5	UBP5	O22207	>sp|O22207|UBP5_ARATH Ubiquitin carboxyl-terminal hydrolase 5 OS=Arabidopsis thaliana GN=UBP5 PE=1 SV=2						3	3	4.7	103.87	924	0	17.166
DEAD-box ATP-dependent RNA helicase 12	RH12	Q9M2E0	>sp|Q9M2E0|RH12_ARATH DEAD-box ATP-dependent RNA helicase 12 OS=Arabidopsis thaliana GN=RH12 PE=2 SV=1						5	3	14.3	56.774	498	0	17.159
Serine carboxypeptidase-like 49	SCPL49	P32826	>sp|P32826|SCP49_ARATH Serine carboxypeptidase-like 49 OS=Arabidopsis thaliana GN=SCPL49 PE=2 SV=2						3	3	7.8	57.301	516	0	17.073
	At3g19340	Q8RWC3	>tr|Q8RWC3|Q8RWC3_ARATH Putative uncharacterized protein At3g19340 OS=Arabidopsis thaliana GN=At3g19340 PE=2 SV=1						3	3	6.2	56.787	487	0	17.008
Histone deacetylase HDT3	HDT3	Q9LZR5	>sp|Q9LZR5|HDT3_ARATH Histone deacetylase HDT3 OS=Arabidopsis thaliana GN=HDT3 PE=1 SV=2						3	3	17.3	31.83	294	0	16.971
40S ribosomal protein S20-1;40S ribosomal protein S20-2	RPS20A;RPS20B	P49200	>sp|P49200|RS201_ARATH 40S ribosomal protein S20-1 OS=Arabidopsis thaliana GN=RPS20A PE=2 SV=2;>sp|Q9STY6|RS202_ARATH 40S ribosomal protein S20-2 OS=Arabidopsis thaliana GN=RPS20B PE=2 SV=1	RS202_ARATH 40S ribosomal protein S20-2 OS=Arabidopsis thaliana GN=RPS20B PE=2 SV=1					3	3	35.5	13.878	124	0	16.928
Acyl-coenzyme A oxidase 4, peroxisomal	ACX4	Q96329	>sp|Q96329|ACOX4_ARATH Acyl-coenzyme A oxidase 4, peroxisomal OS=Arabidopsis thaliana GN=ACX4 PE=1 SV=1						3	3	8.5	47.556	436	0	16.838
ABC transporter C family member 2	ABCC2	Q42093	>sp|Q42093|AB2C_ARATH ABC transporter C family member 2 OS=Arabidopsis thaliana GN=ABCC2 PE=1 SV=2						6	3	4.9	182.13	1623	0	16.715
Pectinesterase 1	PME1	Q43867	>sp|Q43867|PME1_ARATH Pectinesterase 1 OS=Arabidopsis thaliana GN=PME1 PE=2 SV=1						3	3	7	64.148	586	0	16.676
(DL)-glycerol-3-phosphatase 2	GPP2	Q8VZP1	>sp|Q8VZP1|GPP2_ARATH (DL)-glycerol-3-phosphatase 2 OS=Arabidopsis thaliana GN=GPP2 PE=1 SV=1						3	3	22.9	26.779	240	0	16.671
Glutathione S-transferase U20	GSTU20	Q8L7C9	>sp|Q8L7C9|GSTUK_ARATH Glutathione S-transferase U20 OS=Arabidopsis thaliana GN=GSTU20 PE=1 SV=1						4	3	10.6	25.006	217	0	16.664
12-oxophytodienoate reductase 1	OPR1	F4I403	>tr|F4I403|F4I403_ARATH 12-oxophytodienoate reductase 1 OS=Arabidopsis thaliana GN=OPR1 PE=4 SV=1;>sp|Q8LAH7|OPR1_ARATH 12-oxophytodienoate reductase 1 OS=Arabidopsis thaliana GN=OPR1 PE=1 SV=2	OPR1_ARATH 12-oxophytodienoate reductase 1 OS=Arabidopsis thaliana GN=OPR1 PE=1 SV=2					4	3	15.6	44.015	397	0	16.623
Methylthioalkylmalate synthase 3, chloroplastic	MAM3	Q9FN52	>sp|Q9FN52|MAM3_ARATH Methylthioalkylmalate synthase 3, chloroplastic OS=Arabidopsis thaliana GN=MAM3 PE=1 SV=1						4	3	11.7	55.229	503	0	16.322
	At5g01010	C0Z286	>tr|C0Z286|C0Z286_ARATH AT5G01010 protein OS=Arabidopsis thaliana GN=At5g01010 PE=1 SV=1;>tr|Q8GSG8|Q8GSG8_ARATH Putative uncharacterized protein At5g01010 OS=Arabidopsis thaliana GN=At5g01010 PE=1 SV=1;>tr|F4K7W4|F4K7W4_ARATH Uncharacterized protein OS=Ar	Q8GSG8_ARATH Putative uncharacterized protein At5g01010 OS=Arabidopsis thaliana GN=At5g01010 PE=1 SV=1;>tr	F4K7W4	F4K7W4_ARATH Uncharacterized protein OS=Ar			3	3	10	49.398	429	0	16.243
Metacaspase-4;Metacaspase-4 subunit p20;Metacaspase-4 subunit p10;Metacaspase-5	AMC4;AMC5	O64517	>sp|O64517|MCA4_ARATH Metacaspase-4 OS=Arabidopsis thaliana GN=AMC4 PE=1 SV=1;>sp|O64518|MCA5_ARATH Metacaspase-5 OS=Arabidopsis thaliana GN=AMC5 PE=1 SV=1	MCA5_ARATH Metacaspase-5 OS=Arabidopsis thaliana GN=AMC5 PE=1 SV=1					3	3	11.5	45.483	418	0	16.221
	At1g08480	Q941A6	>tr|Q941A6|Q941A6_ARATH At1g08480/T27G7_10 OS=Arabidopsis thaliana GN=At1g08480 PE=1 SV=1						3	3	30.3	15.812	142	0	16.174
Methionine aminotransferase BCAT4	BCAT4	Q9LE06	>sp|Q9LE06|BCAT4_ARATH Methionine aminotransferase BCAT4 OS=Arabidopsis thaliana GN=BCAT4 PE=1 SV=1						3	3	13	39.018	354	0	16.137
Putative 4-hydroxy-4-methyl-2-oxoglutarate aldolase 3		Q9FH13	>sp|Q9FH13|RRAA3_ARATH Putative 4-hydroxy-4-methyl-2-oxoglutarate aldolase 3 OS=Arabidopsis thaliana GN=At5g56260 PE=1 SV=1						3	3	24.1	17.567	166	0	15.957
Phosphoinositide phosphatase SAC7	SAC7	Q9C5G5	>sp|Q9C5G5|SAC7_ARATH Phosphoinositide phosphatase SAC7 OS=Arabidopsis thaliana GN=SAC7 PE=2 SV=1						3	3	5.4	68.237	597	0	15.917
Nuclear cap-binding protein subunit 1	ABH1	Q9SIU2	>sp|Q9SIU2|NCBP1_ARATH Nuclear cap-binding protein subunit 1 OS=Arabidopsis thaliana GN=ABH1 PE=1 SV=2						3	3	4.4	96.547	848	0	15.844
	At5g28040;T9J14.12	F4K5T4	>tr|F4K5T4|F4K5T4_ARATH DNA-binding storekeeper protein-related transcriptional regulator OS=Arabidopsis thaliana GN=At5g28040 PE=1 SV=1;>tr|Q9CAV7|Q9CAV7_ARATH DNA-binding storekeeper protein-related transcriptional regulator OS=Arabidopsis thaliana GN=T9	Q9CAV7_ARATH DNA-binding storekeeper protein-related transcriptional regulator OS=Arabidopsis thaliana GN=T9					3	3	8	46.906	427	0	15.839
Outer envelope protein 80, chloroplastic	OEP80	Q9C5J8	>sp|Q9C5J8|OEP80_ARATH Outer envelope protein 80, chloroplastic OS=Arabidopsis thaliana GN=OEP80 PE=2 SV=1						3	3	7.4	79.935	732	0	15.775
	At1g06530	Q9SHJ6	>tr|Q9SHJ6|Q9SHJ6_ARATH F12K11.14 OS=Arabidopsis thaliana GN=At1g06530 PE=1 SV=1						3	3	8	36.119	323	0	15.703
	At5g67630	Q9FJW0	>tr|Q9FJW0|Q9FJW0_ARATH AT5g67630/K9I9_20 OS=Arabidopsis thaliana GN=At5g67630 PE=2 SV=1						3	3	10.7	52.113	469	0	15.669
Mitochondrial uncoupling protein 5	PUMP5	Q9SJY5	>sp|Q9SJY5|PUMP5_ARATH Mitochondrial uncoupling protein 5 OS=Arabidopsis thaliana GN=PUMP5 PE=2 SV=1						3	3	16.6	33.357	313	0	15.669
	F18B13.30	Q9SSB7	>tr|Q9SSB7|Q9SSB7_ARATH At1g80240 OS=Arabidopsis thaliana GN=F18B13.30 PE=2 SV=1						3	3	10.3	40.226	370	0	15.551
40S ribosomal protein S14-2;40S ribosomal protein S14-1;40S ribosomal protein S14-3	RPS14B;RPS14A;RPS14C	Q9CAX6	>sp|Q9CAX6|RS142_ARATH 40S ribosomal protein S14-2 OS=Arabidopsis thaliana GN=RPS14B PE=1 SV=1;>sp|Q9SIH0|RS141_ARATH 40S ribosomal protein S14-1 OS=Arabidopsis thaliana GN=RPS14A PE=1 SV=1;>sp|P42036|RS143_ARATH 40S ribosomal protein S14-3 OS=Arabidopsis	RS141_ARATH 40S ribosomal protein S14-1 OS=Arabidopsis thaliana GN=RPS14A PE=1 SV=1;>sp	P42036	RS143_ARATH 40S ribosomal protein S14-3 OS=Arabidopsis			3	3	22.7	16.273	150	0	15.478
	At1g26640	Q8H1F7	>tr|Q8H1F7|Q8H1F7_ARATH Amino acid kinase family protein OS=Arabidopsis thaliana GN=At1g26640 PE=1 SV=1						3	3	9.6	35.675	332	0	15.367
Cell division protein FtsZ homolog 2-2, chloroplastic;Cell division protein FtsZ homolog 2-1, chloroplastic	FTSZ2-2;FTSZ2-1	Q9LXJ0	>sp|Q9LXJ0|FTZ22_ARATH Cell division protein FtsZ homolog 2-2, chloroplastic OS=Arabidopsis thaliana GN=FTSZ2-2 PE=1 SV=1;>sp|O82533|FTZ21_ARATH Cell division protein FtsZ homolog 2-1, chloroplastic OS=Arabidopsis thaliana GN=FTSZ2-1 PE=1 SV=2	FTZ21_ARATH Cell division protein FtsZ homolog 2-1, chloroplastic OS=Arabidopsis thaliana GN=FTSZ2-1 PE=1 SV=2					3	3	12.1	50.317	473	0	15.347
	At5g45170	Q6NMA9	>tr|Q6NMA9|Q6NMA9_ARATH At5g45170 OS=Arabidopsis thaliana GN=At5g45170 PE=2 SV=1						3	3	10.5	40.741	372	0	15.307
Peroxidase 49	PER49	O23237	>sp|O23237|PER49_ARATH Peroxidase 49 OS=Arabidopsis thaliana GN=PER49 PE=2 SV=2						3	3	19	36.164	331	0	15.305
Protein HASTY 1	HST1	Q0WP44	>sp|Q0WP44|HASTY_ARATH Protein HASTY 1 OS=Arabidopsis thaliana GN=HST1 PE=1 SV=1						3	3	3.7	133.13	1202	0	15.215
Beta-glucosidase 15;Beta-glucosidase 13;Beta-glucosidase 12	BGLU15;BGLU13;BGLU12	O64879	>sp|O64879|BGL15_ARATH Beta-glucosidase 15 OS=Arabidopsis thaliana GN=BGLU15 PE=2 SV=1;>sp|Q9LU02|BGL13_ARATH Beta-glucosidase 13 OS=Arabidopsis thaliana GN=BGLU13 PE=2 SV=1;>sp|Q9FH03|BGL12_ARATH Beta-glucosidase 12 OS=Arabidopsis thaliana GN=BGLU12 PE=2	BGL13_ARATH Beta-glucosidase 13 OS=Arabidopsis thaliana GN=BGLU13 PE=2 SV=1;>sp	Q9FH03	BGL12_ARATH Beta-glucosidase 12 OS=Arabidopsis thaliana GN=BGLU12 PE=2			3	3	8.9	56.905	506	0	15.205
	At3g05900	F4J9K9	>tr|F4J9K9|F4J9K9_ARATH Neurofilament protein-related protein OS=Arabidopsis thaliana GN=At3g05900 PE=1 SV=1						3	3	5.3	73.453	673	0	15.135
	At2g34040	O22957	>tr|O22957|O22957_ARATH Apoptosis inhibitory protein 5 (API5) OS=Arabidopsis thaliana GN=At2g34040 PE=1 SV=2;>tr|F4IGU7|F4IGU7_ARATH Apoptosis inhibitory protein 5 (API5) OS=Arabidopsis thaliana GN=At2g34040 PE=1 SV=1	F4IGU7_ARATH Apoptosis inhibitory protein 5 (API5) OS=Arabidopsis thaliana GN=At2g34040 PE=1 SV=1					3	3	7.1	61.644	553	0	15.119
	ISI1	Q84J43	>tr|Q84J43|Q84J43_ARATH Impaired sucrose induction 1 OS=Arabidopsis thaliana GN=isi1 PE=2 SV=1						3	3	9.8	33.486	305	0	15.031
Phosphoacetylglucosamine mutase	DRT101	P57750	>sp|P57750|AGM1_ARATH Phosphoacetylglucosamine mutase OS=Arabidopsis thaliana GN=DRT101 PE=1 SV=1						3	3	8.1	60.39	556	0	15.015
Peptidyl-prolyl cis-trans isomerase CYP20-1	CYP20-1	Q9SP02	>sp|Q9SP02|CP20A_ARATH Peptidyl-prolyl cis-trans isomerase CYP20-1 OS=Arabidopsis thaliana GN=CYP20-1 PE=1 SV=1						4	3	19.1	21.961	204	0	14.938
Endoglucanase 10		Q8LCP6	>sp|Q8LCP6|GUN10_ARATH Endoglucanase 10 OS=Arabidopsis thaliana GN=At1g75680 PE=2 SV=2						3	3	6.5	57.868	525	0	14.931
1-aminocyclopropane-1-carboxylate oxidase 4	ACO4	Q06588	>sp|Q06588|ACCO4_ARATH 1-aminocyclopropane-1-carboxylate oxidase 4 OS=Arabidopsis thaliana GN=ACO4 PE=1 SV=2						3	3	12.7	36.676	323	0	14.824
Carbamoyl-phosphate synthase small chain, chloroplastic	CARA	Q9LVW7	>sp|Q9LVW7|CARA_ARATH Carbamoyl-phosphate synthase small chain, chloroplastic OS=Arabidopsis thaliana GN=CARA PE=1 SV=1;>tr|A8MRD8|A8MRD8_ARATH Carbamoyl phosphate synthetase A OS=Arabidopsis thaliana GN=CARA PE=3 SV=1	A8MRD8_ARATH Carbamoyl phosphate synthetase A OS=Arabidopsis thaliana GN=CARA PE=3 SV=1					3	3	8.4	47.058	430	0	14.797
Syntaxin-132	SYP132	F4K9K4	>tr|F4K9K4|F4K9K4_ARATH Syntaxin of plants 132 OS=Arabidopsis thaliana GN=SYP132 PE=1 SV=1;>tr|F4K9K2|F4K9K2_ARATH Syntaxin of plants 132 OS=Arabidopsis thaliana GN=SYP132 PE=1 SV=1;>sp|Q8VZU2|SY132_ARATH Syntaxin-132 OS=Arabidopsis thaliana GN=SYP132 PE=1	F4K9K2_ARATH Syntaxin of plants 132 OS=Arabidopsis thaliana GN=SYP132 PE=1 SV=1;>sp	Q8VZU2	SY132_ARATH Syntaxin-132 OS=Arabidopsis thaliana GN=SYP132 PE=1			3	3	19.3	25.222	223	0	14.75
Cytochrome b561 and DOMON domain-containing protein At3g07570		Q0WRW8	>sp|Q0WRW8|B561K_ARATH Cytochrome b561 and DOMON domain-containing protein At3g07570 OS=Arabidopsis thaliana GN=At3g07570 PE=2 SV=1						3	3	12.7	40.444	369	0	14.704
	At3g16230	F4J1H3	>tr|F4J1H3|F4J1H3_ARATH Putative eukaryotic LigT protein OS=Arabidopsis thaliana GN=At3g16230 PE=4 SV=1;>tr|F4J1H2|F4J1H2_ARATH Putative eukaryotic LigT protein OS=Arabidopsis thaliana GN=At3g16230 PE=4 SV=1	F4J1H2_ARATH Putative eukaryotic LigT protein OS=Arabidopsis thaliana GN=At3g16230 PE=4 SV=1					3	3	8.6	45.395	409	0	14.517
Nascent polypeptide-associated complex subunit alpha-like protein 5		Q8LGC6	>sp|Q8LGC6|NACA5_ARATH Nascent polypeptide-associated complex subunit alpha-like protein 5 OS=Arabidopsis thaliana GN=At1g33040 PE=2 SV=2						3	3	20.1	22.78	209	0	14.451
Uncharacterized TPR repeat-containing protein At1g05150		O23052	>sp|O23052|Y1515_ARATH Uncharacterized TPR repeat-containing protein At1g05150 OS=Arabidopsis thaliana GN=At1g05150 PE=1 SV=1						3	3	4.8	90.168	808	0	14.372
Cytosolic sulfotransferase 8	SOT8	Q9FX56	>sp|Q9FX56|SOT8_ARATH Cytosolic sulfotransferase 8 OS=Arabidopsis thaliana GN=SOT8 PE=2 SV=1						3	3	8.5	37.709	331	0	14.362
	At1g20760	Q9LM78	>tr|Q9LM78|Q9LM78_ARATH Calcium-binding EF hand-containing protein OS=Arabidopsis thaliana GN=At1g20760 PE=1 SV=1						3	3	4.4	109.82	1019	0	14.258
	At4g17100	Q8RWB6	>tr|Q8RWB6|Q8RWB6_ARATH Putative serine protease-like protein OS=Arabidopsis thaliana GN=At4g17100 PE=2 SV=1;>tr|F4JNE1|F4JNE1_ARATH Uncharacterized protein OS=Arabidopsis thaliana GN=At4g17100 PE=4 SV=1	F4JNE1_ARATH Uncharacterized protein OS=Arabidopsis thaliana GN=At4g17100 PE=4 SV=1					3	3	9.7	49.415	434	0	14.237
Amidophosphoribosyltransferase 1, chloroplastic	ASE1	Q9SI61	>sp|Q9SI61|ASE1_ARATH Amidophosphoribosyltransferase 1, chloroplastic OS=Arabidopsis thaliana GN=ASE1 PE=2 SV=1						5	3	11	61.842	566	0	14.22
	At5g44920	F4KBQ6	>tr|F4KBQ6|F4KBQ6_ARATH Toll-Interleukin-Resistance domain-containing protein OS=Arabidopsis thaliana GN=At5g44920 PE=4 SV=1;>tr|Q0WSX8|Q0WSX8_ARATH Putative uncharacterized protein At5g44920 OS=Arabidopsis thaliana GN=At5g44920 PE=2 SV=1	Q0WSX8_ARATH Putative uncharacterized protein At5g44920 OS=Arabidopsis thaliana GN=At5g44920 PE=2 SV=1					3	3	17.4	28.145	242	0	14.193
Phosphoglycerate kinase;Phosphoglycerate kinase 2, chloroplastic	At1g56190	F4I3L1	>tr|F4I3L1|F4I3L1_ARATH Phosphoglycerate kinase OS=Arabidopsis thaliana GN=At1g56190 PE=3 SV=1;>sp|P50318|PGKH2_ARATH Phosphoglycerate kinase 2, chloroplastic OS=Arabidopsis thaliana GN=At1g56190 PE=2 SV=3	PGKH2_ARATH Phosphoglycerate kinase 2, chloroplastic OS=Arabidopsis thaliana GN=At1g56190 PE=2 SV=3					12	3	39.3	42.615	405	0	14.169
Farnesyl pyrophosphate synthase 2	FPS2	Q43315	>sp|Q43315|FPPS2_ARATH Farnesyl pyrophosphate synthase 2 OS=Arabidopsis thaliana GN=FPS2 PE=2 SV=1;>tr|F4JNF1|F4JNF1_ARATH Farnesyl diphosphate synthase 2 OS=Arabidopsis thaliana GN=FPS2 PE=3 SV=1	F4JNF1_ARATH Farnesyl diphosphate synthase 2 OS=Arabidopsis thaliana GN=FPS2 PE=3 SV=1					4	3	12.9	39.825	342	0	14.134
Ferritin-1, chloroplastic	FER1	Q39101	>sp|Q39101|FRI1_ARATH Ferritin-1, chloroplastic OS=Arabidopsis thaliana GN=FER1 PE=2 SV=1						4	3	25.1	28.178	255	0	14.131
Probable LRR receptor-like serine/threonine-protein kinase At5g37450		C0LGU1	>sp|C0LGU1|Y5374_ARATH Probable LRR receptor-like serine/threonine-protein kinase At5g37450 OS=Arabidopsis thaliana GN=At5g37450 PE=2 SV=1						3	3	3.5	106.06	959	0	14.101
DnaJ protein P58IPK homolog	P58IPK	Q9LYW9	>sp|Q9LYW9|DNJ36_ARATH DnaJ protein P58IPK homolog OS=Arabidopsis thaliana GN=P58IPK PE=1 SV=1						3	3	11	53.689	482	0	14.059
Calcium-dependent protein kinase 29	CPK29	F4I0S0	>tr|F4I0S0|F4I0S0_ARATH Calcium-dependent protein kinase 29 OS=Arabidopsis thaliana GN=CPK29 PE=4 SV=1;>sp|Q8RWL2|CDPKT_ARATH Calcium-dependent protein kinase 29 OS=Arabidopsis thaliana GN=CPK29 PE=2 SV=2;>sp|Q8RWL2-2|CDPKT_ARATH Isoform 2 of Calcium-depen	CDPKT_ARATH Calcium-dependent protein kinase 29 OS=Arabidopsis thaliana GN=CPK29 PE=2 SV=2;>sp	Q8RWL2-2	CDPKT_ARATH Isoform 2 of Calcium-depen			4	3	10.2	63.806	561	0	14.022
	At4g12590	Q9SU27	>tr|Q9SU27|Q9SU27_ARATH At4g12590 OS=Arabidopsis thaliana GN=At4g12590 PE=2 SV=1						3	3	18.3	27.914	246	0	13.961
	F2A19.140	Q9M314	>tr|Q9M314|Q9M314_ARATH AT3g61540/F2A19_140 OS=Arabidopsis thaliana GN=F2A19.140 PE=2 SV=1						3	3	10.1	57.585	515	0	13.829
Protein YLS2	YLS2	F4J3D0	>tr|F4J3D0|F4J3D0_ARATH Strictosidine synthase-like 5 OS=Arabidopsis thaliana GN=YLS2 PE=4 SV=1;>sp|Q9CAZ7|SSL5_ARATH Protein STRICTOSIDINE SYNTHASE-LIKE 5 OS=Arabidopsis thaliana GN=SSL5 PE=2 SV=1	SSL5_ARATH Protein STRICTOSIDINE SYNTHASE-LIKE 5 OS=Arabidopsis thaliana GN=SSL5 PE=2 SV=1					3	3	12.5	41.455	369	0	13.827
Early nodulin-like protein 2		Q9T076	>sp|Q9T076|ENL2_ARATH Early nodulin-like protein 2 OS=Arabidopsis thaliana GN=At4g27520 PE=1 SV=1						3	3	12	35.064	349	0	13.823
	F2P9.15	Q9C9B9	>tr|Q9C9B9|Q9C9B9_ARATH At1g73980/F2P9_15 OS=Arabidopsis thaliana GN=F2P9.15 PE=1 SV=1						3	3	5.6	72.407	643	0	13.781
	At5g66530	Q9FJY6	>tr|Q9FJY6|Q9FJY6_ARATH Aldose 1-epimerase family protein OS=Arabidopsis thaliana GN=At5g66530 PE=2 SV=1						3	3	13.4	33.692	307	0	13.58
Probable nucleoredoxin 1		O80763	>sp|O80763|NRX1_ARATH Probable nucleoredoxin 1 OS=Arabidopsis thaliana GN=At1g60420 PE=1 SV=1						3	3	8.8	65.169	578	0	13.491
Protein NAP1	NAP1	Q5S2C4-2	>sp|Q5S2C4-2|NCKP1_ARATH Isoform 2 of Protein NAP1 OS=Arabidopsis thaliana GN=NAP1;>sp|Q5S2C4|NCKP1_ARATH Protein NAP1 OS=Arabidopsis thaliana GN=NAP1 PE=1 SV=2	NCKP1_ARATH Protein NAP1 OS=Arabidopsis thaliana GN=NAP1 PE=1 SV=2					3	3	3.7	155.75	1396	0	13.448
Cytochrome B5 isoform D	CYTB5-D	Q9ZWT2	>sp|Q9ZWT2|CYB5D_ARATH Cytochrome B5 isoform D OS=Arabidopsis thaliana GN=CYTB5-D PE=1 SV=1						3	3	32.1	15.097	140	0	13.427
Topless-related protein 4	TPR4;WSIP2	Q27GK7	>sp|Q27GK7|TPR4_ARATH Topless-related protein 4 OS=Arabidopsis thaliana GN=TPR4 PE=1 SV=2;>sp|Q27GK7-2|TPR4_ARATH Isoform 2 of Topless-related protein 4 OS=Arabidopsis thaliana GN=TPR4;>tr|F4J043|F4J043_ARATH WUS-interacting protein 2 OS=Arabidopsis thalia	TPR4_ARATH Isoform 2 of Topless-related protein 4 OS=Arabidopsis thaliana GN=TPR4;>tr	F4J043	F4J043_ARATH WUS-interacting protein 2 OS=Arabidopsis thalia			6	3	6.9	124.1	1135	0	13.39
	G2484-1	F4JP43	>tr|F4JP43|F4JP43_ARATH G2484-1 protein OS=Arabidopsis thaliana GN=G2484-1 PE=4 SV=1						3	3	1.8	218.07	2037	0	13.375
	At5g65810	Q0WPN7	>tr|Q0WPN7|Q0WPN7_ARATH At5g65810 OS=Arabidopsis thaliana GN=At5g65810 PE=2 SV=1						3	3	19	28.296	258	0	13.349
Phosphoglycolate phosphatase 2	PGLP2	Q8GWU0	>sp|Q8GWU0|PGP2_ARATH Phosphoglycolate phosphatase 2 OS=Arabidopsis thaliana GN=PGLP2 PE=1 SV=1						3	3	14.6	33.011	301	0	13.276
	At5g15270	Q0WNX3	>tr|Q0WNX3|Q0WNX3_ARATH Putative uncharacterized protein At5g15270 OS=Arabidopsis thaliana GN=At5g15270 PE=1 SV=1						3	3	7.1	59.711	548	0	13.156
Heparanase-like protein 3	GUS3	F4JWV6	>tr|F4JWV6|F4JWV6_ARATH Glucuronidase 3 OS=Arabidopsis thaliana GN=GUS3 PE=4 SV=1;>sp|Q9FZP1-2|HPSE3_ARATH Isoform 2 of Heparanase-like protein 3 OS=Arabidopsis thaliana GN=At5g34940;>sp|Q9FZP1|HPSE3_ARATH Heparanase-like protein 3 OS=Arabidopsis thaliana	HPSE3_ARATH Isoform 2 of Heparanase-like protein 3 OS=Arabidopsis thaliana GN=At5g34940;>sp	Q9FZP1	HPSE3_ARATH Heparanase-like protein 3 OS=Arabidopsis thaliana			3	3	10.5	42.594	382	0	13.139
Topless-related protein 3	TPR3	Q84JM4	>sp|Q84JM4|TPR3_ARATH Topless-related protein 3 OS=Arabidopsis thaliana GN=TPR3 PE=1 SV=1;>tr|F4K2T3|F4K2T3_ARATH Topless-related protein 3 OS=Arabidopsis thaliana GN=TPR3 PE=4 SV=1	F4K2T3_ARATH Topless-related protein 3 OS=Arabidopsis thaliana GN=TPR3 PE=4 SV=1					5	3	5.3	122.66	1108	0	13.134
Glucan endo-1,3-beta-glucosidase 6		Q93Z08	>sp|Q93Z08|E136_ARATH Glucan endo-1,3-beta-glucosidase 6 OS=Arabidopsis thaliana GN=At5g58090 PE=1 SV=2						3	3	7.1	52.211	477	0	13.032
	At5g15680	F4KB73	>tr|F4KB73|F4KB73_ARATH Cell morphogenesis related protein OS=Arabidopsis thaliana GN=At5g15680 PE=1 SV=1						3	3	2.1	242.5	2153	0	12.998
	F11F8_26	Q9SF36	>tr|Q9SF36|Q9SF36_ARATH PWWP domain-containing protein OS=Arabidopsis thaliana GN=F11F8_26 PE=1 SV=1						3	3	6.9	79.271	726	0	12.933
	At3g22980	F4J2T9	>tr|F4J2T9|F4J2T9_ARATH Ribosomal protein S5/Elongation factor G/III/V family protein OS=Arabidopsis thaliana GN=At3g22980 PE=4 SV=1						3	3	4.6	111.95	1015	0	12.914
Probable glutamate dehydrogenase 3	GSH3	Q9S7A0	>sp|Q9S7A0|DHE3_ARATH Probable glutamate dehydrogenase 3 OS=Arabidopsis thaliana GN=GSH3 PE=3 SV=1						4	3	12.7	44.527	411	0	12.893
Uncharacterized oxidoreductase At4g09670		Q9SZ83	>sp|Q9SZ83|Y4967_ARATH Uncharacterized oxidoreductase At4g09670 OS=Arabidopsis thaliana GN=At4g09670 PE=1 SV=1						3	3	13.3	39.562	362	0	12.89
Peptide-N(4)-(N-acetyl-beta-glucosaminyl)asparagine amidase	PNG1	Q9FGY9	>sp|Q9FGY9|PNG1_ARATH Peptide-N(4)-(N-acetyl-beta-glucosaminyl)asparagine amidase OS=Arabidopsis thaliana GN=PNG1 PE=2 SV=1						3	3	5.5	82.445	721	0	12.788
Serine/arginine-rich-splicing factor SR34	SR34	O22315-2	>sp|O22315-2|SR34_ARATH Isoform 2 of Serine/arginine-rich-splicing factor SR34 OS=Arabidopsis thaliana GN=SR34;>sp|O22315-3|SR34_ARATH Isoform 3 of Serine/arginine-rich-splicing factor SR34 OS=Arabidopsis thaliana GN=SR34;>sp|O22315|SR34_ARATH Serine/argin	SR34_ARATH Isoform 3 of Serine/arginine-rich-splicing factor SR34 OS=Arabidopsis thaliana GN=SR34;>sp	O22315	SR34_ARATH Serine/argin			3	3	15.1	30.508	272	0	12.744
	At2g25800	Q0WQB7	>tr|Q0WQB7|Q0WQB7_ARATH Putative uncharacterized protein At2g25800 OS=Arabidopsis thaliana GN=At2g25800 PE=2 SV=1						3	3	5.5	109.96	987	0	12.58
	At4g17720	Q8LA96	>tr|Q8LA96|Q8LA96_ARATH Putative RRM-containing protein OS=Arabidopsis thaliana GN=At4g17720 PE=1 SV=1						3	3	14.4	33.547	313	0	12.569
Nucleoside diphosphate kinase II, chloroplastic	NDPK2	O64903	>sp|O64903|NDK2_ARATH Nucleoside diphosphate kinase II, chloroplastic OS=Arabidopsis thaliana GN=NDPK2 PE=1 SV=2						3	3	7.8	25.55	231	0	12.516
Lon protease homolog 2, peroxisomal	LON2	O64948	>sp|O64948|LONP2_ARATH Lon protease homolog 2, peroxisomal OS=Arabidopsis thaliana GN=LON2 PE=2 SV=1						3	3	4.2	97.861	888	0	12.493
Probable galacturonosyltransferase 7	GAUT7	Q9ZVI7	>sp|Q9ZVI7|GAUT7_ARATH Probable galacturonosyltransferase 7 OS=Arabidopsis thaliana GN=GAUT7 PE=1 SV=2						3	3	5.3	69.748	619	0	12.414
Eukaryotic translation initiation factor 3 subunit M	At5g15610;T20K14_220	Q0WSE9	>tr|Q0WSE9|Q0WSE9_ARATH Eukaryotic translation initiation factor 3 subunit M OS=Arabidopsis thaliana GN=At5g15610 PE=1 SV=1;>tr|Q9LF21|Q9LF21_ARATH Eukaryotic translation initiation factor 3 subunit M OS=Arabidopsis thaliana GN=T20K14_220 PE=1 SV=1	Q9LF21_ARATH Eukaryotic translation initiation factor 3 subunit M OS=Arabidopsis thaliana GN=T20K14_220 PE=1 SV=1					4	3	12.1	46.418	413	0	12.383
	emb2444	Q9ZU66	>tr|Q9ZU66|Q9ZU66_ARATH Putative spliceosome associated protein OS=Arabidopsis thaliana GN=emb2444 PE=2 SV=1						3	3	11.8	39.888	363	0	12.296
	XK-2	F4K670	>tr|F4K670|F4K670_ARATH Xylulose kinase-2 OS=Arabidopsis thaliana GN=XK-2 PE=4 SV=1;>tr|Q949W8|Q949W8_ARATH Putative xylulose kinase OS=Arabidopsis thaliana GN=XK-2 PE=2 SV=1	Q949W8_ARATH Putative xylulose kinase OS=Arabidopsis thaliana GN=XK-2 PE=2 SV=1					3	3	10.6	46.963	426	0	12.278
Ferritin-3, chloroplastic	FER3	Q9LYN2	>sp|Q9LYN2|FRI3_ARATH Ferritin-3, chloroplastic OS=Arabidopsis thaliana GN=FER3 PE=2 SV=1						4	3	27.4	28.836	259	0	12.245
Glutamyl-tRNA(Gln) amidotransferase subunit B, chloroplastic/mitochondrial	GATB	F4HYH1	>tr|F4HYH1|F4HYH1_ARATH Glutamyl-tRNA(Gln) amidotransferase subunit B, chloroplastic/mitochondrial OS=Arabidopsis thaliana GN=GATB PE=3 SV=1;>sp|Q9FV81|GATB_ARATH Glutamyl-tRNA(Gln) amidotransferase subunit B, chloroplastic/mitochondrial OS=Arabidopsis tha	GATB_ARATH Glutamyl-tRNA(Gln) amidotransferase subunit B, chloroplastic/mitochondrial OS=Arabidopsis tha					3	3	6.6	53.996	488	0	12.196
Calreticulin-2	CRT2	Q38858	>sp|Q38858|CALR2_ARATH Calreticulin-2 OS=Arabidopsis thaliana GN=CRT2 PE=1 SV=3						7	3	12	48.156	424	0	12.149
[truncated: 2,894 more rows]

## Sheet: Quantified proteins
				Ammonium nutrition				Nitrate nutrition
Protein name	Gene name	UniProt code	Sample 1	Sample 2	Sample 3	Sample 4	Sample 1	Sample 2	Sample 3	Sample 4	Fold change nitrate vs ammonium	P value
Jacalin-related lectin 34	JAL34	O04310	9.97436	6.24721	8.30823	10.3478	10.5564	10.1002	9.77387	10.3023	2.75831	0.114625
[truncated: 798 more rows]

## Sheet: Differential abundant proteins
					Ammonium nutrition				Nitrate nutrition
[truncated: 69 more rows]

## Sheet: Unique peptides
Sequences of unique peptides matched to each identified protein
[truncated: 54,418 more rows]
