# Supplementary material for: New Insights on Arabidopsis thaliana Root Adaption to Ammonium Nutrition by the Use of a Quantitative Proteomic Approach
Source: Int J Mol Sci. 2019 Feb 14;20(4):814. doi: 10.3390/ijms20040814 (PMC6412517; doi:10.3390/ijms20040814)
Supplement: Supplementary file 1 [file ijms-20-00814-s001.zip › Supplementary Dataset S3_ijms-415403r1.xlsx]

## Sheet: Cellular Component
	Term	Observed Frequency	Expected Frequency	Fold enrichment	p-value	Genes
GO:0044444	cytoplasmic part	45 out of 59 genes, 76.3%	5753 out of 22480 genes, 25.6%	2.98032	6.52e-14	AT5G41970|AT4G02930|ATCG00800|AT1G77510|AT5G42080|AT5G23020|AT1G29470|AT1G66680|AT2G17420|AT4G09000|AT4G32520|AT1G34430|AT5G14220|AT3G19820|AT1G48090|AT3G62600|AT5G59290|ATMG00510|AT2G01350|AT1G14850|AT4G24190|AT5G48230|AT5G63510|AT5G13930|AT4G37870|AT1G64200|AT1G14810|AT4G31480|AT1G48030|AT3G20390|AT3G16110|AT3G49120|AT1G74910|AT3G62290|AT5G66680|AT5G35530|AT1G21750|AT4G20360|AT1G79690|AT4G13430…
GO:0044424	intracellular part	51 out of 59 genes, 86.4%	8333 out of 22480 genes, 37.1%	2.33192	3.64e-13	AT4G02930|AT5G23540|AT1G77510|AT5G42080|AT1G29470|AT1G66680|AT3G21770|AT2G17420|AT4G32520|AT1G34430|AT1G48090|AT5G59290|ATMG00510|AT1G14850|AT4G24190|AT5G63510|AT5G13930|AT4G37870|AT1G64200|AT1G14810|AT5G12250|AT1G48030|AT3G20390|AT3G16110|AT1G74910|AT5G35530|AT4G13430|AT3G07880|AT1G09430|AT2G14170|AT3G23600|AT5G19760|AT5G41970|ATCG00800|AT5G23020|AT4G09000|AT5G14220|AT3G19820|AT3G62600|AT2G01350…
GO:0043226	organelle	44 out of 59 genes, 74.6%	6778 out of 22480 genes, 30.2%	2.47341	7.57e-11	AT5G41970|AT4G02930|AT5G23540|ATCG00800|AT1G77510|AT5G42080|AT5G23020|AT1G29470|AT1G66680|AT3G21770|AT4G09000|AT4G32520|AT1G34430|AT5G14220|AT3G19820|AT1G48090|ATMG00510|AT2G01350|AT1G14850|AT4G24190|AT5G48230|AT5G63510|AT5G13930|AT4G37870|AT1G64200|AT1G14810|AT5G12250|AT1G48030|AT3G20390|AT3G16110|AT3G49120|AT1G74910|AT3G62290|AT5G66680|AT5G35530|AT1G21750|AT4G20360|AT1G79690|AT4G13430|AT2G14170…
GO:0043229	intracellular organelle	44 out of 59 genes, 74.6%	6776 out of 22480 genes, 30.1%	2.47414	7.57e-11	AT5G41970|AT4G02930|AT5G23540|ATCG00800|AT1G77510|AT5G42080|AT5G23020|AT1G29470|AT1G66680|AT3G21770|AT4G09000|AT4G32520|AT1G34430|AT5G14220|AT3G19820|AT1G48090|ATMG00510|AT2G01350|AT1G14850|AT4G24190|AT5G48230|AT5G63510|AT5G13930|AT4G37870|AT1G64200|AT1G14810|AT5G12250|AT1G48030|AT3G20390|AT3G16110|AT3G49120|AT1G74910|AT3G62290|AT5G66680|AT5G35530|AT1G21750|AT4G20360|AT1G79690|AT4G13430|AT2G14170…
GO:0043227	membrane-bounded organelle	41 out of 59 genes, 69.5%	6396 out of 22480 genes, 28.5%	2.44242	1.49e-09	AT5G41970|AT4G02930|AT5G23540|ATCG00800|AT1G77510|AT5G42080|AT5G23020|AT1G29470|AT1G66680|AT3G21770|AT4G09000|AT4G32520|AT1G34430|AT5G14220|AT3G19820|AT1G48090|ATMG00510|AT2G01350|AT1G14850|AT4G24190|AT5G48230|AT5G63510|AT5G13930|AT4G37870|AT1G64200|AT1G14810|AT1G48030|AT3G20390|AT3G16110|AT3G49120|AT1G74910|AT3G62290|AT5G66680|AT1G21750|AT4G20360|AT1G79690|AT4G13430|AT2G14170|AT3G23600|AT5G19760…
GO:0043231	intracellular membrane-bounded organelle	41 out of 59 genes, 69.5%	6393 out of 22480 genes, 28.4%	2.44356	1.49e-09	AT5G41970|AT4G02930|AT5G23540|ATCG00800|AT1G77510|AT5G42080|AT5G23020|AT1G29470|AT1G66680|AT3G21770|AT4G09000|AT4G32520|AT1G34430|AT5G14220|AT3G19820|AT1G48090|ATMG00510|AT2G01350|AT1G14850|AT4G24190|AT5G48230|AT5G63510|AT5G13930|AT4G37870|AT1G64200|AT1G14810|AT1G48030|AT3G20390|AT3G16110|AT3G49120|AT1G74910|AT3G62290|AT5G66680|AT1G21750|AT4G20360|AT1G79690|AT4G13430|AT2G14170|AT3G23600|AT5G19760…
GO:0044464	cell part	57 out of 59 genes, 96.6%	14508 out of 22480 genes, 64.5%	1.49696	5.24e-08	AT4G02930|AT5G23540|AT1G77510|AT5G42080|AT1G29470|AT1G18970|AT1G66680|AT3G21770|AT2G17420|AT4G32520|AT1G34430|AT1G74920|AT1G48090|AT5G59290|ATMG00510|AT1G14850|AT4G24190|AT5G63510|AT5G13930|AT4G37870|AT1G64200|AT1G14810|AT5G12250|AT1G48030|AT3G20390|AT3G16110|AT1G74910|AT5G35530|AT4G13430|AT3G07880|AT1G09430|AT2G14170|AT3G23600|AT5G19760|AT5G41970|ATCG00800|AT4G30190|AT5G23020|AT4G09000|AT5G14220…
GO:0005773	vacuole	11 out of 59 genes, 18.6%	544 out of 22480 genes, 2.4%	7.70439	2.09e-06	AT3G19820|AT3G62290|AT5G42080|AT4G24190|AT4G09000|AT5G66680|AT1G21750|AT1G64200|AT3G20390|AT3G49120|AT1G79690
GO:0016020	membrane	27 out of 59 genes, 45.8%	3724 out of 22480 genes, 16.6%	2.76248	2.09e-06	AT3G62600|AT5G24710|ATMG00510|AT1G14850|AT4G24190|AT5G48230|AT5G63510|AT5G13930|AT4G37870|AT1G64200|AT5G20010|ATCG00800|AT1G77510|AT5G42080|AT4G30190|AT5G12250|AT3G49120|AT4G09000|AT5G66680|AT5G35530|AT1G21750|AT4G20360|AT1G34430|AT3G19820|AT5G60790|AT3G23600|AT5G19760
GO:0005886	plasma membrane	19 out of 59 genes, 32.2%	1941 out of 22480 genes, 8.6%	3.72969	3.23e-06	AT3G62600|AT5G24710|AT1G14850|AT4G24190|AT4G09000|AT5G66680|AT5G48230|AT1G64200|AT1G34430|AT5G20010|AT3G19820|AT1G77510|AT5G42080|AT4G30190|AT5G60790|AT3G23600|AT5G19760|AT5G12250|AT3G49120
GO:0044422	organelle part	21 out of 59 genes, 35.6%	2418 out of 22480 genes, 10.8%	3.30908	3.76e-06	AT3G62600|ATMG00510|AT1G14850|AT5G63510|AT5G13930|AT4G37870|AT1G64200|ATCG00800|AT1G14810|AT4G31480|AT5G42080|AT1G48030|AT2G17420|AT5G66680|AT5G35530|AT1G21750|AT4G20360|AT1G34430|AT5G14220|AT4G13430|AT5G19760
GO:0044446	intracellular organelle part	21 out of 59 genes, 35.6%	2415 out of 22480 genes, 10.7%	3.31319	3.76e-06	AT3G62600|ATMG00510|AT1G14850|AT5G63510|AT5G13930|AT4G37870|AT1G64200|ATCG00800|AT1G14810|AT4G31480|AT5G42080|AT1G48030|AT2G17420|AT5G66680|AT5G35530|AT1G21750|AT4G20360|AT1G34430|AT5G14220|AT4G13430|AT5G19760
GO:0005618	cell wall	9 out of 59 genes, 15.3%	553 out of 22480 genes, 2.5%	6.201	0.000117	AT3G21770|AT5G66680|AT5G19820|AT5G19760|AT4G02930|AT1G21750|AT5G20010|AT3G49120|AT1G74920
GO:0030312	external encapsulating structure	9 out of 59 genes, 15.3%	557 out of 22480 genes, 2.5%	6.15647	0.000117	AT3G21770|AT5G66680|AT5G19820|AT5G19760|AT4G02930|AT1G21750|AT5G20010|AT3G49120|AT1G74920
GO:0043234	protein complex	12 out of 59 genes, 20.3%	1099 out of 22480 genes, 4.9%	4.16033	0.000169	ATMG00510|AT1G14850|AT5G66680|AT5G63510|AT1G64200|AT5G23540|AT4G31480|AT5G42080|AT1G09430|AT5G19820|AT1G48030|AT1G56450
GO:0048046	apoplast	7 out of 59 genes, 11.9%	324 out of 22480 genes, 1.4%	8.23185	0.000169	AT1G48030|AT4G20360|AT5G20010|AT3G49120|AT1G18970|AT4G09000|AT3G23600
GO:0032991	macromolecular complex	15 out of 59 genes, 25.4%	1729 out of 22480 genes, 7.7%	3.30553	0.000194	ATMG00510|AT1G14850|AT5G66680|AT5G35530|AT5G63510|AT1G64200|AT1G34430|AT5G23540|ATCG00800|AT4G31480|AT5G42080|AT1G09430|AT5G19820|AT1G48030|AT1G56450
GO:0005739	mitochondrion	11 out of 59 genes, 18.6%	979 out of 22480 genes, 4.4%	4.28109	0.000267	ATMG00510|AT4G24190|AT2G14170|AT5G41970|AT5G63510|AT5G19760|AT4G02930|AT1G48030|AT3G20390|AT5G14220|AT1G14810
GO:0043228	non-membrane-bounded organelle	9 out of 59 genes, 15.3%	689 out of 22480 genes, 3.1%	4.977	0.000401	AT1G14850|AT5G66680|AT5G35530|AT5G12250|AT4G37870|AT4G20360|AT1G56450|AT1G34430|ATCG00800
GO:0043232	intracellular non-membrane-bounded organelle	9 out of 59 genes, 15.3%	689 out of 22480 genes, 3.1%	4.977	0.000401	AT1G14850|AT5G66680|AT5G35530|AT5G12250|AT4G37870|AT4G20360|AT1G56450|AT1G34430|ATCG00800
GO:0044429	mitochondrial part	6 out of 59 genes, 10.2%	267 out of 22480 genes, 1.2%	8.56218	0.000401	AT5G63510|AT5G19760|AT1G48030|AT1G64200|ATMG00510|AT2G17420
GO:0005576	extracellular region	7 out of 59 genes, 11.9%	413 out of 22480 genes, 1.8%	6.45791	0.000534	AT1G48030|AT4G20360|AT5G20010|AT3G49120|AT1G18970|AT4G09000|AT3G23600
GO:0005783	endoplasmic reticulum	6 out of 59 genes, 10.2%	344 out of 22480 genes, 1.5%	6.64564	0.00131	AT5G13930|AT1G21750|AT1G77510|AT3G16110|AT4G24190|AT5G66680
GO:0043233	organelle lumen	3 out of 59 genes, 5.1%	47 out of 22480 genes, 0.2%	24.3202	0.00131	AT3G62600|AT2G17420|AT1G48030
GO:0070013	intracellular organelle lumen	3 out of 59 genes, 5.1%	46 out of 22480 genes, 0.2%	24.8489	0.00131	AT3G62600|AT2G17420|AT1G48030
GO:0005747	mitochondrial respiratory chain complex I	3 out of 59 genes, 5.1%	48 out of 22480 genes, 0.2%	23.8136	0.00132	ATMG00510|AT5G63510|AT1G48030
GO:0044455	mitochondrial membrane part	4 out of 59 genes, 6.8%	122 out of 22480 genes, 0.5%	12.4924	0.00132	AT1G48030|AT1G64200|ATMG00510|AT5G63510
GO:0031974	membrane-enclosed lumen	3 out of 59 genes, 5.1%	54 out of 22480 genes, 0.2%	21.1676	0.00172	AT3G62600|AT2G17420|AT1G48030
GO:0009507	chloroplast	17 out of 59 genes, 28.8%	2745 out of 22480 genes, 12.2%	2.35967	0.00192	AT2G01350|AT1G14850|AT4G24190|ATCG00800|AT1G14810|AT1G77510|AT5G23020|AT3G20390|AT4G09000|AT4G32520|AT1G21750|AT4G20360|AT1G34430|AT5G14220|AT4G13430|AT5G19760|AT1G48090
GO:0009536	plastid	17 out of 59 genes, 28.8%	2808 out of 22480 genes, 12.5%	2.30673	0.00241	AT2G01350|AT1G14850|AT4G24190|ATCG00800|AT1G14810|AT1G77510|AT5G23020|AT3G20390|AT4G09000|AT4G32520|AT1G21750|AT4G20360|AT1G34430|AT5G14220|AT4G13430|AT5G19760|AT1G48090
GO:0005730	nucleolus	5 out of 59 genes, 8.5%	275 out of 22480 genes, 1.2%	6.92758	0.00278	AT4G37870|AT4G20360|AT1G14850|AT5G66680|AT5G35530
GO:0030964	NADH dehydrogenase complex	3 out of 59 genes, 5.1%	68 out of 22480 genes, 0.3%	16.8096	0.00278	AT1G48030|ATMG00510|AT5G63510
GO:0045271	respiratory chain complex I	3 out of 59 genes, 5.1%	68 out of 22480 genes, 0.3%	16.8096	0.00278	AT1G48030|ATMG00510|AT5G63510
GO:0005829	cytosol	6 out of 59 genes, 10.2%	470 out of 22480 genes, 2.1%	4.86405	0.00473	AT1G66680|AT5G59290|AT4G37870|AT2G17420|AT1G79690|AT4G09000
GO:0005759	mitochondrial matrix	2 out of 59 genes, 3.4%	32 out of 22480 genes, 0.1%	23.8136	0.01	AT2G17420|AT1G48030
GO:0000327	lytic vacuole within protein storage vacuole	1 out of 59 genes, 1.7%	1 out of 22480 genes, 0%	381.017	0.01	AT1G21750
GO:0008250	oligosaccharyltransferase complex	1 out of 59 genes, 1.7%	1 out of 22480 genes, 0%	381.017	0.01	AT5G66680
GO:0009295	nucleoid	2 out of 59 genes, 3.4%	39 out of 22480 genes, 0.2%	19.5393	0.01	ATCG00800|AT4G20360
GO:0009505	plant-type cell wall	4 out of 59 genes, 6.8%	261 out of 22480 genes, 1.2%	5.83934	0.01	AT3G21770|AT1G21750|AT3G49120|AT5G66680
GO:0044435	plastid part	8 out of 59 genes, 13.6%	1020 out of 22480 genes, 4.5%	2.98837	0.01	AT5G42080|AT4G13430|AT5G19760|AT4G20360|AT1G34430|ATCG00800|AT5G14220|AT1G14810
GO:0044425	membrane part	9 out of 59 genes, 15.3%	1258 out of 22480 genes, 5.6%	2.72588	0.01	ATMG00510|AT1G14850|AT5G66680|AT5G63510|AT1G64200|AT3G19820|AT4G31480|AT5G19820|AT1G48030
GO:0000502	proteasome complex	2 out of 59 genes, 3.4%	51 out of 22480 genes, 0.2%	14.9418	0.02	AT1G56450|AT5G23540
GO:0030089	phycobilisome	1 out of 59 genes, 1.7%	3 out of 22480 genes, 0%	127.006	0.03	AT5G19820
GO:0015630	microtubule cytoskeleton	1 out of 59 genes, 1.7%	4 out of 22480 genes, 0%	95.2542	0.03	AT5G12250
GO:0031090	organelle membrane	4 out of 59 genes, 6.8%	347 out of 22480 genes, 1.5%	4.39213	0.03	AT5G63510|AT5G19760|AT5G13930|AT5G66680
GO:0044428	nuclear part	5 out of 59 genes, 8.5%	531 out of 22480 genes, 2.4%	3.58773	0.03	AT1G14850|AT5G66680|AT5G35530|AT4G37870|AT4G20360
GO:0044434	chloroplast part	7 out of 59 genes, 11.9%	965 out of 22480 genes, 4.3%	2.76385	0.03	AT5G42080|AT4G13430|AT5G19760|AT4G20360|AT1G34430|AT5G14220|AT1G14810
GO:0000323	lytic vacuole	1 out of 59 genes, 1.7%	5 out of 22480 genes, 0%	76.2034	0.03	AT1G21750
GO:0005753	mitochondrial proton-transporting ATP synthase complex	1 out of 59 genes, 1.7%	5 out of 22480 genes, 0%	76.2034	0.03	AT1G64200
GO:0009346	citrate lyase complex	1 out of 59 genes, 1.7%	5 out of 22480 genes, 0%	76.2034	0.03	AT1G09430
GO:0022626	cytosolic ribosome	3 out of 59 genes, 5.1%	193 out of 22480 genes, 0.9%	5.92254	0.03	AT1G56450|AT1G34430|AT5G35530
GO:0044432	endoplasmic reticulum part	2 out of 59 genes, 3.4%	72 out of 22480 genes, 0.3%	10.5838	0.03	AT3G62600|AT5G66680
GO:0000322	storage vacuole	1 out of 59 genes, 1.7%	7 out of 22480 genes, 0%	54.431	0.04	AT1G21750
GO:0000326	protein storage vacuole	1 out of 59 genes, 1.7%	7 out of 22480 genes, 0%	54.431	0.04	AT1G21750
GO:0030126	COPI vesicle coat	1 out of 59 genes, 1.7%	7 out of 22480 genes, 0%	54.431	0.04	AT4G31480
GO:0044445	cytosolic part	3 out of 59 genes, 5.1%	216 out of 22480 genes, 1%	5.2919	0.04	AT1G56450|AT1G34430|AT5G35530
GO:0009526	plastid envelope	4 out of 59 genes, 6.8%	413 out of 22480 genes, 1.8%	3.69024	0.04	AT5G19760|AT4G20360|AT1G34430|AT5G14220
GO:0009941	chloroplast envelope	4 out of 59 genes, 6.8%	409 out of 22480 genes, 1.8%	3.72633	0.04	AT5G19760|AT4G20360|AT1G34430|AT5G14220
GO:0045259	proton-transporting ATP synthase complex	1 out of 59 genes, 1.7%	8 out of 22480 genes, 0%	47.6271	0.04	AT1G64200
GO:0016469	proton-transporting two-sector ATPase complex	1 out of 59 genes, 1.7%	9 out of 22480 genes, 0%	42.3352	0.05	AT1G64200
GO:0044437	vacuolar part	2 out of 59 genes, 3.4%	95 out of 22480 genes, 0.4%	8.02141	0.05	AT5G13930|AT1G21750
GO:0005788	endoplasmic reticulum lumen	1 out of 59 genes, 1.7%	10 out of 22480 genes, 0%	38.1017	0.05	AT3G62600

## Sheet: Biological Process
	Term	Observed Frequency	Expected Frequency	Fold enrichment	p-value	Genes
GO:0010035	response to inorganic substance	16 out of 61 genes, 26.2%	507 out of 24961 genes, 2%	12.9135	1.19e-11	AT2G23350|AT5G02790|AT4G02930|AT1G48030|AT4G37870|AT1G21750|AT3G20390|AT2G17420|AT1G56450|AT1G77510|AT4G13180|AT5G20010|AT4G13430|AT1G74910|AT4G24190|AT4G09000
GO:0010038	response to metal ion	15 out of 61 genes, 24.6%	417 out of 24961 genes, 1.7%	14.7193	1.19e-11	AT2G23350|AT5G02790|AT4G02930|AT1G48030|AT4G37870|AT1G21750|AT3G20390|AT2G17420|AT1G56450|AT1G77510|AT5G20010|AT4G13430|AT1G74910|AT4G24190|AT4G09000
GO:0046686	response to cadmium ion	14 out of 61 genes, 23%	330 out of 24961 genes, 1.3%	17.3599	1.19e-11	AT2G23350|AT5G02790|AT4G02930|AT1G48030|AT4G37870|AT3G20390|AT2G17420|AT1G56450|AT1G77510|AT5G20010|AT4G13430|AT1G74910|AT4G24190|AT4G09000
GO:0009651	response to salt stress	11 out of 61 genes, 18%	397 out of 24961 genes, 1.6%	11.3379	3.51e-07	AT5G63510|AT5G12250|AT1G21750|AT1G56450|AT1G77510|AT5G23540|AT5G20010|AT4G34110|AT4G24190|AT5G35530|AT3G23600
GO:0006970	response to osmotic stress	11 out of 61 genes, 18%	425 out of 24961 genes, 1.7%	10.591	5.58e-07	AT5G63510|AT5G12250|AT1G21750|AT1G56450|AT1G77510|AT5G23540|AT5G20010|AT4G34110|AT4G24190|AT5G35530|AT3G23600
GO:0050896	response to stimulus	27 out of 61 genes, 44.3%	3689 out of 24961 genes, 14.8%	2.99493	2.14e-06	AT4G34110|AT4G24190|AT5G63510|AT4G02930|AT5G13930|AT4G37870|AT5G23540|AT5G20010|AT1G77510|AT5G12250|AT1G48030|AT3G20390|AT3G49120|AT1G74910|AT2G23350|AT3G21770|AT2G17420|AT4G09000|AT5G35530|AT1G21750|AT5G02790|AT3G19820|AT4G13180|AT4G13430|AT2G14170|AT3G23600|AT1G56450
GO:0042221	response to chemical stimulus	19 out of 61 genes, 31.1%	1892 out of 24961 genes, 7.6%	4.10927	3.78e-06	AT2G23350|AT3G21770|AT2G17420|AT4G24190|AT4G09000|AT4G02930|AT5G13930|AT4G37870|AT1G21750|AT5G20010|AT5G02790|AT1G77510|AT4G13180|AT4G13430|AT2G14170|AT1G48030|AT3G20390|AT1G56450|AT1G74910
GO:0009628	response to abiotic stimulus	15 out of 61 genes, 24.6%	1360 out of 24961 genes, 5.4%	4.5132	3.46e-05	AT4G34110|AT4G24190|AT5G35530|AT5G63510|AT5G13930|AT1G21750|AT5G23540|AT5G20010|AT3G19820|AT1G77510|AT3G23600|AT5G12250|AT1G48030|AT1G56450|AT3G49120
GO:0009987	cellular process	37 out of 61 genes, 60.7%	8478 out of 24961 genes, 34%	1.78583	0.000766	AT5G23540|AT1G77510|AT5G42080|AT2G17420|AT4G32520|AT5G59290|ATMG00510|AT4G24190|AT5G63510|AT5G13930|AT4G37870|AT1G64200|AT1G14810|AT5G12250|AT3G16110|AT5G35530|AT1G65960|AT4G13430|AT3G07880|AT1G09430|AT5G19760|ATCG00800|AT5G51430|AT4G30190|AT5G23020|AT5G14220|AT3G19820|AT3G62600|AT2G01350|AT4G34110|AT1G31730|AT4G31480|AT3G49120|AT5G66680|AT1G21750|AT5G56350|AT1G56450
GO:0006950	response to stress	16 out of 61 genes, 26.2%	2104 out of 24961 genes, 8.4%	3.11176	0.00125	AT4G34110|AT4G24190|AT5G63510|AT5G13930|AT4G37870|AT5G23540|AT5G20010|AT1G77510|AT5G12250|AT3G49120|AT3G21770|AT5G35530|AT1G21750|AT2G14170|AT3G23600|AT1G56450
GO:0016049	cell growth	6 out of 61 genes, 9.8%	251 out of 24961 genes, 1%	9.78159	0.00128	AT3G49120|AT3G19820|AT3G07880|AT5G66680|AT5G51430|AT2G17420
GO:0009790	embryo development	7 out of 61 genes, 11.5%	412 out of 24961 genes, 1.7%	6.95237	0.00216	AT5G19820|AT1G21750|AT5G51430|AT1G34430|AT5G42080|AT5G14220|AT5G48230
GO:0040007	growth	6 out of 61 genes, 9.8%	294 out of 24961 genes, 1.2%	8.35095	0.00255	AT3G19820|AT5G51430|AT2G17420|AT3G49120|AT3G07880|AT5G66680
GO:0044281	small molecule metabolic process	11 out of 61 genes, 18%	1219 out of 24961 genes, 4.9%	3.69251	0.00442	AT5G59290|AT2G01350|AT4G32520|AT1G65960|AT5G13930|AT4G37870|AT1G64200|AT5G56350|AT1G14810|AT4G30190|AT5G23020
GO:0009058	biosynthetic process	17 out of 61 genes, 27.9%	2772 out of 24961 genes, 11.1%	2.5095	0.00602	AT2G01350|AT5G63510|AT5G13930|AT4G37870|AT1G64200|ATCG00800|AT1G14810|AT4G30190|AT5G23020|AT1G74910|AT2G17420|AT5G66680|AT5G35530|AT5G14220|AT3G19820|AT4G13430|AT1G09430
GO:0009793	embryo development ending in seed dormancy	6 out of 61 genes, 9.8%	355 out of 24961 genes, 1.4%	6.916	0.00602	AT5G19820|AT5G51430|AT1G34430|AT5G42080|AT5G14220|AT5G48230
GO:0009653	anatomical structure morphogenesis	6 out of 61 genes, 9.8%	371 out of 24961 genes, 1.5%	6.61774	0.00672	AT3G19820|AT5G51430|AT5G42080|AT3G49120|AT3G07880|AT5G66680
GO:0000902	cell morphogenesis	5 out of 61 genes, 8.2%	247 out of 24961 genes, 1%	8.28333	0.00724	AT5G42080|AT3G49120|AT3G19820|AT3G07880|AT5G66680
GO:0032989	cellular component morphogenesis	5 out of 61 genes, 8.2%	247 out of 24961 genes, 1%	8.28333	0.00724	AT5G42080|AT3G49120|AT3G19820|AT3G07880|AT5G66680
GO:0044283	small molecule biosynthetic process	7 out of 61 genes, 11.5%	555 out of 24961 genes, 2.2%	5.16104	0.00781	AT2G01350|AT4G30190|AT5G23020|AT5G13930|AT4G37870|AT1G64200|AT1G14810
GO:0034976	response to endoplasmic reticulum stress	2 out of 61 genes, 3.3%	13 out of 24961 genes, 0.1%	62.9533	0.01	AT1G21750|AT1G77510
GO:0003006	developmental process involved in reproduction	8 out of 61 genes, 13.1%	806 out of 24961 genes, 3.2%	4.06151	0.01	AT5G51430|AT2G17420|AT5G42080|AT5G48230|AT5G19820|AT1G21750|AT1G34430|AT5G14220
GO:0044271	cellular nitrogen compound biosynthetic process	6 out of 61 genes, 9.8%	445 out of 24961 genes, 1.8%	5.51726	0.01	AT5G23020|AT1G64200|AT2G01350|AT4G30190|AT5G14220|AT1G14810
GO:0051649	establishment of localization in cell	6 out of 61 genes, 9.8%	446 out of 24961 genes, 1.8%	5.50489	0.01	AT5G19760|AT4G31480|AT1G14850|AT5G20010|AT1G31730|AT4G24190
GO:0044262	cellular carbohydrate metabolic process	6 out of 61 genes, 9.8%	450 out of 24961 genes, 1.8%	5.45596	0.01	AT5G23020|AT5G59290|AT4G37870|AT5G56350|AT4G13430|AT5G66680
GO:0034637	cellular carbohydrate biosynthetic process	4 out of 61 genes, 6.6%	178 out of 24961 genes, 0.7%	9.19543	0.01	AT5G23020|AT4G13430|AT4G37870|AT5G66680
GO:0009826	unidimensional cell growth	4 out of 61 genes, 6.6%	189 out of 24961 genes, 0.8%	8.66025	0.02	AT3G49120|AT3G19820|AT3G07880|AT5G66680
GO:0032502	developmental process	12 out of 61 genes, 19.7%	1803 out of 24961 genes, 7.2%	2.72344	0.02	AT2G17420|AT5G66680|AT5G48230|AT1G21750|AT1G34430|AT5G14220|AT3G19820|AT5G51430|AT5G42080|AT3G07880|AT5G19820|AT3G49120
GO:0044272	sulfur compound biosynthetic process	3 out of 61 genes, 4.9%	89 out of 24961 genes, 0.4%	13.7931	0.02	AT5G23020|AT4G13430|AT1G14810
GO:0022414	reproductive process	8 out of 61 genes, 13.1%	902 out of 24961 genes, 3.6%	3.62924	0.02	AT5G51430|AT2G17420|AT5G42080|AT5G48230|AT5G19820|AT1G21750|AT1G34430|AT5G14220
GO:0060560	developmental growth involved in morphogenesis	4 out of 61 genes, 6.6%	206 out of 24961 genes, 0.8%	7.94557	0.02	AT3G49120|AT3G19820|AT3G07880|AT5G66680
GO:0048589	developmental growth	4 out of 61 genes, 6.6%	219 out of 24961 genes, 0.9%	7.47391	0.02	AT3G49120|AT3G19820|AT3G07880|AT5G66680
GO:0048869	cellular developmental process	5 out of 61 genes, 8.2%	378 out of 24961 genes, 1.5%	5.41266	0.03	AT3G19820|AT5G42080|AT3G49120|AT3G07880|AT5G66680
GO:0016051	carbohydrate biosynthetic process	4 out of 61 genes, 6.6%	239 out of 24961 genes, 1%	6.84848	0.03	AT5G23020|AT4G13430|AT4G37870|AT5G66680
GO:0016144	S-glycoside biosynthetic process	2 out of 61 genes, 3.3%	31 out of 24961 genes, 0.1%	26.3998	0.03	AT5G23020|AT4G13430
GO:0019758	glycosinolate biosynthetic process	2 out of 61 genes, 3.3%	31 out of 24961 genes, 0.1%	26.3998	0.03	AT5G23020|AT4G13430
GO:0019761	glucosinolate biosynthetic process	2 out of 61 genes, 3.3%	31 out of 24961 genes, 0.1%	26.3998	0.03	AT5G23020|AT4G13430
GO:0046907	intracellular transport	5 out of 61 genes, 8.2%	393 out of 24961 genes, 1.6%	5.20607	0.03	AT5G19760|AT4G31480|AT1G14850|AT5G20010|AT1G31730
GO:0044249	cellular biosynthetic process	14 out of 61 genes, 23%	2593 out of 24961 genes, 10.4%	2.20932	0.03	AT2G01350|AT5G63510|AT5G13930|AT4G37870|AT1G64200|ATCG00800|AT1G14810|AT4G30190|AT5G23020|AT5G66680|AT5G35530|AT5G14220|AT4G13430|AT1G09430
GO:0048316	seed development	2 out of 61 genes, 3.3%	35 out of 24961 genes, 0.1%	23.3827	0.03	AT1G21750|AT2G17420
GO:0009165	nucleotide biosynthetic process	3 out of 61 genes, 4.9%	125 out of 24961 genes, 0.5%	9.82072	0.03	AT2G01350|AT4G30190|AT1G64200
GO:0065008	regulation of biological quality	5 out of 61 genes, 8.2%	426 out of 24961 genes, 1.7%	4.80278	0.04	AT3G19820|AT5G13930|AT5G51430|AT2G17420|AT3G16110
GO:0008152	metabolic process	30 out of 61 genes, 49.2%	8009 out of 24961 genes, 32.1%	1.53276	0.04	AT5G23540|ATCG00800|AT4G30190|AT5G23020|AT3G21770|AT2G17420|AT4G32520|AT5G14220|AT1G74920|AT3G19820|AT3G62600|AT5G59290|ATMG00510|AT2G01350|AT4G24190|AT5G63510|AT5G13930|AT4G37870|AT1G64200|AT1G14810|AT3G49120|AT1G74910|AT5G66680|AT5G35530|AT1G65960|AT5G56350|AT1G79690|AT4G13430|AT1G09430|AT1G56450
GO:0005996	monosaccharide metabolic process	3 out of 61 genes, 4.9%	136 out of 24961 genes, 0.5%	9.0264	0.04	AT5G56350|AT5G59290|AT4G37870
GO:0009714	chalcone metabolic process	1 out of 61 genes, 1.6%	1 out of 24961 genes, 0%	409.197	0.04	AT5G13930
GO:0009715	chalcone biosynthetic process	1 out of 61 genes, 1.6%	1 out of 24961 genes, 0%	409.197	0.04	AT5G13930
GO:0018196	peptidyl-asparagine modification	1 out of 61 genes, 1.6%	1 out of 24961 genes, 0%	409.197	0.04	AT5G66680
GO:0018279	protein N-linked glycosylation via asparagine	1 out of 61 genes, 1.6%	1 out of 24961 genes, 0%	409.197	0.04	AT5G66680
GO:0042181	ketone biosynthetic process	1 out of 61 genes, 1.6%	1 out of 24961 genes, 0%	409.197	0.04	AT5G13930
GO:0045053	protein retention in Golgi apparatus	1 out of 61 genes, 1.6%	1 out of 24961 genes, 0%	409.197	0.04	AT5G51430
GO:0018130	heterocycle biosynthetic process	4 out of 61 genes, 6.6%	282 out of 24961 genes, 1.1%	5.80421	0.04	AT1G64200|AT2G01350|AT4G30190|AT5G14220
GO:0034404	nucleobase, nucleoside and nucleotide biosynthetic process	3 out of 61 genes, 4.9%	142 out of 24961 genes, 0.6%	8.645	0.04	AT2G01350|AT4G30190|AT1G64200
GO:0034654	nucleobase, nucleoside, nucleotide and nucleic acid biosynthetic process	3 out of 61 genes, 4.9%	142 out of 24961 genes, 0.6%	8.645	0.04	AT2G01350|AT4G30190|AT1G64200
GO:0016143	S-glycoside metabolic process	2 out of 61 genes, 3.3%	46 out of 24961 genes, 0.2%	17.7912	0.04	AT5G23020|AT4G13430
GO:0019757	glycosinolate metabolic process	2 out of 61 genes, 3.3%	46 out of 24961 genes, 0.2%	17.7912	0.04	AT5G23020|AT4G13430
GO:0019760	glucosinolate metabolic process	2 out of 61 genes, 3.3%	46 out of 24961 genes, 0.2%	17.7912	0.04	AT5G23020|AT4G13430
GO:0044237	cellular metabolic process	24 out of 61 genes, 39.3%	5998 out of 24961 genes, 24%	1.63733	0.04	AT5G23540|ATCG00800|AT4G30190|AT5G23020|AT4G32520|AT5G14220|AT3G62600|AT5G59290|ATMG00510|AT2G01350|AT4G24190|AT5G63510|AT5G13930|AT4G37870|AT1G64200|AT1G14810|AT3G49120|AT5G66680|AT5G35530|AT1G65960|AT5G56350|AT4G13430|AT1G09430|AT1G56450
GO:0051188	cofactor biosynthetic process	3 out of 61 genes, 4.9%	147 out of 24961 genes, 0.6%	8.35095	0.04	AT2G01350|AT1G09430|AT5G14220
GO:0006790	sulfur compound metabolic process	3 out of 61 genes, 4.9%	151 out of 24961 genes, 0.6%	8.12974	0.04	AT5G23020|AT4G13430|AT1G14810
GO:0042180	cellular ketone metabolic process	6 out of 61 genes, 9.8%	687 out of 24961 genes, 2.8%	3.57377	0.04	AT5G23020|AT4G32520|AT1G65960|AT5G13930|AT4G37870|AT1G14810
GO:0042964	thioredoxin biosynthetic process	1 out of 61 genes, 1.6%	2 out of 24961 genes, 0%	204.598	0.04	AT2G17420
GO:0048488	synaptic vesicle endocytosis	1 out of 61 genes, 1.6%	2 out of 24961 genes, 0%	204.598	0.04	AT5G42080
GO:0048489	synaptic vesicle transport	1 out of 61 genes, 1.6%	2 out of 24961 genes, 0%	204.598	0.04	AT5G42080
GO:0006913	nucleocytoplasmic transport	2 out of 61 genes, 3.3%	52 out of 24961 genes, 0.2%	15.7383	0.04	AT1G14850|AT5G20010
GO:0051169	nuclear transport	2 out of 61 genes, 3.3%	52 out of 24961 genes, 0.2%	15.7383	0.04	AT1G14850|AT5G20010
GO:0006753	nucleoside phosphate metabolic process	3 out of 61 genes, 4.9%	170 out of 24961 genes, 0.7%	7.22112	0.05	AT2G01350|AT4G30190|AT1G64200
GO:0009117	nucleotide metabolic process	3 out of 61 genes, 4.9%	170 out of 24961 genes, 0.7%	7.22112	0.05	AT2G01350|AT4G30190|AT1G64200
GO:0006810	transport	10 out of 61 genes, 16.4%	1732 out of 24961 genes, 6.9%	2.36257	0.05	AT1G14850|AT4G24190|AT5G13930|AT1G64200|AT5G20010|AT1G31730|AT4G31480|AT5G42080|AT4G30190|AT5G19760
