# Supplementary material for: New Insights on Arabidopsis thaliana Root Adaption to Ammonium Nutrition by the Use of a Quantitative Proteomic Approach
Source: Int J Mol Sci. 2019 Feb 14;20(4):814. doi: 10.3390/ijms20040814 (PMC6412517; doi:10.3390/ijms20040814)
Supplement: Supplementary file 1 [file ijms-20-00814-s001.zip › Supplementary Dataset S2_ijms-415403r1.xls]

## Sheet: MapManExport
MapMan Category	BinCode	TAIR id	Description
Photorespiration
PS.photorespiration.serine hydroxymethyltransferase	1.2.5	at4g32520	Symbols: SHM3 | SHM3 (SERINE HYDROXYMETHYLTRANSFERASE 3); catalytic/ glycine hydroxymethyltransferase/ pyridoxal phosphate binding | chr4:15689464-15692857 REVERSE
Carbohydrate metabolism
major CHO metabolism.synthesis.starch.AGPase	2.1.2.1	at1g74910	ADP-glucose pyrophosphorylase family protein | chr1:28135361-28138768 REVERSE
Glycolysis
glycolysis.plastid branch.pyruvate kinase (PK)	4.2.15	at5g56350	pyruvate kinase, putative | chr5:22820006-22822766 REVERSE
Gluconeogenese/glyoxylate cycle
gluconeogenese/ glyoxylate cycle.PEPCK	6.4	at4g37870	Symbols: PCK1, PEPCK | PCK1 (PHOSPHOENOLPYRUVATE CARBOXYKINASE 1); ATP binding / phosphoenolpyruvate carboxykinase (ATP)/ phosphoenolpyruvate carboxykinase/ purine nucleotide binding | chr4:17802694-17806539 REVERSE
Organic acid transformation
TCA / org. transformation.TCA.pyruvate DH.E2	8.1.1.2	at1g34430	Symbols: EMB3003 | EMB3003 (embryo defective 3003); acyltransferase/ dihydrolipoyllysine-residue acetyltransferase/ protein binding | chr1:12587752-12590192 REVERSE
TCA / org. transformation.TCA.pyruvate DH.E3	8.1.1.3	at1g48030	Symbols: mtLPD1 | mtLPD1 (mitochondrial lipoamide dehydrogenase 1); ATP binding / dihydrolipoyl dehydrogenase | chr1:17717139-17719141 REVERSE
TCA / org. transformation.other organic acid transformaitons.atp-citrate lyase	8.2.11	at1g09430	Symbols: ACLA-3 | ACLA-3; ATP citrate synthase | chr1:3041996-3045402 FORWARD
Mitochondrial electron transport
mitochondrial electron transport / ATP synthesis.NADH-DH.complex I.carbonic anhydrase	9.1.1.5	at5g63510	Symbols: GAMMA CAL1 | GAMMA CAL1 (GAMMA CARBONIC ANHYDRASE LIKE 1); carbonate dehydratase | chr5:25423984-25425841 FORWARD
mitochondrial electron transport / ATP synthesis.NADH-DH.localisation not clear	9.1.2	atmg00510	Symbols: NAD7 | NADH dehydrogenase subunit 7 | chrM:132071-138153 FORWARD
Cell wall synthesis
cell wall.precursor synthesis.UXS	10.1.5	at5g59290	Symbols: UXS3, ATUXS3 | UXS3 (UDP-GLUCURONIC ACID DECARBOXYLASE 3); UDP-glucuronate decarboxylase/ catalytic | chr5:23915530-23917998 REVERSE
Amino acid metabolism
amino acid metabolism.synthesis.central amino acid metabolism.GABA.Glutamate decarboxylase	13.1.1.1.1	at1g65960	Symbols: GAD2 | GAD2 (GLUTAMATE DECARBOXYLASE 2); calmodulin binding / glutamate decarboxylase | chr1:24552003-24557730 FORWARD
amino acid metabolism.synthesis.aspartate family.misc.homoserine.aspartate semialdehyde dehydrogenase	13.1.3.6.1.2	at1g14810	semialdehyde dehydrogenase family protein | chr1:5102424-5104695 REVERSE
amino acid metabolism.degradation.branched-chain group.valine	13.2.4.3	at2g14170	Symbols: ALDH6B2 | ALDH6B2; 3-chloroallyl aldehyde dehydrogenase/ methylmalonate-semialdehyde dehydrogenase (acylating)/ oxidoreductase | chr2:5977356-5981899 REVERSE
Secondary metabolism
secondary metabolism.isoprenoids.mevalonate pathway.acetyl-CoA C-acyltransferase	16.1.2.1	at5g48230	Symbols: EMB1276, ACAT2 | ACAT2 (ACETOACETYL-COA THIOLASE 2); acetyl-CoA C-acetyltransferase/ catalytic | chr5:19552142-19555529 REVERSE
secondary metabolism.N misc.betaine.betaine-aldehyde dehydrogenase	16.4.2.1	at1g74920	Symbols: ALDH10A8 | ALDH10A8; 3-chloroallyl aldehyde dehydrogenase/ oxidoreductase | chr1:28139009-28142744 REVERSE
secondary metabolism.sulfur-containing.glucosinolates.synthesis.aliphatic.methylthioalkylmalate synthase (MAM)	16.5.1.1.1.2	at5g23020	Symbols: MAM-L, MAM3, IMS2 | IMS2 (2-ISOPROPYLMALATE SYNTHASE 2); 2-isopropylmalate synthase/ methylthioalkylmalate synthase | chr5:7718121-7721839 FORWARD
secondary metabolism.sulfur-containing.glucosinolates.synthesis.aliphatic.methylthioalkylmalate isomerase large subunit (MAM-IL)	16.5.1.1.1.3	at4g13430	Symbols: IIL1 | IIL1 (ISOPROPYL MALATE ISOMERASE LARGE SUBUNIT 1); 4 iron, 4 sulfur cluster binding / hydro-lyase/ lyase | chr4:7803933-7807871 REVERSE
secondary metabolism.flavonoids.chalcones.naringenin-chalcone synthase	16.8.2.1	at5g13930	Symbols: CHS, TT4, ATCHS | TT4 (TRANSPARENT TESTA 4); naringenin-chalcone synthase | chr5:4488688-4490264 FORWARD
Hormone metabolism
hormone metabolism.brassinosteroid.synthesis-degradation.sterols.DWF1	17.3.1.2.8	at3g19820	Symbols: DWF1, DIM, EVE1, DIM1, CBB1 | DWF1 (DWARF 1); calmodulin binding / catalytic | chr3:6879617-6881652 REVERSE
Cofactor and vitamine metabolism
cofactor and vitamine metabolism	18	at2g01350	Symbols: QPT | QPT (QUINOLINATE PHOSHORIBOSYLTRANSFERASE); nicotinate-nucleotide diphosphorylase (carboxylating) | chr2:165141-167259 REVERSE
Tetrapyrrole synthesis
tetrapyrrole synthesis.protoporphyrin IX oxidase	19.9	at5g14220	Symbols: HEMG2, MEE61, PPO2 | HEMG2; electron carrier/ oxidoreductase/ protoporphyrinogen oxidase | chr5:4583269-4587427 REVERSE
Abiotic stress
stress.abiotic.heat	20.2.1	at4g24190	Symbols: SHD, HSP90.7 | SHD (SHEPHERD); ATP binding / unfolded protein binding | chr4:12551717-12555909 REVERSE
stress.abiotic.heat	20.2.1	at3g62600	Symbols: ATERDJ3B | ATERDJ3B; heat shock protein binding / unfolded protein binding | chr3:23150790-23153510 REVERSE
stress.abiotic.drought/salt	20.2.3	at1g29470	dehydration-responsive protein-related | chr1:10310245-10314048 REVERSE
stress.abiotic.unspecified	20.2.99	at1g18970	Symbols: GLP4 | GLP4 (GERMIN-LIKE PROTEIN 4); manganese ion binding / nutrient reservoir | chr1:6554568-6555377 REVERSE
Redox response
redox.thioredoxin	21.1	at1g77510	Symbols: ATPDIL1-2, PDI6, ATPDI6 | ATPDIL1-2 (PDI-LIKE 1-2); protein disulfide isomerase | chr1:29126650-29129612 FORWARD
redox.thioredoxin	21.1	at1g21750	Symbols: ATPDIL1-1, ATPDI5, PDI5 | ATPDIL1-1 (PDI-LIKE 1-1); protein disulfide isomerase | chr1:7645700-7648841 FORWARD
redox.thioredoxin	21.1	at3g16110	Symbols: ATPDIL1-6, ATPDI4, PDI4 | ATPDIL1-6 (PDI-LIKE 1-6); protein disulfide isomerase | chr3:5460793-5463760 REVERSE
redox.thioredoxin	21.1	at2g17420	Symbols: NTRA, ATNTRA, NTR2 | NTRA (NADPH-DEPENDENT THIOREDOXIN REDUCTASE A); thioredoxin-disulfide reductase | chr2:7564345-7566539 FORWARD
Nucleotide metabolism
nucleotide metabolism.salvage.NUDIX hydrolases	23.3.3	at1g79690	Symbols: atnudt3 | atnudt3 (Arabidopsis thaliana Nudix hydrolase homolog 3); hydrolase | chr1:29985176-29990388 FORWARD
Miscellaneous
misc.misc2	26.1	at3g23600	dienelactone hydrolase family protein | chr3:8473775-8475858 FORWARD
misc.misc2	26.1	at5g66680	Symbols: DGL1 | DGL1; dolichyl-diphosphooligosaccharide-protein glycotransferase | chr5:26617544-26620667 REVERSE
misc.nitrilases, *nitrile lyases, berberine bridge enzymes, reticuline oxidases, troponine reductases	26.8	at2g23610	Symbols: ATMES3, MES3 | MES3 (METHYL ESTERASE 3); hydrolase, acting on ester bonds / methyl indole-3-acetate esterase/ methyl jasmonate esterase | chr2:10044179-10046532 REVERSE
misc.glutathione S transferases	26.9	at5g02790	In2-1 protein, putative | chr5:632796-635125 FORWARD
misc.peroxidases	26.12	at3g49120	Symbols: ATPERX34, PERX34, PRXCB, ATPCB | PRXCB (PEROXIDASE CB); peroxidase | chr3:18207651-18210132 FORWARD
misc.peroxidases	26.12	at3g21770	peroxidase 30 (PER30) (P30) (PRXR9) | chr3:7673276-7674839 FORWARD
misc.short chain dehydrogenase/reductase (SDR)	26.22	at4g13180	short-chain dehydrogenase/reductase (SDR) family protein | chr4:7657196-7658197 REVERSE
RNA processing
RNA.processing	27.1	at4g34110	Symbols: PAB2, PABP2, ATPAB2 | PAB2 (POLY(A) BINDING 2); RNA binding / translation initiation factor | chr4:16336387-16340098 FORWARD
RNA.processing	27.1	at2g23350	Symbols: PAB4, PABP4 | PAB4 (POLY(A) BINDING PROTEIN 4); RNA binding / translation initiation factor | chr2:9943053-9946269 FORWARD
RNA.processing.ribonucleases	27.1.19	at3g20390	endoribonuclease L-PSP family protein | chr3:7109949-7111824 REVERSE
Protein synthesis
protein.synthesis.ribosomal protein.prokaryotic.chloroplast.30S subunit.S3	29.2.1.1.1.1.3	atcg00800	encodes a chloroplast ribosomal protein S3, a constituent of the small subunit of the ribosomal complex | chrC:82826-83482 REVERSE
protein.synthesis.ribosomal protein.eukaryotic.40S subunit.S3	29.2.1.2.1.3	at5g35530	40S ribosomal protein S3 (RPS3C) | chr5:13710111-13712288 REVERSE
protein.synthesis.elongation	29.2.4	at4g02930	elongation factor Tu, putative / EF-Tu, putative | chr4:1295409-1298404 REVERSE
protein.synthesis.elongation	29.2.4	at4g20360	Symbols: ATRAB8D, ATRABE1B | ATRABE1B (ARABIDOPSIS RAB GTPASE HOMOLOG E1B); GTP binding / GTPase/ translation elongation factor | chr4:10989952-10991709 FORWARD
Protein targeting		at1g14850	Symbols: NUP155 | NUP155; nucleocytoplasmic transporter | chr1:5116696-5123259 REVERSE
protein.targeting.nucleus	29.3.1	at3g62290	Symbols: ATARFA1E | ATARFA1E (ADP-ribosylation factor A1E); GTP binding / phospholipase activator/ protein binding | chr3:23051650-23053757 FORWARD
protein.targeting.secretory pathway.unspecified	29.3.4.99		26S proteasome regulatory subunit, putative | chr5:7937669-7939575 FORWARD
Protein degradation			Symbols: PBG1 | PBG1; peptidase/ threonine-type endopeptidase | chr1:21141883-21144400 FORWARD
protein.degradation.ubiquitin.proteasom	29.5.11.20	at5g23540	26S proteasome regulatory subunit, putative | chr5:7937669-7939575 FORWARD
protein.degradation.ubiquitin.proteasom	29.5.11.20	at1g56450	Symbols: PBG1 | PBG1; peptidase/ threonine-type endopeptidase | chr1:21141883-21144400 FORWARD
Signalling
signalling.G-proteins	30.5	at3g07880	Rho GDP-dissociation inhibitor family protein | chr3:2513971-2515823 FORWARD
signalling.G-proteins	30.5	at5g42080	Symbols: ADL1, ADL1A, AG68, DRP1A, RSW9 | ADL1 (ARABIDOPSIS DYNAMIN-LIKE PROTEIN); GTP binding / GTPase/ protein binding | chr5:16820284-16824756 REVERSE
signalling.G-proteins	30.5	at5g20010	Symbols: RAN-1, RAN1, ATRAN1 | RAN-1; GTP binding / GTPase/ protein binding | chr5:6760284-6762094 FORWARD
signalling.14-3-3 proteins	30.7	at4g09000	Symbols: GRF1, GF14 CHI | 14-3-3-like protein GF14 chi / general regulatory factor 1 (GRF1) | chr4:5775210-5777481 FORWARD
Cell vesicle transport
cell.organisation	31.1	at5g12250	Symbols: TUB6 | TUB6 (BETA-6 TUBULIN); structural constituent of cytoskeleton | chr5:3961106-3963522 REVERSE
cell.vesicle transport	31.4	at1g31730	epsilon-adaptin, putative | chr1:11359642-11364288 FORWARD
cell.vesicle transport	31.4	at4g31480	coatomer beta subunit, putative / beta-coat protein, putative / beta-COP, putative | chr4:15264076-15267847 FORWARD
cell.vesicle transport	31.4	at1g79830	Symbols: GC5 | GC5 (golgin candidate 5); protein binding | chr1:30027860-30033794 REVERSE
cell.vesicle transport	31.4	at5g51430	Symbols: EYE | EYE (EMBRYO YELLOW) | chr5:20886838-20890907 REVERSE
Transport
transport.p- and v-ATPases.H+-transporting two-sector ATPase	34.1.1	at1g64200	Symbols: VHA-E3 | VHA-E3 (VACUOLAR H+-ATPASE SUBUNIT E ISOFORM 3); proton-transporting ATPase, rotational mechanism | chr1:23828526-23830002 REVERSE
transport.p- and v-ATPases.H+-exporting ATPase	34.1.2	at4g30190	Symbols: AHA2, PMA2 | AHA2; ATPase/ hydrogen-exporting ATPase, phosphorylative mechanism | chr4:14770499-14776056 REVERSE
transport.metabolite transporters at the mitochondrial membrane	34.9	at5g19760	dicarboxylate/tricarboxylate carrier (DTC) | chr5:6679306-6682001 REVERSE
transport.ABC transporters and multidrug resistance systems	34.16	at3g47730	Symbols: ATATH1, ATH1 | ATATH1; ATPase, coupled to transmembrane movement of substances / transporter | chr3:17594060-17598896 REVERSE
transport.ABC transporters and multidrug resistance systems	34.16	at5g60790	Symbols: ATGCN1, GCN1 | ATGCN1; transporter | chr5:24453258-24455970 REVERSE
Not assigned ontology
not assigned.no ontology	35.1	at1g03110	transducin family protein / WD-40 repeat family protein | chr1:749246-751963 FORWARD
not assigned.no ontology	35.1	at1g66680	Symbols: AR401 | AR401 | chr1:24866095-24868992 REVERSE
not assigned.no ontology	35.1	at5g24710	FUNCTIONS IN: molecular_function unknown; INVOLVED IN: biological_process unknown; LOCATED IN: plasma membrane; EXPRESSED IN: 23 plant structures; EXPRESSED DURING: 14 growth stages; CONTAINS InterPro DOMAIN/s: WD40 repeat-like (InterPro:IPR011046), WD40 repeat, region (InterPro:IPR017986), WD40 repeat (InterPro:IPR001680), WD40/YVTN repeat-like (InterPro:IPR015943); Has 46946 Blast hits to 23834…
not assigned.no ontology	35.1	at5g19820	Symbols: emb2734 | emb2734 (embryo defective 2734); binding / lyase | chr5:6695224-6701311 REVERSE
not assigned.no ontology.C2 domain-containing protein	35.1.19	at1g48090	phosphoinositide binding | chr1:17732010-17757970 REVERSE
not assigned.unknown	35.2	at5g41970	FUNCTIONS IN: molecular_function unknown; INVOLVED IN: biological_process unknown; LOCATED IN: mitochondrion; EXPRESSED IN: 24 plant structures; EXPRESSED DURING: 13 growth stages; CONTAINS InterPro DOMAIN/s: Metal-dependent protein hydrolase (InterPro:IPR003226); BEST Arabidopsis thaliana protein match is: unknown protein (TAIR:AT3G49320.1); Has 464 Blast hits to 461 proteins in 209 species: Arc…
